# Supplementary material for: Lipoylation is dependent on the ferredoxin FDX1 and dispensable under hypoxia in human cells
Source: J Biol Chem. 2023 Jul 20;299(9):105075. doi: 10.1016/j.jbc.2023.105075 (PMC10470009; doi:10.1016/j.jbc.2023.105075)
Supplement: Supporting Table S1 [file mmc2.xlsx]

## Sheet: normalized_sn_sum
					Summed S/N, Column Normalized, Scaled to 100 per protein																								Summed S/N, Column Normalized
					Ctrl KO 21 R1	FXN KO 21 R1	FDXR KO 21 R1	FDX1 KO 21 R1	FDX2 KO 21 R1	LIAS KO 21 R1	Ctrl KO 1 R1	FXN KO 1 R1	FDXR KO 1 R1	FDX1 KO 1 R1	FDX2 KO 1 R1	LIAS KO 1 R1	Ctrl KO 21 R2	FXN KO 21 R2	FDXR KO 21 R2	FDX1 KO 21 R2	FDX2 KO 21 R2	LIAS KO 21 R2	Ctrl KO 1 R2	FXN KO 1 R2	FDXR KO 1 R2	FDX1 KO 1 R2	FDX2 KO 1 R2	LIAS KO 1 R2	Ctrl KO 21 R1	FXN KO 21 R1	FDXR KO 21 R1	FDX1 KO 21 R1	FDX2 KO 21 R1	LIAS KO 21 R1	Ctrl KO 1 R1	FXN KO 1 R1	FDXR KO 1 R1	FDX1 KO 1 R1	FDX2 KO 1 R1	LIAS KO 1 R1	Ctrl KO 21 R2	FXN KO 21 R2	FDXR KO 21 R2	FDX1 KO 21 R2	FDX2 KO 21 R2	LIAS KO 21 R2	Ctrl KO 1 R2	FXN KO 1 R2	FDXR KO 1 R2
ProteinId	GeneSymbol	Description	APeptides	BPeptides	A_rq_126_sn_scaled	A_rq_127n_sn_scaled	A_rq_127c_sn_scaled	A_rq_128n_sn_scaled	A_rq_128c_sn_scaled	A_rq_129n_sn_scaled	A_rq_129c_sn_scaled	A_rq_130n_sn_scaled	A_rq_130c_sn_scaled	A_rq_131_sn_scaled	A_rq_131c_sn_scaled	A_rq_132n_sn_scaled	B_rq_126_sn_scaled	B_rq_127n_sn_scaled	B_rq_127c_sn_scaled	B_rq_128n_sn_scaled	B_rq_128c_sn_scaled	B_rq_129n_sn_scaled	B_rq_129c_sn_scaled	B_rq_130n_sn_scaled	B_rq_132c_sn_scaled	B_rq_133n_sn_scaled	B_rq_133c_sn_scaled	B_rq_134n_sn_scaled	A_rq_126_sn_sum	A_rq_127n_sn_sum	A_rq_127c_sn_sum	A_rq_128n_sn_sum	A_rq_128c_sn_sum	A_rq_129n_sn_sum	A_rq_129c_sn_sum	A_rq_130n_sn_sum	A_rq_130c_sn_sum	A_rq_131_sn_sum	A_rq_131c_sn_sum	A_rq_132n_sn_sum	B_rq_126_sn_sum	B_rq_127n_sn_sum	B_rq_127c_sn_sum	B_rq_128n_sn_sum	B_rq_128c_sn_sum	B_rq_129n_sn_sum	B_rq_129c_sn_sum	B_rq_130n_sn_sum	B_rq_132c_sn_sum
sp|P05023-4|AT1A1_HUMAN	ATP1A1	Isoform 4 of Sodium/potassium-transporting ATPase subunit alpha-1 OS=Homo sapiens OX=9606 GN=ATP1A1	65	48	8.49737	7.94142	7.39355	6.68922	5.5246	7.49929	10.5963	9.54445	9.14973	10.214	9.15071	7.79944	8.79213	7.05211	8.79378	5.81742	5.26204	6.10753	10.1645	10.618	9.87239	11.1161	8.50695	7.89707	11299.7	10560.4	9831.85	8895.24	7346.55	9972.47	14090.8	12692.1	12167.2	13582.4	12168.5	10371.6	8431.86	6763.14	8433.45	5579.05	5046.42	5857.27	9748	10182.9	9467.86
sp|P16615|AT2A2_HUMAN	ATP2A2	Sarcoplasmic/endoplasmic reticulum calcium ATPase 2 OS=Homo sapiens OX=9606 GN=ATP2A2 PE=1 SV=1	35	40	12.3575	11.7859	10.5713	9.48092	8.86478	10.5955	5.82122	6.35549	6.18912	6.46724	5.81879	5.69221	12.9691	10.983	9.78494	9.06686	8.51349	10.2881	6.60728	7.23347	5.90325	7.25684	5.5423	5.85134	11481.7	10950.6	9822.03	8808.97	8236.49	9844.56	5408.64	5905.05	5750.47	6008.88	5406.39	5288.78	9094.35	7701.64	6861.5	6357.96	5969.92	7214.32	4633.23	5072.33	4139.54
sp|P07900-2|HS90A_HUMAN	HSP90AA1	Isoform 2 of Heat shock protein HSP 90-alpha OS=Homo sapiens OX=9606 GN=HSP90AA1	42	38	5.15964	7.18535	8.02914	9.77426	6.7641	8.57019	9.22533	9.48412	9.25856	7.75033	9.61518	9.1838	5.27031	7.65825	10.5681	8.57883	5.3473	6.99955	8.17473	9.70092	10.8448	7.58448	9.48642	9.78632	3529.22	4914.82	5491.98	6685.65	4626.68	5862.06	6310.18	6487.19	6332.91	5301.27	6576.84	6281.77	4243.77	6166.59	8509.68	6907.86	4305.76	5636.19	6582.47	7811.39	8732.44
sp|P21333|FLNA_HUMAN	FLNA	Filamin-A OS=Homo sapiens OX=9606 GN=FLNA PE=1 SV=4	36	38	5.80656	6.24363	7.15726	8.05882	7.73192	8.3517	9.18701	9.26259	10.5283	8.44878	7.81725	11.4061	5.10725	6.32659	6.14217	7.42883	7.54136	7.60429	9.68732	10.6768	11.8055	8.46802	8.3629	10.8489	5911	6355.93	7285.99	8203.77	7870.99	8501.92	9352.25	9429.19	10717.7	8600.74	7957.85	11611.3	4671.77	5787.14	5618.44	6795.39	6898.33	6955.89	8861.31	9766.43	10798.9
sp|P68363|TBA1B_HUMAN	TUBA1B	Tubulin alpha-1B chain OS=Homo sapiens OX=9606 GN=TUBA1B PE=1 SV=1	51	37	5.5439	7.87379	7.44182	8.90989	7.02541	7.95688	9.25716	9.81948	9.5302	8.02333	8.62646	9.99168	5.46856	8.35748	10.4913	8.19216	5.57915	6.83784	8.73925	9.81699	8.50243	7.57723	10.1456	10.292	4628.92	6574.28	6213.6	7439.38	5865.92	6643.66	7729.34	8198.85	7957.31	6699.14	7202.73	8342.63	3484.9	5325.9	6685.72	5220.55	3555.38	4357.49	5569.19	6255.99	5418.27
sp|P51812|KS6A3_HUMAN	RPS6KA3	Ribosomal protein S6 kinase alpha-3 OS=Homo sapiens OX=9606 GN=RPS6KA3 PE=1 SV=1	39	36	7.44931	8.16825	9.18527	9.38499	7.5383	8.19587	8.54697	7.71534	8.64003	7.15563	8.38845	9.63158	7.7385	9.52901	8.44811	9.88191	7.88929	8.74396	9.04635	8.17005	7.87784	6.39812	7.98526	8.29159	6215.78	6815.67	7664.28	7830.93	6290.03	6838.72	7131.68	6437.76	7209.33	5970.73	6999.41	8036.69	7382.02	9090.05	8058.94	9426.69	7525.86	8341.16	8629.62	7793.69	7514.94
sp|O75369-8|FLNB_HUMAN	FLNB	Isoform 8 of Filamin-B OS=Homo sapiens OX=9606 GN=FLNB	35	36	5.94596	6.0303	6.237	6.83172	8.51069	6.68612	10.585	9.12649	10.3836	9.11593	10.1013	10.446	5.12751	5.27773	6.78457	5.90396	7.7894	5.67293	9.91005	9.33187	13.7537	9.33042	10.7106	10.4073	4460.36	4523.63	4678.68	5124.81	6384.29	5015.59	7940.3	6846.23	7789.25	6838.31	7577.46	7836.05	6353.38	6539.51	8406.6	7315.45	9651.66	7029.19	12279.3	11562.9	17041.9
sp|P51659|DHB4_HUMAN	HSD17B4	Peroxisomal multifunctional enzyme type 2 OS=Homo sapiens OX=9606 GN=HSD17B4 PE=1 SV=3	34	36	8.45962	7.90693	8.27377	7.72156	8.80811	6.92157	9.23538	7.91643	7.54485	9.3048	10.9984	6.90853	9.42899	8.7485	9.61354	7.90556	9.49463	7.45674	7.91154	6.8433	7.80604	8.23234	9.20653	7.3523	4209.98	3934.93	4117.49	3842.68	4383.41	3444.56	4596.04	3939.66	3754.74	4630.59	5473.44	3438.07	7042.45	6534.2	7180.29	5904.61	7091.48	5569.39	5909.08	5111.22	5830.28
sp|P01023|A2MG_HUMAN	A2M	Alpha-2-macroglobulin OS=Homo sapiens OX=9606 GN=A2M PE=1 SV=3	35	35	8.40678	7.4364	7.94407	7.18733	9.68116	5.5026	10.1093	8.72508	8.73275	9.17896	10.6325	6.46305	7.67528	6.8373	7.3131	6.49319	8.56235	4.52431	9.48406	8.00072	12.1291	10.3731	10.8219	7.78557	5470.58	4839.12	5169.48	4677.04	6299.86	3580.73	6578.45	5677.71	5682.7	5973.06	6918.95	4205.73	4554.18	4056.96	4339.28	3852.78	5080.53	2684.53	5627.43	4747.28	7196.9
tr|F5H2F4|F5H2F4_HUMAN	MTHFD1	C-1-tetrahydrofolate synthase, cytoplasmic OS=Homo sapiens OX=9606 GN=MTHFD1 PE=1 SV=2	31	35	6.73543	8.29729	8.81641	10.1771	7.65289	8.47717	8.60397	8.31688	8.833	7.07238	8.57762	8.43987	6.99497	8.66916	11.0354	9.29565	8.6268	8.09103	7.74002	8.10384	9.13933	6.36759	7.81173	8.12444	4099.02	5049.53	5365.45	6193.53	4657.36	5159	5236.17	5061.45	5375.55	4304.08	5220.13	5136.3	4716.45	5845.29	7440.79	6267.71	5816.73	5455.48	5218.81	5464.12	6162.31
sp|P78527|PRKDC_HUMAN	PRKDC	DNA-dependent protein kinase catalytic subunit OS=Homo sapiens OX=9606 GN=PRKDC PE=1 SV=3	26	35	7.99622	6.83752	6.4215	6.52555	8.1451	7.29321	8.26694	9.66456	9.9041	10.3496	8.9167	9.679	8.12749	7.09917	7.9173	6.88164	7.80927	9.18297	8.35813	8.65819	8.48964	9.77172	8.20762	9.49686	3328.24	2845.96	2672.8	2716.11	3390.21	3035.63	3440.92	4022.65	4122.35	4307.78	3711.37	4028.66	3289.1	2872.95	3204.04	2784.92	3160.32	3716.24	3382.44	3503.87	3435.66
sp|Q15149-3|PLEC_HUMAN	PLEC	Isoform 3 of Plectin OS=Homo sapiens OX=9606 GN=PLEC	25	35	4.45111	4.85005	5.16987	6.01385	5.83304	6.73703	12.1346	10.7284	9.86456	11.7977	13.3348	9.08496	5.29709	4.74451	5.50163	5.24199	6.69363	6.09432	10.1964	8.66769	12.4674	11.5687	12.8986	10.6281	1543.05	1681.35	1792.22	2084.8	2022.12	2335.5	4206.66	3719.18	3419.71	4089.88	4622.71	3149.45	3592.12	3217.4	3730.83	3554.76	4539.16	4132.75	6914.47	5877.83	8454.51
sp|O75643|U520_HUMAN	SNRNP200	U5 small nuclear ribonucleoprotein 200 kDa helicase OS=Homo sapiens OX=9606 GN=SNRNP200 PE=1 SV=2	31	34	6.35593	5.77301	6.35613	6.06448	7.10435	6.24439	11.0692	9.93879	9.65254	10.7347	11.1737	9.5327	7.01617	6.37106	6.04394	6.31198	7.33632	6.52942	10.3915	9.0908	10.4892	10.6296	10.2734	9.51652	5047.93	4584.97	5048.09	4816.46	5642.33	4959.35	8791.29	7893.47	7666.13	8525.59	8874.27	7570.95	6876.75	6244.46	5923.84	6186.55	7190.54	6399.67	10185	8910.16	10280.8
sp|P42704|LPPRC_HUMAN	LRPPRC	Leucine-rich PPR motif-containing protein, mitochondrial OS=Homo sapiens OX=9606 GN=LRPPRC PE=1 SV=3	29	34	9.25234	8.39456	8.67552	8.63587	9.88457	9.57131	7.2101	6.87872	6.26345	9.26628	8.62112	7.34616	9.89386	8.82814	8.11952	8.17057	9.68856	9.67119	7.36623	6.40262	6.81795	9.01065	8.17524	7.85548	7416.19	6728.64	6953.84	6922.06	7922.95	7671.86	5779.24	5513.62	5020.45	7427.36	6910.24	5888.3	9755.95	8705.08	8006.34	8056.68	9553.51	9536.38	7263.55	6313.37	6722.91
sp|O43390-2|HNRPR_HUMAN	HNRNPR	Isoform 2 of Heterogeneous nuclear ribonucleoprotein R OS=Homo sapiens OX=9606 GN=HNRNPR	28	34	7.66892	7.05181	6.86441	6.62521	8.04162	7.04896	9.68049	9.87162	9.18804	9.98818	9.63126	8.33948	9.04194	7.89117	8.15096	7.32167	6.93449	9.05794	8.06427	8.09975	9.20606	9.52229	8.36062	8.34885	5612.51	5160.88	5023.73	4848.67	5885.27	5158.79	7084.68	7224.56	6724.28	7309.86	7048.65	6103.26	6848.89	5977.23	6174.01	5545.86	5252.59	6861.01	6108.35	6135.22	6973.21
sp|Q9Y4L1|HYOU1_HUMAN	HYOU1	Hypoxia up-regulated protein 1 OS=Homo sapiens OX=9606 GN=HYOU1 PE=1 SV=1	30	33	7.44119	6.63008	7.38215	6.99518	7.5198	7.77222	10.9026	9.55296	8.81825	9.1173	10.5274	7.34085	7.98665	7.17585	9.38442	6.8605	7.4982	7.98886	8.3933	8.42664	10.1222	8.68109	9.09226	8.39008	4905.1	4370.43	4866.18	4611.1	4956.92	5123.31	7186.78	6297.14	5812.83	6009.96	6939.5	4838.96	5852.87	5258.69	6877.2	5027.59	5494.92	5854.49	6150.88	6175.31	7417.84
sp|O94979|SC31A_HUMAN	SEC31A	Protein transport protein Sec31A OS=Homo sapiens OX=9606 GN=SEC31A PE=1 SV=3	29	33	7.5219	8.85433	8.90916	9.54504	8.89616	8.76715	8.1153	7.42946	8.18431	7.01401	8.2839	8.47928	7.08599	8.83532	8.54104	9.17985	9.84665	8.21201	8.20417	8.33658	8.86411	6.5993	8.06207	8.23288	4818.87	5672.48	5707.61	6114.98	5699.28	5616.63	5199.03	4759.65	5243.24	4493.49	5307.04	5432.21	3679.67	4588.08	4435.26	4766.99	5113.25	4264.4	4260.33	4329.09	4603.03
sp|P55196-5|AFAD_HUMAN	AFDN	Isoform 5 of Afadin OS=Homo sapiens OX=9606 GN=AFDN	28	33	8.92872	7.90739	8.19062	7.64124	7.17298	8.43539	7.82377	8.14308	9.44118	8.97186	7.48883	9.85493	9.00808	7.99958	7.92066	7.60827	7.26615	8.49601	8.13805	9.38751	9.60737	8.8884	6.8075	8.87242	4377.75	3876.99	4015.86	3746.5	3516.91	4135.87	3835.99	3992.55	4629.01	4398.9	3671.77	4831.87	4789.53	4253.32	4211.36	4045.26	3863.36	4517.27	4326.94	4991.27	5108.17
sp|P55786|PSA_HUMAN	NPEPPS	Puromycin-sensitive aminopeptidase OS=Homo sapiens OX=9606 GN=NPEPPS PE=1 SV=2	27	33	6.31099	7.99089	8.04713	8.67966	8.16961	8.32337	7.82187	8.94572	9.73684	8.05881	8.34145	9.57366	6.56936	8.40811	7.45002	8.61105	7.88362	8.04399	8.74143	9.07064	9.73016	7.50946	8.84347	9.1387	5564.62	7045.84	7095.43	7653.16	7203.43	7339	6896.81	7887.75	8585.31	7105.73	7354.94	8441.43	6614.69	8466.13	7501.43	8670.47	7938.02	8099.5	8801.75	9133.24	9797.31
sp|P17987|TCPA_HUMAN	TCP1	T-complex protein 1 subunit alpha OS=Homo sapiens OX=9606 GN=TCP1 PE=1 SV=1	25	33	6.79312	7.84073	8.20293	8.22341	8.22804	8.30518	8.53587	8.83131	9.46213	8.52955	7.9847	9.06305	6.96508	8.16569	8.054	7.8621	9.38806	7.85585	7.96674	8.29975	10.8408	7.97737	7.57031	9.05427	4202.69	4850.81	5074.89	5087.56	5090.43	5138.15	5280.87	5463.65	5853.92	5276.96	4939.88	5607.02	5320.14	6237.2	6151.89	6005.31	7170.89	6000.54	6085.24	6339.6	8280.52
tr|A0A2R8Y521|A0A2R8Y521_HUMAN	CHD4	DNA helicase OS=Homo sapiens OX=9606 GN=CHD4 PE=1 SV=1	25	33	7.60353	7.30485	7.41404	7.29408	8.80292	7.23145	8.48203	9.08793	9.57959	9.54952	8.459	9.19105	8.59887	7.89281	8.35324	7.78438	8.21719	8.91834	8.07465	8.45988	8.37291	8.80848	7.54105	8.9782	3021.58	2902.89	2946.28	2898.61	3498.21	2873.72	3370.69	3611.47	3806.85	3794.9	3361.54	3652.45	6587.68	6046.76	6399.5	5963.69	6295.27	6832.43	6186.07	6481.2	6414.57
sp|P11021|BIP_HUMAN	HSPA5	Endoplasmic reticulum chaperone BiP OS=Homo sapiens OX=9606 GN=HSPA5 PE=1 SV=2	23	33	9.08383	8.03789	7.97916	7.74231	6.89898	7.94858	9.47792	8.72755	8.21005	8.41664	9.8164	7.66068	6.76981	7.7974	9.55128	6.96766	5.63551	5.93623	8.55356	10.727	10.6286	9.24002	9.87819	8.3147	4236.46	3748.66	3721.27	3610.81	3217.5	3707.01	4420.25	4070.3	3828.95	3925.3	4578.11	3572.74	5674.42	6535.74	8005.84	5840.26	4723.66	4975.72	7169.55	8991.35	8908.84
sp|P68032|ACTC_HUMAN	ACTC1	Actin, alpha cardiac muscle 1 OS=Homo sapiens OX=9606 GN=ACTC1 PE=1 SV=1	35	32	6.43099	8.11357	6.86909	8.27175	7.63324	8.52155	9.4442	10.6673	8.89114	10.6964	4.90244	9.55836	6.08504	10.6682	8.49793	7.70543	5.83623	6.89873	8.33542	11.5862	4.61545	9.85028	9.82394	10.0971	5425.91	6845.52	5795.54	6978.98	6440.26	7189.74	7968.19	9000.15	7501.57	9024.66	4136.25	8064.51	3496.07	6129.26	4882.36	4427.04	3353.12	3963.56	4788.99	6656.7	2651.74
sp|P07237|PDIA1_HUMAN	P4HB	Protein disulfide-isomerase OS=Homo sapiens OX=9606 GN=P4HB PE=1 SV=3	35	32	5.82691	7.1432	6.59747	7.46554	6.88027	6.72759	10.0264	13.1678	10.3168	11.0597	7.52201	7.26629	5.60494	7.60439	6.81474	6.24897	6.15185	5.35874	10.0295	12.2385	6.25775	11.3525	13.4578	8.88029	3925.19	4811.88	4444.26	5029.02	4634.76	4531.91	6754.07	8870.27	6949.69	7450.19	5067.06	4894.8	4505.58	6112.86	5478.09	5023.29	4945.22	4307.67	8062.29	9838.04	5030.35
sp|Q05639|EF1A2_HUMAN	EEF1A2	Elongation factor 1-alpha 2 OS=Homo sapiens OX=9606 GN=EEF1A2 PE=1 SV=1	35	32	6.41233	8.36251	7.90237	8.80537	5.9893	7.64833	9.09938	9.4583	9.12395	7.87401	9.43722	9.88692	7.7248	9.31867	9.71954	9.79294	6.43748	9.26858	7.76915	9.01495	8.90188	6.67043	7.62565	7.75591	6492.09	8466.53	8000.67	8914.9	6063.8	7743.47	9212.56	9575.95	9237.44	7971.95	9554.61	10009.9	5197.32	6269.69	6539.4	6588.78	4331.2	6235.99	5227.16	6065.34	5989.27
sp|P33176|KINH_HUMAN	KIF5B	Kinesin-1 heavy chain OS=Homo sapiens OX=9606 GN=KIF5B PE=1 SV=1	33	32	8.09219	9.21488	9.59592	9.6781	8.15863	9.03632	8.05322	7.47895	8.03928	6.44561	7.45373	8.75316	8.85357	10.447	8.94652	11.4437	8.26837	10.9715	7.39764	7.3683	7.68716	5.47235	6.57079	6.57307	5370.03	6115.05	6367.91	6422.45	5414.12	5996.56	5344.17	4963.08	5334.92	4277.35	4946.34	5808.65	4306.36	5081.42	4351.57	5566.2	4021.72	5336.52	3598.2	3583.93	3739.02
sp|P13010|XRCC5_HUMAN	XRCC5	X-ray repair cross-complementing protein 5 OS=Homo sapiens OX=9606 GN=XRCC5 PE=1 SV=3	31	32	5.9583	6.15282	6.46715	6.84178	7.58341	7.30289	9.76657	10.0342	10.0027	9.59423	10.7873	9.50868	6.31441	6.92423	6.7523	6.99973	7.44715	7.11765	9.25759	9.20512	10.5717	9.2634	10.1905	9.95617	3364.21	3474.04	3651.52	3863.05	4281.79	4123.4	5514.46	5665.55	5647.78	5417.15	6090.81	5368.85	4609.31	5054.46	4928.95	5109.57	5436.17	5195.65	6757.73	6719.43	7717
sp|P00367|DHE3_HUMAN	GLUD1	Glutamate dehydrogenase 1, mitochondrial OS=Homo sapiens OX=9606 GN=GLUD1 PE=1 SV=2	31	32	7.85401	6.83472	6.42425	6.34429	8.68302	6.24184	11.3276	7.96161	7.36126	10.1832	14.0398	6.74441	7.68989	7.47088	10.6755	5.3194	9.0454	5.512	8.65594	7.47333	9.68925	9.51248	11.6919	7.26401	7728.17	6725.21	6321.32	6242.64	8543.9	6141.83	11146.1	7834.05	7243.32	10020	13814.9	6636.35	4855.53	4717.24	6740.67	3358.76	5711.42	3480.37	5465.51	4718.79	6117.96
sp|Q99798|ACON_HUMAN	ACO2	Aconitate hydratase, mitochondrial OS=Homo sapiens OX=9606 GN=ACO2 PE=1 SV=2	31	32	5.15627	4.70853	5.02559	5.16242	7.28305	5.25853	11.9266	10.5705	9.7793	12.6567	13.2409	9.23166	6.45804	5.93418	6.4804	6.44474	7.97885	6.4419	9.48674	9.17443	10.235	11.566	10.9462	8.85345	4452.58	4065.94	4339.73	4457.89	6289.11	4540.88	10298.9	9127.88	8444.69	10929.4	11433.9	7971.79	3138.71	2884.11	3149.58	3132.25	3877.85	3130.87	4610.71	4458.92	4974.38
sp|Q86UP2|KTN1_HUMAN	KTN1	Kinectin OS=Homo sapiens OX=9606 GN=KTN1 PE=1 SV=1	29	32	11.7215	11.1645	9.82545	9.02065	8.04469	9.92204	6.55537	6.68353	7.15254	7.47913	6.24035	6.19024	12.1348	10.3495	10.7394	8.45721	7.31429	9.04988	7.13613	7.66308	6.24244	8.24279	6.252	6.41844	9638.61	9180.6	8079.49	7417.7	6615.16	8158.91	5390.49	5495.88	5881.55	6150.1	5131.45	5090.25	10333.1	8812.86	9144.91	7201.53	6228.31	7706.21	6076.6	6525.31	5315.6
sp|Q14980|NUMA1_HUMAN	NUMA1	Nuclear mitotic apparatus protein 1 OS=Homo sapiens OX=9606 GN=NUMA1 PE=1 SV=2	29	32	9.92454	7.93662	7.80315	6.94202	6.37809	7.22178	9.90309	8.79493	8.9679	9.22877	8.46084	8.43826	9.74782	7.45223	7.11264	7.31522	5.87886	7.59973	10.1711	8.91286	8.50112	9.84995	8.88004	8.57846	4682.49	3744.57	3681.6	3275.31	3009.24	3407.3	4672.37	4149.53	4231.14	4354.22	3991.9	3981.25	5544.62	4238.87	4045.71	4160.94	3343.93	4322.77	5785.36	5069.69	4835.49
sp|Q14204|DYHC1_HUMAN	DYNC1H1	Cytoplasmic dynein 1 heavy chain 1 OS=Homo sapiens OX=9606 GN=DYNC1H1 PE=1 SV=5	29	32	6.65164	7.93305	8.23659	8.69454	7.78364	8.10711	8.70877	8.8439	9.72088	7.64251	7.93165	9.74573	7.16418	8.17692	8.29068	8.84447	8.07894	8.76638	8.34637	8.4029	9.74629	7.09971	8.06773	9.01543	3921.69	4677.19	4856.15	5126.15	4589.1	4779.81	5134.54	5214.21	5731.26	4505.89	4676.36	5745.91	4317.07	4927.34	4995.89	5329.6	4868.3	5282.54	5029.45	5063.51	5873.03
sp|P14868|SYDC_HUMAN	DARS1	Aspartate--tRNA ligase, cytoplasmic OS=Homo sapiens OX=9606 GN=DARS1 PE=1 SV=2	29	32	7.32885	6.93731	7.15798	6.6674	7.57464	7.11004	8.63368	9.81827	9.75725	9.31686	9.33969	10.358	6.95393	6.74376	5.20596	6.41909	8.40544	7.08437	8.56966	9.22962	11.9787	9.2894	9.31843	10.8016	4831.06	4572.96	4718.42	4395.04	4993.08	4686.82	5691.18	6472.04	6431.82	6141.52	6156.57	6827.84	3810.68	3695.51	2852.81	3517.59	4606.09	3882.16	4696.08	5057.73	6564.22
sp|Q07954|LRP1_HUMAN	LRP1	Prolow-density lipoprotein receptor-related protein 1 OS=Homo sapiens OX=9606 GN=LRP1 PE=1 SV=2	27	32	8.49421	6.81134	6.8912	7.63853	5.70176	6.9456	11.9407	9.3541	8.9653	9.28652	10.6576	7.31305	8.56628	6.84059	6.4792	7.0083	5.47351	6.61428	9.46623	8.03366	12.6485	9.71663	10.4527	8.70012	3456.91	2772.03	2804.53	3108.67	2320.46	2826.67	4859.55	3806.86	3648.63	3779.36	4337.37	2976.21	3735.85	2983.26	2825.65	3056.4	2387.06	2884.56	4128.33	3503.57	5516.17
sp|P20700|LMNB1_HUMAN	LMNB1	Lamin-B1 OS=Homo sapiens OX=9606 GN=LMNB1 PE=1 SV=2	27	32	9.70251	9.05301	7.5605	6.87637	8.0714	7.48626	8.79479	8.37891	7.67533	9.0199	9.91475	7.46627	9.13002	7.27541	8.51579	7.35101	7.54309	7.30782	8.64408	9.03268	9.23185	9.34629	9.41645	7.2055	4781.71	4461.62	3726.06	3388.9	3977.85	3689.47	4334.36	4129.4	3782.65	4445.3	4886.31	3679.62	4388.34	3496.92	4093.11	3533.26	3625.58	3512.5	4154.77	4341.55	4437.28
sp|P13639|EF2_HUMAN	EEF2	Elongation factor 2 OS=Homo sapiens OX=9606 GN=EEF2 PE=1 SV=4	27	32	6.71855	8.56471	9.28107	10.269	9.9297	9.08539	6.30668	7.05586	8.30024	7.12038	7.56096	9.80752	6.88733	8.5171	11.8745	9.10551	15.6112	8.01528	6.34185	7.03639	6.74073	5.5628	6.15476	8.15257	3524.74	4493.29	4869.11	5387.38	5209.4	4766.45	3308.66	3701.7	4354.54	3735.55	3966.69	5145.3	4359.32	5390.88	7515.91	5763.31	9881.09	5073.25	4014.06	4453.67	4266.53
sp|Q13423|NNTM_HUMAN	NNT	NAD(P) transhydrogenase, mitochondrial OS=Homo sapiens OX=9606 GN=NNT PE=1 SV=3	26	32	9.94301	9.0094	8.36376	7.59147	12.0693	9.16253	7.82162	7.17255	6.70555	8.06257	8.17807	5.92015	11.8662	9.83537	7.70655	7.55438	11.9336	8.03123	7.26624	7.29534	6.90938	8.29523	7.59946	5.707	6165.45	5586.54	5186.19	4707.31	7483.94	5681.49	4850.02	4447.55	4157.97	4999.43	5071.05	3670.96	9710.49	8048.6	6306.52	6181.99	9765.66	6572.21	5946.2	5970.01	5654.17
sp|P30837|AL1B1_HUMAN	ALDH1B1	Aldehyde dehydrogenase X, mitochondrial OS=Homo sapiens OX=9606 GN=ALDH1B1 PE=1 SV=3	26	32	7.89634	7.52953	7.08796	7.27291	10.7313	8.62646	10.0706	9.08842	7.61304	10.1341	7.12851	6.82073	7.38956	6.97576	8.03968	6.9742	9.00511	7.49864	8.99102	8.03767	4.74339	10.5939	12.8662	8.88487	4303.02	4103.13	3862.5	3963.29	5847.91	4700.89	5487.88	4952.63	4148.64	5522.47	3884.6	3716.88	5202.15	4910.84	5659.83	4909.74	6339.48	5278.94	6329.56	5658.41	3339.28
tr|E9PMS6|E9PMS6_HUMAN	LMO7	LIM domain only protein 7 OS=Homo sapiens OX=9606 GN=LMO7 PE=1 SV=1	35	31	7.07246	6.18074	5.99604	5.66386	8.0889	5.57829	10.0821	9.5554	9.67562	10.9756	11.5564	9.57463	8.1623	7.60847	7.15703	7.01847	8.29729	7.20602	8.57711	8.88741	9.93969	9.9547	8.85068	8.34083	4266.51	3728.57	3617.15	3416.76	4879.68	3365.14	6082.1	5764.36	5836.88	6621.1	6971.45	5775.96	4118.81	3839.34	3611.54	3541.62	4186.93	3636.26	4328.13	4484.71	5015.71
sp|P04406|G3P_HUMAN	GAPDH	Glyceraldehyde-3-phosphate dehydrogenase OS=Homo sapiens OX=9606 GN=GAPDH PE=1 SV=3	32	31	4.65532	7.2774	5.7385	7.08336	5.793	6.2331	9.93466	12.5024	10.3471	8.69859	11.1554	10.5812	5.24106	6.96315	9.59078	7.62791	6.35289	6.93623	8.63471	10.449	11.2095	7.71074	9.51581	9.76826	3094.72	4837.8	3814.79	4708.81	3851.02	4143.58	6604.27	8311.25	6878.44	5782.57	7415.76	7034.07	2808.75	3731.64	5139.82	4087.89	3404.59	3717.21	4627.45	5599.74	6007.3
sp|Q15029|U5S1_HUMAN	EFTUD2	116 kDa U5 small nuclear ribonucleoprotein component OS=Homo sapiens OX=9606 GN=EFTUD2 PE=1 SV=1	32	31	6.74101	5.91367	6.24624	5.83656	7.26523	6.47322	10.6374	9.77071	9.30969	10.9101	12.0173	8.87893	6.8686	6.2113	6.0824	6.14225	6.82718	6.58411	10.0104	8.54267	10.7781	10.855	11.1494	9.94861	4641.07	4071.46	4300.43	4018.37	5001.99	4456.7	7323.69	6726.97	6409.56	7511.39	8273.68	6112.99	3522.09	3185.04	3118.94	3149.63	3500.85	3376.21	5133.17	4380.52	5526.79
sp|O75390|CISY_HUMAN	CS	Citrate synthase, mitochondrial OS=Homo sapiens OX=9606 GN=CS PE=1 SV=2	30	31	9.04174	8.00304	8.26364	7.86506	10.2319	8.50318	7.57629	7.608	7.07605	9.56605	9.1276	7.1374	9.01674	8.54098	11.6761	7.1947	9.63465	8.27569	7.14341	7.43177	5.87268	8.99459	8.85503	7.36364	7996.19	7077.6	7308.06	6955.57	9048.76	7519.9	6700.2	6728.24	6257.8	8459.87	8072.12	6312.06	7304.08	6918.68	9458.33	5828.12	7804.62	6703.78	5786.57	6020.16	4757.21
sp|Q14690|RRP5_HUMAN	PDCD11	Protein RRP5 homolog OS=Homo sapiens OX=9606 GN=PDCD11 PE=1 SV=3	30	31	9.69726	7.72877	7.81463	7.10208	9.33419	8.20001	6.63799	8.29936	8.50154	9.56512	8.81881	8.30025	10.1843	8.01825	7.65976	8.22664	7.88847	11.7559	6.91594	6.35957	7.91879	9.80007	7.27578	7.99651	4705.24	3750.1	3791.76	3446.02	4529.07	3978.75	3220.84	4026.96	4125.06	4641.12	4279	4027.39	5494.55	4325.94	4132.53	4438.37	4255.92	6342.46	3731.23	3431.06	4272.28
sp|P49411|EFTU_HUMAN	TUFM	Elongation factor Tu, mitochondrial OS=Homo sapiens OX=9606 GN=TUFM PE=1 SV=2	30	31	8.60974	7.06399	7.1742	6.77321	8.967	7.64881	10.0688	8.53619	7.52808	9.15415	11.538	6.93784	7.22834	7.58304	10.1175	7.11255	10.3749	6.93397	7.65188	7.93394	8.81955	8.94499	9.96111	7.33821	4637.74	3805.1	3864.47	3648.47	4830.18	4120.12	5423.66	4598.12	4055.09	4930.99	6215.09	3737.15	5344.02	5606.26	7480.01	5258.42	7670.35	5126.39	5657.15	5865.68	6520.43
sp|P40926|MDHM_HUMAN	MDH2	Malate dehydrogenase, mitochondrial OS=Homo sapiens OX=9606 GN=MDH2 PE=1 SV=3	30	31	7.24717	7.90883	7.08452	6.63242	9.67016	6.85518	10.0037	8.74126	7.45451	9.26484	11.4872	7.65022	8.05198	8.57728	6.66155	7.25089	11.0338	7.2394	7.98261	7.60413	6.9824	9.42792	11.119	8.069	4621.82	5043.79	4518.09	4229.77	6167.06	4371.83	6379.78	5574.66	4754.05	5908.57	7325.85	4878.86	5648.82	6017.34	4673.37	5086.82	7740.73	5078.76	5600.15	5334.63	4898.46
sp|P49327|FAS_HUMAN	FASN	Fatty acid synthase OS=Homo sapiens OX=9606 GN=FASN PE=1 SV=3	29	31	10.3063	13.1689	12.131	13.9935	9.13365	9.89564	5.52312	5.15085	5.09375	4.85846	5.24497	5.49977	10.1406	12.4655	15.8599	12.8375	8.71601	9.6939	5.18148	4.7537	5.30513	4.446	5.21188	5.38845	7721.54	9866.19	9088.63	10484	6842.97	7413.85	4137.94	3859.04	3816.26	3639.98	3929.55	4120.45	6959.8	8555.49	10885.2	8810.78	5982.09	6653.25	3556.22	3262.62	3641.09
sp|P04114|APOB_HUMAN	APOB	Apolipoprotein B-100 OS=Homo sapiens OX=9606 GN=APOB PE=1 SV=2	29	31	16.1843	11.8463	12.4934	9.11283	6.77727	8.46813	6.58535	5.74424	5.75277	6.28581	5.87998	4.86966	17.0648	11.9437	10.9403	9.11012	6.89698	8.68442	6.02185	5.12671	6.55269	6.54472	5.63926	5.47454	11653.3	8529.75	8995.67	6561.57	4879.88	6097.36	4741.69	4136.06	4142.2	4526.01	4233.8	3506.33	12647.7	8852.16	8108.46	6752.04	5111.75	6436.53	4463.14	3799.7	4856.58
sp|P48735|IDHP_HUMAN	IDH2	Isocitrate dehydrogenase [NADP], mitochondrial OS=Homo sapiens OX=9606 GN=IDH2 PE=1 SV=2	29	31	6.20636	5.55751	5.76886	5.56713	10.9918	5.79856	10.9067	9.08164	8.25408	10.4778	13.7398	7.64975	7.61321	6.11446	8.77697	5.87833	11.4782	6.55487	8.86466	7.64681	9.22088	9.18214	11.0756	7.59379	3320.52	2973.37	3086.45	2978.52	5880.83	3102.34	5835.3	4858.85	4416.09	5605.81	7351.04	4092.76	4132.53	3318.99	4764.23	3190.82	6230.51	3558.05	4811.83	4150.77	5005.19
sp|P25705|ATPA_HUMAN	ATP5F1A	ATP synthase subunit alpha, mitochondrial OS=Homo sapiens OX=9606 GN=ATP5F1A PE=1 SV=1	29	31	5.99796	5.49733	6.13311	6.04135	8.46207	6.29812	10.9289	9.1466	8.89271	11.059	13.1365	8.40645	7.45578	7.04409	5.47164	6.7875	8.44985	8.00071	9.3136	7.9268	9.73943	10.6026	10.7985	8.40952	4529.86	4151.77	4631.93	4562.63	6390.84	4756.55	8253.85	6907.82	6716.07	8352.1	9921.1	6348.83	7215.72	6817.29	5295.47	6568.96	8177.79	7743.11	9013.73	7671.58	9425.85
sp|P06733|ENOA_HUMAN	ENO1	Alpha-enolase OS=Homo sapiens OX=9606 GN=ENO1 PE=1 SV=2	28	31	4.61667	5.21256	5.39951	6.11528	5.03369	5.77664	11.5532	12.4113	12.906	9.02729	10.6457	11.3021	5.04178	6.84776	6.67633	7.18692	6.03296	6.01748	9.9489	10.7565	13.2253	7.80393	10.3059	10.1563	3530.16	3985.81	4128.76	4676.08	3849.04	4417.14	8834.25	9490.39	9868.62	6902.76	8140.25	8642.24	3086.23	4191.73	4086.79	4399.34	3692.96	3683.49	6090.03	6584.38	8095.59
sp|Q92896-2|GSLG1_HUMAN	GLG1	Isoform 2 of Golgi apparatus protein 1 OS=Homo sapiens OX=9606 GN=GLG1	27	31	9.05585	7.9739	7.4099	7.8492	6.96183	8.63662	10.2999	8.63662	7.9043	8.53021	9.29068	7.45103	9.06299	6.53267	6.2493	6.65753	7.34928	6.48662	10.7221	9.27598	10.9769	9.59283	9.14768	7.9462	3797.97	3344.21	3107.67	3291.91	2919.75	3622.15	4319.7	3622.15	3315.02	3577.52	3896.46	3124.92	8394.98	6051.16	5788.68	6166.82	6807.58	6008.51	9931.76	8592.27	10167.8
sp|P12270|TPR_HUMAN	TPR	Nucleoprotein TPR OS=Homo sapiens OX=9606 GN=TPR PE=1 SV=3	27	31	13.5016	10.1554	9.22356	8.1687	8.07218	8.88298	7.33493	6.46841	6.51957	6.98458	7.93055	6.75759	11.1381	10.2885	8.40762	9.21804	8.19109	8.43416	8.27017	7.76562	7.36193	7.40363	7.07163	6.44944	8418.63	6332.2	5751.17	5093.43	5033.25	5538.81	4573.55	4033.25	4065.15	4355.1	4944.94	4213.56	7696.43	7109.38	5809.66	6369.66	5660.04	5828	5714.68	5366.04	5087.09
sp|Q92841|DDX17_HUMAN	DDX17	Probable ATP-dependent RNA helicase DDX17 OS=Homo sapiens OX=9606 GN=DDX17 PE=1 SV=2	24	31	6.58115	6.34823	6.45655	6.59429	7.97465	6.94429	9.23458	10.2781	10.6866	10.3375	9.20314	9.36088	8.56624	7.87989	7.91877	7.41202	8.32091	8.65871	7.26973	8.43899	10.5766	8.95961	7.75502	8.24352	4186.21	4038.05	4106.95	4194.57	5072.6	4417.2	5874.03	6537.83	6797.63	6575.61	5854.03	5954.37	8213.61	7555.51	7592.79	7106.9	7978.37	8302.27	6970.47	8091.59	10141.2
sp|P50990|TCPQ_HUMAN	CCT8	T-complex protein 1 subunit theta OS=Homo sapiens OX=9606 GN=CCT8 PE=1 SV=4	33	30	7.33569	11.2644	8.68862	9.13048	6.88812	9.25088	7.29265	8.70466	8.34514	7.57666	7.55202	7.97065	7.21459	8.2163	11.1898	7.93875	5.90691	7.73544	7.39497	8.12226	10.1916	8.26842	8.12335	9.69757	7115.87	10926.9	8428.26	8856.88	6681.72	8973.67	7074.12	8443.82	8095.08	7349.62	7325.72	7731.81	6249.96	7117.74	9693.71	6877.3	5117.13	6701.17	6406.23	7036.27	8828.93
sp|P23141-2|EST1_HUMAN	CES1	Isoform 2 of Liver carboxylesterase 1 OS=Homo sapiens OX=9606 GN=CES1	32	30	9.16148	8.16199	8.33922	6.1881	11.6952	6.85598	6.61724	8.4804	8.12064	8.03519	12.639	5.70556	8.01638	7.07795	10.6099	5.42909	10.0853	5.71356	5.85616	7.40189	9.49747	8.64726	14.2044	7.46064	4506.92	4015.23	4102.42	3044.19	5753.36	3372.75	3255.3	4171.87	3994.89	3952.85	6217.67	2806.81	3341.34	2950.19	4422.35	2262.92	4203.71	2381.49	2440.93	3085.21	3958.68
sp|P55084|ECHB_HUMAN	HADHB	Trifunctional enzyme subunit beta, mitochondrial OS=Homo sapiens OX=9606 GN=HADHB PE=1 SV=3	29	30	5.95971	5.2739	5.61513	5.17885	9.92387	5.69661	11.5666	9.7409	8.82267	10.9246	13.9112	7.38593	7.75955	6.31566	8.94599	5.53022	10.0281	7.22531	8.38956	7.6114	9.60055	9.56385	11.4125	7.61737	6306	5580.34	5941.4	5479.77	10500.5	6027.61	12238.7	10306.9	9335.31	11559.4	14719.5	7815.09	7784.26	6335.77	8974.48	5547.83	10060	7248.32	8416.28	7635.64	9631.12
sp|P55157|MTP_HUMAN	MTTP	Microsomal triglyceride transfer protein large subunit OS=Homo sapiens OX=9606 GN=MTTP PE=1 SV=1	28	30	6.64165	5.69284	5.72391	5.53112	7.3378	5.34181	10.7862	10.1193	10.1399	11.3552	12.7978	8.53243	7.39304	6.27308	6.35604	5.36128	7.31201	5.47471	10.3876	9.67012	10.3697	11.0794	11.5334	8.78961	4059.22	3479.33	3498.32	3380.49	4484.69	3264.79	6592.26	6184.67	6197.27	6940.05	7821.73	5214.82	5992.85	5085	5152.25	4345.89	5927.17	4437.84	8420.28	7838.67	8405.74
sp|Q9Y490|TLN1_HUMAN	TLN1	Talin-1 OS=Homo sapiens OX=9606 GN=TLN1 PE=1 SV=3	27	30	6.92372	8.69879	8.55026	9.22785	8.40915	8.82375	8.47336	8.17367	8.53202	7.20245	7.74412	9.24086	6.69439	9.14521	7.6127	9.41105	8.66399	8.31253	8.35885	8.8885	8.99371	7.21761	7.99692	8.70453	4079.73	5125.67	5038.15	5437.41	4955	5199.3	4992.84	4816.25	5027.4	4243.97	4563.14	5445.08	5556.74	7591.06	6318.99	7811.72	7191.62	6899.89	6938.34	7377.98	7465.31
sp|Q16891-4|MIC60_HUMAN	IMMT	Isoform 4 of MICOS complex subunit MIC60 OS=Homo sapiens OX=9606 GN=IMMT	27	30	9.36652	7.90108	7.74126	7.88962	8.88029	9.19301	9.72599	7.64107	7.48117	9.27775	7.57254	7.32969	10.6091	8.32593	8.81822	6.98157	8.22637	7.63756	9.0011	7.90477	5.47428	9.85265	9.07603	8.0924	8219.38	6933.41	6793.17	6923.36	7792.7	8067.12	8534.82	6705.25	6564.93	8141.48	6645.11	6432	11324.6	8887.42	9412.91	7452.4	8781.15	8152.63	9608.13	8437.86	5843.46
sp|P54136|SYRC_HUMAN	RARS1	Arginine--tRNA ligase, cytoplasmic OS=Homo sapiens OX=9606 GN=RARS1 PE=1 SV=2	27	30	8.57469	8.08869	8.3136	8.00602	8.77315	8.09161	7.3636	8.3183	9.17692	8.94294	7.40312	8.94735	8.99738	8.77036	7.26945	8.2494	8.737	8.50913	7.64666	8.85193	8.81071	8.44946	7.43005	8.27848	3900.96	3679.86	3782.18	3642.25	3991.25	3681.19	3349.99	3784.32	4174.94	4068.49	3367.97	4070.5	4549.11	4434.33	3675.46	4170.93	4417.46	4302.25	3866.18	4475.57	4454.73
sp|P08238|HS90B_HUMAN	HSP90AB1	Heat shock protein HSP 90-beta OS=Homo sapiens OX=9606 GN=HSP90AB1 PE=1 SV=4	24	30	5.53316	7.91759	8.41587	10.0289	6.2989	8.84381	9.21214	9.53992	9.14361	7.17709	8.66597	9.22307	5.63491	8.5193	10.7064	9.65426	5.24903	7.52895	7.85444	9.2534	10.2574	6.94937	8.83268	9.55981	3918.88	5607.66	5960.57	7102.98	4461.22	6263.66	6524.53	6756.68	6475.99	5083.2	6137.7	6532.27	3210.77	4854.3	6100.52	5501	2990.9	4290	4475.46	5272.59	5844.69
sp|P46939-2|UTRO_HUMAN	UTRN	Isoform 2 of Utrophin OS=Homo sapiens OX=9606 GN=UTRN	24	30	7.24805	6.00714	5.85631	6.92012	6.04111	7.60535	11.4951	9.65551	9.33161	11.6477	9.40665	8.78536	7.30847	6.21208	5.64271	6.6211	5.45333	6.61922	10.3054	8.41451	11.7949	12.0243	9.38099	10.2229	3697.71	3064.64	2987.69	3530.41	3081.97	3879.99	5864.39	4925.91	4760.67	5942.27	4798.95	4481.99	4683.18	3980.63	3615.78	4242.72	3494.43	4241.52	6603.57	5391.92	7558.04
sp|P08183|MDR1_HUMAN	ABCB1	ATP-dependent translocase ABCB1 OS=Homo sapiens OX=9606 GN=ABCB1 PE=1 SV=3	23	30	8.81956	8.13805	8.20604	6.60846	9.02942	9.04575	8.97593	8.87199	7.54624	9.18808	8.74233	6.82817	9.44554	8.50155	7.11343	6.45884	9.47751	8.11199	7.77693	8.7066	8.92251	9.81236	8.27345	7.3993	3929.49	3625.85	3656.14	2944.35	4022.99	4030.27	3999.16	3952.85	3362.17	4093.68	3895.08	3042.24	5545.72	4991.48	4176.48	3792.15	5564.49	4762.76	4566.04	5111.87	5238.64
sp|P19338|NUCL_HUMAN	NCL	Nucleolin OS=Homo sapiens OX=9606 GN=NCL PE=1 SV=3	34	29	5.77886	5.53838	5.78281	6.4648	7.72908	7.35337	10.206	10.7786	10.1896	9.64775	10.5904	9.94037	5.04972	4.17198	3.93393	5.71278	5.3878	6.62964	10.6325	11.2495	14.8393	10.735	10.9714	10.6863	6455.74	6187.1	6460.16	7222.03	8634.4	8214.68	11401.4	12041.1	11383.1	10777.8	11830.9	11104.7	5262.29	4347.6	4099.53	5953.27	5614.61	6908.72	11080.1	11723.1	15464
sp|O75691|UTP20_HUMAN	UTP20	Small subunit processome component 20 homolog OS=Homo sapiens OX=9606 GN=UTP20 PE=1 SV=3	34	29	9.84485	8.72504	7.85833	7.72565	7.44942	8.36569	7.73341	8.31998	7.70927	9.52381	8.029	8.71556	9.60023	8.33066	7.98033	8.63258	6.66492	11.8917	7.58065	7.2195	7.19466	9.41811	6.9697	8.51695	7455.33	6607.32	5950.97	5850.5	5641.31	6335.19	5856.37	6300.57	5838.09	7212.21	6080.22	6600.14	4741.55	4114.51	3941.48	4263.63	3291.8	5873.31	3744.08	3565.71	3553.44
sp|Q16822|PCKGM_HUMAN	PCK2	Phosphoenolpyruvate carboxykinase [GTP], mitochondrial OS=Homo sapiens OX=9606 GN=PCK2 PE=1 SV=4	34	29	6.60867	5.6701	5.22525	6.13751	10.8905	7.18825	11.2482	8.3125	7.17976	10.2558	13.3002	7.98323	6.61496	5.43362	8.05991	5.90826	10.7106	7.16272	8.51775	7.10827	8.93578	9.93868	12.0973	9.51216	3492.89	2996.83	2761.71	3243.87	5755.97	3799.22	5945.03	4393.42	3794.73	5420.53	7029.58	4219.39	2811.02	2309.01	3425.05	2510.71	4551.45	3043.79	3619.61	3020.65	3797.25
sp|Q13509|TBB3_HUMAN	TUBB3	Tubulin beta-3 chain OS=Homo sapiens OX=9606 GN=TUBB3 PE=1 SV=2	32	29	5.18495	8.61209	7.44854	8.85617	7.45086	8.18991	9.78098	10.8155	9.42648	8.30846	6.35985	9.56623	5.5528	7.27264	9.56403	7.62081	6.45432	7.40133	9.12417	10.1469	5.93175	8.19491	11.0131	11.7231	2566.78	4263.37	3687.36	4384.2	3688.51	4054.37	4842.02	5354.14	4666.53	4113.06	3148.41	4735.71	3347.61	4384.45	5765.86	4594.35	3891.11	4462.03	5500.68	6117.28	3576.07
sp|Q92598|HS105_HUMAN	HSPH1	Heat shock protein 105 kDa OS=Homo sapiens OX=9606 GN=HSPH1 PE=1 SV=1	31	29	5.7243	7.84433	8.92563	10.0045	7.34374	8.81577	7.26036	10.235	9.18421	7.86261	8.29928	8.50024	5.48948	7.62098	7.6215	9.11851	9.16254	7.84176	7.3639	10.1457	10.9516	7.82484	8.39767	8.46157	3335.81	4571.25	5201.37	5830.1	4279.53	5137.35	4230.94	5964.4	5352.06	4581.9	4836.37	4953.48	3339.74	4636.52	4636.84	5547.6	5574.39	4770.84	4480.12	6172.52	6662.82
sp|P53621-2|COPA_HUMAN	COPA	Isoform 2 of Coatomer subunit alpha OS=Homo sapiens OX=9606 GN=COPA	31	29	9.37501	9.58322	10.2932	9.39551	8.36566	9.06535	7.155	7.41691	8.06137	6.54649	6.78071	7.96155	10.017	10.64	9.53698	9.31452	8.68201	9.6178	7.05556	7.46186	7.9389	5.93652	6.69481	7.10401	8142.51	8323.35	8940.01	8160.32	7265.86	7873.56	6214.36	6441.84	7001.57	5685.85	5889.28	6914.88	6774.09	7195.38	6449.46	6299.02	5871.28	6504.11	4771.38	5046.14	5368.74
sp|P35579|MYH9_HUMAN	MYH9	Myosin-9 OS=Homo sapiens OX=9606 GN=MYH9 PE=1 SV=4	30	29	5.12116	5.29648	5.3297	5.03095	5.61743	5.32768	11.8842	11.2788	10.5589	13.0244	10.5638	10.9664	5.66847	5.52904	4.92255	5.21017	6.65807	5.71412	11.1288	10.6242	11.6146	12.0402	9.91506	10.9746	3728.26	3855.9	3880.08	3662.59	4089.55	3878.61	8651.86	8211.12	7687.02	9481.91	7690.57	7983.65	4636.25	4522.21	4026.16	4261.41	5445.65	4673.59	9102.29	8689.57	9499.64
sp|P40939|ECHA_HUMAN	HADHA	Trifunctional enzyme subunit alpha, mitochondrial OS=Homo sapiens OX=9606 GN=HADHA PE=1 SV=2	30	29	6.13638	5.83327	5.60378	5.33206	9.29113	5.74989	11.2883	9.67254	8.61813	10.6283	14.17	7.67622	8.81631	7.75437	8.50507	6.64689	9.37221	8.04247	8.3298	7.27881	8.56936	9.13109	10.3372	7.21639	4757.01	4522.04	4344.13	4133.49	7202.62	4457.4	8750.84	7498.3	6680.9	8239.24	10984.8	5950.72	7351.58	6466.07	7092.05	5542.58	7815.12	6706.3	6945.9	6069.52	7145.66
sp|P46940|IQGA1_HUMAN	IQGAP1	Ras GTPase-activating-like protein IQGAP1 OS=Homo sapiens OX=9606 GN=IQGAP1 PE=1 SV=1	29	29	6.2907	7.15866	7.33097	8.40664	8.60354	8.29146	7.87979	9.32845	10.364	8.40212	7.41076	10.5329	7.54221	8.38756	7.51009	8.81046	7.75924	9.34095	8.03442	9.0989	9.11417	7.89544	7.33927	9.16729	4232.15	4816.08	4932	5655.67	5788.14	5578.18	5301.23	6275.83	6972.51	5652.63	4985.68	7086.15	5226.45	5812.24	5204.19	6105.29	5376.84	6472.9	5567.53	6305.17	6315.75
sp|P27487|DPP4_HUMAN	DPP4	Dipeptidyl peptidase 4 OS=Homo sapiens OX=9606 GN=DPP4 PE=1 SV=2	29	29	5.05517	4.70978	4.19988	4.21955	9.11219	5.54766	12.425	11.3479	9.97582	11.1565	14.8247	7.42592	4.42409	4.34504	2.54981	3.70722	7.98836	4.62906	11.5682	9.872	13.7042	12.3085	14.8813	10.0222	3610.65	3363.95	2999.76	3013.81	6508.37	3962.41	8874.53	8105.21	7125.21	7968.49	10588.5	5303.95	3016.17	2962.28	1738.36	2527.44	5446.15	3155.91	7886.72	6730.34	9342.98
sp|P02751-1|FINC_HUMAN	FN1	Isoform 1 of Fibronectin OS=Homo sapiens OX=9606 GN=FN1	29	29	8.43916	7.25065	7.2742	6.83858	7.51895	5.5983	10.9631	9.93778	9.26423	9.64111	9.03962	8.23438	7.16546	6.36979	6.09877	6.18629	6.81093	5.46938	9.61147	9.82065	13.078	10.7701	8.74437	9.87485	2881.87	2476.01	2484.05	2335.29	2567.63	1911.75	3743.75	3393.63	3163.62	3292.32	3086.92	2811.94	3166.55	2814.93	2695.16	2733.84	3009.88	2417.02	4247.49	4339.93	5779.41
sp|O60313-2|OPA1_HUMAN	OPA1	Isoform 2 of Dynamin-like 120 kDa protein, mitochondrial OS=Homo sapiens OX=9606 GN=OPA1	28	29	7.81075	6.92217	7.2365	7.77345	7.82066	8.08745	9.8936	7.90918	7.84552	9.71572	10.7131	8.27189	8.44275	7.04362	8.15985	7.01182	8.74858	7.49494	8.92665	7.69055	9.04416	9.68733	9.32715	8.42261	3785.47	3354.82	3507.16	3767.39	3790.27	3919.57	4794.92	3833.17	3802.32	4708.71	5192.09	4008.96	5009.72	4179.51	4841.85	4160.64	5191.19	4447.31	5296.85	4563.38	5366.58
sp|Q53SF7-3|COBL1_HUMAN	COBLL1	Isoform 3 of Cordon-bleu protein-like 1 OS=Homo sapiens OX=9606 GN=COBLL1	28	29	11.2924	10.4552	9.81689	9.71889	9.59503	8.17933	6.39284	6.57274	7.62533	6.45763	7.72281	6.17099	9.63165	10.3055	9.40411	10.551	10.0489	8.78296	6.55075	7.3462	8.13097	6.37355	6.95005	5.92441	6534.5	6050.05	5680.7	5623.99	5552.32	4733.1	3699.32	3803.42	4412.52	3736.81	4468.93	3570.94	5907.94	6321.24	5768.37	6471.84	6163.89	5387.36	4018.15	4506.07	4987.44
sp|Q14571|ITPR2_HUMAN	ITPR2	Inositol 1,4,5-trisphosphate receptor type 2 OS=Homo sapiens OX=9606 GN=ITPR2 PE=1 SV=2	27	29	10.4326	9.51218	8.96115	7.77283	8.70123	8.4367	8.3088	7.47579	7.7728	8.48013	7.63149	6.5143	11.0226	9.50085	8.88393	7.24207	8.49618	8.0902	8.18507	8.35789	7.3759	9.1786	7.08999	6.57669	6908.78	6299.25	5934.34	5147.4	5762.21	5587.03	5502.33	4950.69	5147.38	5615.79	5053.8	4313.96	7083.23	6105.33	5708.89	4653.82	5459.72	5198.83	5259.8	5370.85	4739.82
sp|P09874|PARP1_HUMAN	PARP1	Poly [ADP-ribose] polymerase 1 OS=Homo sapiens OX=9606 GN=PARP1 PE=1 SV=4	27	29	7.10813	6.89958	7.39578	7.78547	8.18466	7.19299	8.96256	8.89067	9.80481	9.20522	9.31326	9.25685	9.8513	9.16502	10.1935	9.42897	7.49437	9.97132	7.55235	6.89004	7.95044	7.25244	6.84464	7.40559	3779.24	3668.36	3932.18	4139.37	4351.61	3824.36	4765.2	4726.98	5213.01	4894.22	4951.66	4921.67	7672.75	7138.24	7939.3	7343.82	5837.04	7766.23	5882.2	5366.35	6192.25
sp|P40227|TCPZ_HUMAN	CCT6A	T-complex protein 1 subunit zeta OS=Homo sapiens OX=9606 GN=CCT6A PE=1 SV=3	27	29	7.694	9.66145	8.68148	8.74912	8.34997	8.73017	7.67853	8.52768	8.37386	7.55874	7.66351	8.33148	7.44286	8.081	9.91428	8.45719	9.76747	8.66172	7.14193	7.78722	10.2002	7.34388	7.00662	8.19569	5878.93	7382.24	6633.45	6685.14	6380.15	6670.66	5867.11	6515.94	6398.4	5775.58	5855.63	6366.02	4776.55	5186.09	6362.62	5427.51	6268.4	5558.77	4583.43	4997.55	6546.08
sp|P62805|H4_HUMAN	H4C1	Histone H4 OS=Homo sapiens OX=9606 GN=H4C1 PE=1 SV=2	26	29	16.5225	12.9056	10.7977	9.55246	9.58425	9.94227	1.55245	5.53285	6.13889	5.81475	4.86839	6.78796	15.4485	11.1488	8.87027	11.6073	7.96935	20.9531	3.44791	2.08287	3.58441	7.37799	2.73575	4.77372	7479.89	5842.5	4888.22	4324.5	4338.89	4500.97	702.81	2504.78	2779.14	2632.4	2203.97	3072.98	7387	5330.98	4241.48	5550.25	3810.69	10019.1	1648.68	995.962	1713.95
sp|Q00839|HNRPU_HUMAN	HNRNPU	Heterogeneous nuclear ribonucleoprotein U OS=Homo sapiens OX=9606 GN=HNRNPU PE=1 SV=6	25	29	6.97469	7.67904	5.99383	6.50774	8.02454	6.51119	8.9867	10.5186	9.34564	10.3873	10.5516	8.51906	8.00755	7.6542	8.70356	7.10861	6.74554	8.39459	8.58663	9.34419	9.60729	10.0509	7.91866	7.87826	6317.89	6955.91	5429.4	5894.91	7268.88	5898.04	8140.43	9528.11	8465.57	9409.12	9558	7716.83	5064.09	4840.63	5504.26	4495.59	4265.98	5308.86	5430.31	5909.4	6075.79
sp|P35580-3|MYH10_HUMAN	MYH10	Isoform 3 of Myosin-10 OS=Homo sapiens OX=9606 GN=MYH10	24	29	4.50898	5.28232	5.25721	5.73208	6.98125	6.28353	10.8407	10.2936	10.1225	11.654	12.2286	10.8153	6.04116	5.85864	6.17221	5.88091	7.08948	6.74085	9.81587	9.44465	10.3279	10.8009	11.3661	10.4613	2911.34	3410.67	3394.46	3701.07	4507.63	4057.13	6999.56	6646.32	6535.87	7524.71	7895.72	6983.18	3791.45	3676.9	3873.7	3690.88	4449.38	4230.58	6160.47	5927.49	6481.84
sp|Q5T5P2|SKT_HUMAN	KIAA1217	Sickle tail protein homolog OS=Homo sapiens OX=9606 GN=KIAA1217 PE=1 SV=2	24	29	9.62345	8.19347	8.44044	7.72842	8.30864	6.87925	9.29124	7.66754	7.98606	8.12891	9.05861	8.69397	8.95162	9.11463	10.1959	7.81896	8.94277	6.91781	8.06287	8.19163	8.48319	7.57953	7.61647	8.12465	2958.75	2519.1	2595.03	2376.12	2554.51	2115.04	2856.61	2357.4	2455.33	2499.25	2785.09	2672.98	4231.13	4308.18	4819.25	3695.76	4226.95	3269.82	3811.05	3871.91	4009.72
sp|P46087-4|NOP2_HUMAN	NOP2	Isoform 4 of Probable 28S rRNA (cytosine(4447)-C(5))-methyltransferase OS=Homo sapiens OX=9606 GN=NOP2	24	29	11.6449	9.18723	8.35823	8.74713	9.53614	9.49821	5.86148	7.00091	7.58137	7.90677	7.75591	6.92171	11.2009	8.02724	9.23915	9.64675	7.78377	15.3453	5.74496	4.71747	6.71779	8.30699	6.38014	6.88958	7281.09	5744.41	5226.07	5469.23	5962.57	5938.85	3664.95	4377.39	4740.33	4943.79	4849.46	4327.87	8621.87	6178.96	7111.83	7425.58	5991.55	11812	4422.18	3631.27	5171.01
sp|P11142|HSP7C_HUMAN	HSPA8	Heat shock cognate 71 kDa protein OS=Homo sapiens OX=9606 GN=HSPA8 PE=1 SV=1	23	29	7.20558	8.61806	9.18643	7.99761	8.20248	8.17287	7.68271	9.4006	9.42141	7.37761	8.39836	8.33629	7.05183	10.2091	9.31213	8.8786	8.42422	8.10854	6.81916	9.12416	9.67568	6.95601	7.66812	7.77242	4726	5652.42	6025.2	5245.48	5379.85	5360.43	5038.94	6165.67	6179.32	4838.83	5508.32	5467.61	5626.73	8145.97	7430.25	7084.33	6721.78	6469.89	5441.08	7280.27	7720.33
sp|Q86VP6|CAND1_HUMAN	CAND1	Cullin-associated NEDD8-dissociated protein 1 OS=Homo sapiens OX=9606 GN=CAND1 PE=1 SV=2	22	29	5.93661	7.56481	7.93827	8.26707	7.73373	7.96712	8.77348	8.92379	10.0016	7.98003	8.87637	10.0371	6.64921	7.85114	7.72633	8.25582	7.8568	7.97946	9.11377	8.80448	10.0836	7.41715	9.32564	8.93659	2813.27	3584.85	3761.83	3917.64	3664.9	3775.5	4157.62	4228.85	4739.61	3781.62	4206.38	4756.45	5437.51	6420.41	6318.35	6751.35	6425.04	6525.35	7452.95	7200.02	8246.05
sp|Q5T4S7|UBR4_HUMAN	UBR4	E3 ubiquitin-protein ligase UBR4 OS=Homo sapiens OX=9606 GN=UBR4 PE=1 SV=1	22	29	5.26	6.42702	7.04323	7.87611	7.11049	7.40062	9.75078	10.4351	10.4904	8.51773	8.52454	11.1639	5.93868	7.37958	7.36098	8.26286	7.40602	8.24259	9.33994	9.06033	10.7777	7.74587	8.50271	9.98279	1753.48	2142.52	2347.94	2625.59	2370.36	2467.08	3250.53	3478.67	3497.09	2839.48	2841.75	3721.62	2277.09	2829.58	2822.45	3168.26	2839.72	3160.49	3581.25	3474.04	4132.52
sp|O94874|UFL1_HUMAN	UFL1	E3 UFM1-protein ligase 1 OS=Homo sapiens OX=9606 GN=UFL1 PE=1 SV=2	19	29	7.2342	5.99485	6.76246	6.19012	7.91732	6.316	9.26947	8.45498	9.35125	11.1157	11.5453	9.84841	7.59241	6.49662	6.25613	6.3102	8.0456	6.91104	9.95089	8.57649	9.19689	10.5981	10.2246	9.84099	3004.92	2490.12	2808.97	2571.23	3288.67	2623.52	3850.32	3512	3884.29	4617.2	4795.63	4090.8	5625.23	4813.36	4635.18	4675.24	5961	5120.4	7372.63	6354.34	6813.99
sp|P62979|RS27A_HUMAN	RPS27A	Ubiquitin-40S ribosomal protein S27a OS=Homo sapiens OX=9606 GN=RPS27A PE=1 SV=2	33	28	10.9281	11.0324	10.4442	10.2409	8.49551	9.71092	5.50277	6.88773	6.52969	6.424	6.1556	7.64812	10.3704	11.9224	10.8401	9.91482	8.12457	9.61887	5.97254	7.92871	5.92324	6.66798	6.27129	6.44506	6814.51	6879.54	6512.75	6385.97	5297.59	6055.49	3431.39	4295.02	4071.75	4005.85	3838.48	4769.18	4510.14	5185.13	4714.42	4312.01	3533.42	4183.3	2597.49	3448.24	2576.05
sp|P11498|PYC_HUMAN	PC	Pyruvate carboxylase, mitochondrial OS=Homo sapiens OX=9606 GN=PC PE=1 SV=2	32	28	4.44791	3.8591	4.42822	4.65458	6.66519	5.32961	12.2274	10.9279	10.2583	12.709	14.8568	9.63596	4.49361	4.04389	5.0588	4.04057	7.62604	4.90271	11.0804	9.80953	12.5209	12.7107	13.2998	10.413	2381.34	2066.1	2370.8	2491.99	3568.44	2853.39	6546.38	5850.62	5492.12	6804.22	7954.08	5158.94	2080.26	1872.07	2341.91	1870.53	3530.38	2269.65	5129.52	4541.2	5796.4
sp|P12956|XRCC6_HUMAN	XRCC6	X-ray repair cross-complementing protein 6 OS=Homo sapiens OX=9606 GN=XRCC6 PE=1 SV=2	32	28	6.68918	7.0766	7.36539	7.73534	7.846	7.37391	9.59238	8.92045	9.19454	8.95998	10.0498	9.19647	7.55265	7.62906	7.09448	8.07793	8.26875	8.62883	8.85017	8.8924	9.24438	8.2965	8.8807	8.58416	3869.17	4093.26	4260.3	4474.29	4538.3	4265.23	5548.44	5159.78	5318.32	5182.65	5813	5319.44	3804.6	3843.09	3573.8	4069.21	4165.33	4346.72	4458.22	4479.49	4656.8
sp|O60701|UGDH_HUMAN	UGDH	UDP-glucose 6-dehydrogenase OS=Homo sapiens OX=9606 GN=UGDH PE=1 SV=1	32	28	6.21162	7.71289	8.5256	10.6366	8.16514	8.9107	8.72548	8.27113	8.66815	6.86064	9.75801	7.55407	6.31645	8.50231	8.1666	10.4463	9.98916	9.53898	7.12552	7.39858	10.5393	6.21742	8.60329	7.15602	3362.79	4175.53	4615.51	5758.33	4420.37	4823.99	4723.72	4477.75	4692.68	3714.15	5282.7	4089.55	4939.25	6648.52	6386	8168.67	7811.18	7459.16	5571.91	5785.44	8241.41
sp|P04075-2|ALDOA_HUMAN	ALDOA	Isoform 2 of Fructose-bisphosphate aldolase A OS=Homo sapiens OX=9606 GN=ALDOA	31	28	3.93843	4.77813	4.73735	5.77746	3.77198	5.21798	12.6216	13.2553	12.8288	9.84851	9.49739	13.7271	4.30456	6.24752	5.5296	6.60031	4.36828	5.41931	11.2698	14.1816	7.98258	10.2401	11.9154	11.941	2805.55	3403.71	3374.66	4115.59	2686.98	3717.04	8991	9442.43	9138.62	7015.61	6765.49	9778.55	2364.41	3431.64	3037.3	3625.42	2399.41	2976.72	6190.25	7789.67	4384.67
sp|P48643|TCPE_HUMAN	CCT5	T-complex protein 1 subunit epsilon OS=Homo sapiens OX=9606 GN=CCT5 PE=1 SV=1	31	28	9.37619	9.00316	8.73918	8.66886	7.46076	8.95533	8.05193	8.24934	8.98521	7.61309	7.11914	7.7778	7.27882	8.2832	7.18654	8.05413	6.44658	7.54266	8.31713	8.72684	10.8773	8.79592	8.44093	10.05	5176.41	4970.47	4824.73	4785.91	4118.94	4944.06	4445.31	4554.3	4960.56	4203.04	3930.34	4293.97	7126.93	8110.35	7036.57	7886.06	6312.05	7385.26	8143.57	8544.73	10650.3
sp|P61604|CH10_HUMAN	HSPE1	10 kDa heat shock protein, mitochondrial OS=Homo sapiens OX=9606 GN=HSPE1 PE=1 SV=2	31	28	14.3362	12.1579	10.493	9.61781	11.1645	11.1029	2.79127	4.96821	7.22185	7.80488	1.3235	7.01787	11.9022	10.0241	7.87314	9.57491	11.256	9.80847	10.5681	9.50049	1.94773	8.92383	3.46409	5.15698	13012.7	11035.5	9524.3	8729.89	10133.8	10077.9	2533.58	4509.54	6555.13	7084.33	1201.31	6369.98	7920.32	6670.49	5239.16	6371.6	7490.25	6527.02	7032.51	6322.08	1296.11
sp|Q6P2Q9|PRP8_HUMAN	PRPF8	Pre-mRNA-processing-splicing factor 8 OS=Homo sapiens OX=9606 GN=PRPF8 PE=1 SV=2	30	28	7.88135	6.53839	6.92054	6.26689	6.94144	6.51294	9.72983	9.80682	9.7371	10.7932	9.97153	8.89995	8.74415	7.34983	6.70387	6.61345	7.24899	7.65912	9.17185	8.41028	9.57322	10.279	9.20322	9.04299	4917.55	4079.61	4318.05	3910.21	4331.09	4063.73	6070.9	6118.94	6075.44	6734.4	6221.71	5553.1	4830.78	4060.48	3703.61	3653.66	4004.77	4231.35	5067.07	4646.33	5288.81
sp|Q15393|SF3B3_HUMAN	SF3B3	Splicing factor 3B subunit 3 OS=Homo sapiens OX=9606 GN=SF3B3 PE=1 SV=4	30	28	5.79025	6.07813	6.53427	6.56012	6.18585	6.93413	11.0736	10.6951	9.71604	10.6226	11.295	8.51479	6.3471	6.19694	6.56395	6.44106	5.68927	6.63421	9.94083	8.78742	11.6414	10.6496	11.4005	9.70777	2633.4	2764.33	2971.78	2983.54	2813.32	3153.64	5036.28	4864.14	4418.85	4831.16	5136.98	3872.52	3045.91	2973.85	3149.97	3091	2730.22	3183.69	4770.5	4216.99	5586.6
sp|P0DMV9|HS71B_HUMAN	HSPA1B	Heat shock 70 kDa protein 1B OS=Homo sapiens OX=9606 GN=HSPA1B PE=1 SV=1	29	28	4.32708	5.35148	5.64294	6.82479	6.87315	5.52964	9.43102	12.4047	11.1444	9.78104	10.4709	12.219	4.86471	6.01214	5.82988	7.5552	8.02957	6.03833	8.70172	11.6184	12.5549	8.99577	9.59317	10.2062	2145.72	2653.7	2798.23	3384.29	3408.27	2742.05	4676.67	6151.25	5526.29	4850.24	5192.31	6059.17	2827.04	3493.85	3387.93	4390.57	4666.24	3509.07	5056.85	6751.83	7296.03
sp|P54886|P5CS_HUMAN	ALDH18A1	Delta-1-pyrroline-5-carboxylate synthase OS=Homo sapiens OX=9606 GN=ALDH18A1 PE=1 SV=2	28	28	7.86905	6.86438	6.90466	6.96178	8.12605	7.9976	10.4273	8.11512	7.6869	9.83594	12.0859	7.12534	8.1451	7.44499	6.86649	7.0699	9.80534	8.12342	9.13341	7.20708	9.0452	9.51467	10.1249	7.51947	4305.53	3755.83	3777.87	3809.12	4446.15	4375.87	5705.28	4440.17	4205.87	5381.71	6612.75	3898.61	5024.87	4592.96	4236.07	4361.56	6049.11	5011.5	5634.58	4446.19	5580.16
sp|P15170-3|ERF3A_HUMAN	GSPT1	Isoform 3 of Eukaryotic peptide chain release factor GTP-binding subunit ERF3A OS=Homo sapiens OX=9606 GN=GSPT1	28	28	7.42417	9.38543	9.04081	10.5318	7.38788	10.0534	8.14724	8.02641	7.566	6.37933	8.27086	7.78659	5.7283	7.53936	9.69089	8.85072	7.17185	7.65555	7.95423	8.96378	11.5714	6.94831	9.12316	8.80247	4541.15	5740.79	5530	6442.01	4518.95	6149.4	4983.43	4909.52	4627.9	3902.05	5059.04	4762.83	4351.59	5727.39	7361.83	6723.58	5448.2	5815.65	6042.55	6809.47	8790.36
sp|Q9UQ80|PA2G4_HUMAN	PA2G4	Proliferation-associated protein 2G4 OS=Homo sapiens OX=9606 GN=PA2G4 PE=1 SV=3	28	28	5.96212	7.07401	7.75468	9.05098	7.45123	8.47358	9.02873	9.0296	9.65835	7.90806	8.61177	9.99688	6.33795	7.96984	9.06053	9.20452	7.6232	8.73248	8.19969	9.0428	10.0792	7.0379	7.85547	8.85642	3850.71	4568.84	5008.46	5845.69	4812.47	5472.77	5831.32	5831.88	6237.97	5107.52	5562.02	6456.61	4628.9	5820.75	6617.33	6722.49	5567.58	6377.74	5988.62	6604.38	7361.32
sp|Q92616|GCN1_HUMAN	GCN1	eIF-2-alpha kinase activator GCN1 OS=Homo sapiens OX=9606 GN=GCN1 PE=1 SV=6	28	28	6.35967	8.09559	8.20706	8.83816	7.7058	8.2739	8.70864	8.83422	9.17427	7.70689	8.38751	9.70829	6.72254	8.64361	8.03863	9.1538	8.0964	8.79797	8.82441	9.47577	8.9048	6.75809	8.04864	8.53533	3463.97	4409.49	4470.2	4813.95	4197.18	4506.61	4743.4	4811.8	4997.02	4197.77	4568.49	5287.89	3237.12	4162.18	3870.86	4407.85	3898.68	4236.51	4249.24	4562.89	4287.95
sp|P01009|A1AT_HUMAN	SERPINA1	Alpha-1-antitrypsin OS=Homo sapiens OX=9606 GN=SERPINA1 PE=1 SV=3	28	28	6.60637	9.34605	8.18737	7.08608	11.8554	7.49748	7.10201	11.3111	9.71614	10.1419	3.63109	7.51908	7.29017	8.05814	8.20475	6.14785	11.2157	6.59743	9.12	11.509	4.57394	11.7642	6.7445	8.77428	4226.22	5978.85	5237.62	4533.1	7584.1	4796.28	4543.29	7235.9	6215.6	6487.99	2322.88	4810.1	5965.23	6593.63	6713.59	5030.52	9177.33	5398.39	7462.5	9417.32	3742.66
sp|A6NHR9|SMHD1_HUMAN	SMCHD1	Structural maintenance of chromosomes flexible hinge domain-containing protein 1 OS=Homo sapiens OX=9606 GN=SMCHD1 PE=1 SV=2	27	28	6.3738	5.66534	6.11477	6.04312	7.6697	6.32128	10.234	10.0845	10.1988	10.9532	10.8559	9.48566	8.60874	7.02648	7.64709	7.30723	7.22598	8.32755	9.11191	8.76214	8.75116	9.72614	8.79289	8.71268	2934.35	2608.19	2815.1	2782.11	3530.95	2910.17	4711.48	4642.67	4695.29	5042.6	4997.79	4366.98	4856.77	3964.11	4314.24	4122.5	4076.66	4698.13	5140.64	4943.31	4937.12
sp|Q9UQ35|SRRM2_HUMAN	SRRM2	Serine/arginine repetitive matrix protein 2 OS=Homo sapiens OX=9606 GN=SRRM2 PE=1 SV=2	26	28	10.0444	8.43666	8.97936	8.53767	8.37783	9.09813	7.71034	7.40207	7.66855	7.61514	8.42327	7.70658	7.38664	6.59732	8.39937	7.71678	6.8153	7.10751	9.54284	9.24337	9.79444	8.9598	9.65354	8.78308	4432.23	3722.79	3962.26	3767.36	3696.83	4014.67	3402.29	3266.26	3383.85	3360.28	3716.88	3400.63	2788.47	2490.5	3170.78	2913.1	2572.79	2683.1	3602.44	3489.39	3697.42
sp|P52948|NUP98_HUMAN	NUP98	Nuclear pore complex protein Nup98-Nup96 OS=Homo sapiens OX=9606 GN=NUP98 PE=1 SV=4	26	28	9.08184	8.20197	8.51047	7.28912	8.69279	7.2812	8.607	8.11163	7.5941	8.9428	9.6191	8.06796	8.1847	8.3141	6.43095	7.34912	8.47148	7.11349	8.88048	8.60809	8.40965	10.1165	9.61074	8.51067	3199.96	2889.94	2998.64	2568.3	3062.88	2565.51	3032.65	2858.11	2675.76	3150.97	3389.26	2842.72	3926.03	3988.1	3084.79	3525.22	4063.59	3412.19	4259.78	4129.12	4033.93
sp|P16435|NCPR_HUMAN	POR	NADPH--cytochrome P450 reductase OS=Homo sapiens OX=9606 GN=POR PE=1 SV=2	26	28	12.7005	10.5704	10.1687	8.58877	9.38725	9.44325	6.46548	5.72411	6.22308	7.14867	7.9344	5.64541	12.3722	9.59371	13.5078	8.0709	9.07483	8.33388	6.2675	6.33432	6.48911	7.27607	6.55225	6.12744	6910.27	5751.33	5532.72	4673.11	5107.56	5138.03	3517.84	3114.46	3385.95	3889.56	4317.07	3071.64	7174.41	5563.22	7832.94	4680.17	5262.33	4832.67	3634.41	3673.16	3762.92
sp|P05556|ITB1_HUMAN	ITGB1	Integrin beta-1 OS=Homo sapiens OX=9606 GN=ITGB1 PE=1 SV=2	26	28	8.06012	7.31567	7.26703	7.93321	6.13134	9.22085	10.7064	9.23264	8.61349	9.72188	7.70548	8.09185	8.38563	7.06727	8.09698	7.2877	5.7	8.04976	9.29717	9.58347	9.63289	10.8631	7.29425	8.74181	3888.73	3529.56	3506.09	3827.5	2958.16	4448.74	5165.49	4454.43	4155.71	4690.47	3717.63	3904.04	7494.06	6315.87	7236.1	6512.87	5093.97	7193.9	8308.69	8564.55	8608.71
sp|P11717|MPRI_HUMAN	IGF2R	Cation-independent mannose-6-phosphate receptor OS=Homo sapiens OX=9606 GN=IGF2R PE=1 SV=3	25	28	8.01277	6.5295	7.37652	8.01093	7.0558	7.08577	11.2559	9.93851	8.46722	9.55948	9.87418	6.83341	8.34458	6.82004	7.46295	7.50238	7.07195	6.52467	8.68985	7.92311	12.0425	9.97388	9.57112	8.07293	2622.02	2136.65	2413.82	2621.42	2308.87	2318.68	3683.28	3252.18	2770.73	3128.15	3231.13	2236.1	5091.47	4161.27	4553.54	4577.6	4314.97	3981.05	5302.14	4834.31	7347.79
sp|Q92499|DDX1_HUMAN	DDX1	ATP-dependent RNA helicase DDX1 OS=Homo sapiens OX=9606 GN=DDX1 PE=1 SV=2	24	28	5.64659	6.34636	6.60908	7.32124	7.88788	7.23886	10.0105	10.6875	10.1932	8.63189	10.189	9.23795	6.56318	7.50361	6.89085	7.64672	8.82395	8.47286	8.13959	9.17859	11.4123	7.85134	8.62132	8.89565	2347.65	2638.59	2747.82	3043.91	3279.5	3009.66	4162	4443.48	4237.96	3588.83	4236.21	3840.81	3586.86	4100.82	3765.94	4179.03	4822.4	4630.53	4448.39	5016.22	6236.99
sp|Q9Y230|RUVB2_HUMAN	RUVBL2	RuvB-like 2 OS=Homo sapiens OX=9606 GN=RUVBL2 PE=1 SV=3	24	28	6.94307	6.74233	6.64543	7.03284	6.77558	7.53901	10.9116	10.0593	9.19819	8.88327	10.5207	8.74872	6.09663	6.49108	6.68281	7.00925	5.74944	6.51453	9.65486	8.82622	13.2266	9.06641	10.7461	9.93611	4042.59	3925.71	3869.29	4094.86	3945.07	4389.58	6353.25	5857	5355.63	5172.27	6125.67	5093.93	3489.81	3715.6	3825.35	4012.21	3291.07	3729.02	5526.6	5052.27	7571.1
sp|Q8N392|RHG18_HUMAN	ARHGAP18	Rho GTPase-activating protein 18 OS=Homo sapiens OX=9606 GN=ARHGAP18 PE=1 SV=3	24	28	5.49598	6.62651	7.20538	7.25604	6.12324	7.23064	9.84287	9.7143	10.8821	8.49258	9.0585	12.0719	6.29562	7.43689	6.25157	8.36512	5.70934	8.26996	10.95	9.92895	9.76456	7.6903	9.27129	10.0664	2462.56	2969.11	3228.48	3251.18	2743.61	3239.8	4410.25	4352.64	4875.88	3805.23	4058.8	5408.99	3046.05	3598.24	3024.74	4047.35	2762.39	4001.31	5298	4803.99	4724.45
sp|P38117|ETFB_HUMAN	ETFB	Electron transfer flavoprotein subunit beta OS=Homo sapiens OX=9606 GN=ETFB PE=1 SV=3	24	28	7.98255	6.67482	6.67811	6.38865	9.31119	6.97376	10.8844	8.89981	8.47727	10.2553	10.079	7.39515	8.05353	6.63168	7.55628	7.54205	9.94342	7.33743	9.51474	7.66493	8.19134	9.90192	9.90975	7.75293	3907.99	3267.77	3269.38	3127.67	4558.45	3414.12	5328.65	4357.05	4150.19	5020.65	4934.34	3620.42	4870.71	4010.79	4569.98	4561.37	6013.7	4437.62	5754.44	4635.69	4954.06
sp|O94826|TOM70_HUMAN	TOMM70	Mitochondrial import receptor subunit TOM70 OS=Homo sapiens OX=9606 GN=TOMM70 PE=1 SV=1	23	28	8.92339	7.38309	7.37275	7.53677	8.11325	8.29044	10.2329	8.23172	7.94096	9.21552	9.83371	6.92546	10.2825	8.15664	8.85534	7.18738	7.95936	7.65769	8.2809	7.67533	8.70703	9.29689	8.64206	7.29894	5327.56	4407.95	4401.78	4499.7	4843.88	4949.67	6109.41	4914.61	4741.02	5501.97	5871.05	4134.73	6708.56	5321.62	5777.47	4689.25	5192.91	4996.09	5402.69	5007.6	5680.71
sp|P10809|CH60_HUMAN	HSPD1	60 kDa heat shock protein, mitochondrial OS=Homo sapiens OX=9606 GN=HSPD1 PE=1 SV=2	23	28	11.388	8.40946	7.74698	7.52441	7.84894	7.52914	9.79638	7.89579	6.54517	8.57673	10.3628	6.37626	7.55865	8.10963	6.06404	8.51523	7.31257	7.59708	8.48515	8.84092	9.08144	10.5724	9.70379	8.15907	3682.44	2719.3	2505.08	2433.11	2538.05	2434.64	3167.78	2553.2	2116.46	2773.39	3350.93	2061.84	3424.53	3674.16	2747.38	3857.92	3313.04	3441.94	3844.29	4005.48	4114.45
sp|Q8WXH0-2|SYNE2_HUMAN	SYNE2	Isoform 2 of Nesprin-2 OS=Homo sapiens OX=9606 GN=SYNE2	22	28	10.4425	8.62864	9.19051	7.86545	7.98564	7.82523	7.7808	8.15202	8.51374	9.00388	6.70625	7.90533	11.5493	8.83763	8.15599	7.87176	8.11342	8.86782	7.70882	7.19255	7.87471	9.26353	6.38175	8.18268	3608.3	2981.54	3175.69	2717.83	2759.36	2703.93	2688.58	2816.85	2941.84	3111.2	2317.28	2731.61	5083.69	3890.08	3590.04	3464.93	3571.3	3903.37	3393.21	3165.96	3466.23
sp|Q12789|TF3C1_HUMAN	GTF3C1	General transcription factor 3C polypeptide 1 OS=Homo sapiens OX=9606 GN=GTF3C1 PE=1 SV=4	22	28	6.70288	5.90318	6.55515	6.18054	8.70847	6.11748	9.64314	9.82509	10.3225	11.0153	9.88766	9.13856	7.18789	6.76916	7.05434	6.69254	7.83392	7.21182	9.48458	8.6007	9.17738	10.6293	9.30215	10.0562	2610.75	2299.27	2553.21	2407.3	3391.92	2382.74	3755.97	3826.84	4020.58	4290.44	3851.21	3559.44	2472.04	2328.03	2426.11	2301.68	2694.22	2480.27	3261.91	2957.93	3156.26
sp|P50454|SERPH_HUMAN	SERPINH1	Serpin H1 OS=Homo sapiens OX=9606 GN=SERPINH1 PE=1 SV=2	22	28	7.72657	8.0811	7.00434	7.04729	8.10253	7.26466	8.72701	10.251	9.04181	9.04419	9.5878	8.12172	8.03829	8.11161	7.90863	7.578	9.2148	7.48463	7.68584	9.35519	10.3047	8.65198	7.90465	7.7617	3852.01	4028.76	3491.95	3513.36	4039.44	3621.73	4350.77	5110.53	4507.71	4508.9	4779.91	4049.01	4040.17	4077.02	3975	3808.82	4631.5	3761.89	3863.02	4702.06	5179.28
sp|Q96GQ7|DDX27_HUMAN	DDX27	Probable ATP-dependent RNA helicase DDX27 OS=Homo sapiens OX=9606 GN=DDX27 PE=1 SV=2	21	28	5.34728	4.44765	5.15258	5.37704	7.24842	6.03728	11.2758	10.7607	10.7921	12.1393	11.5295	9.89232	6.79638	6.26242	6.63759	6.27577	6.30586	7.22165	9.33263	8.93576	10.2166	11.3431	10.2086	10.4636	1665.95	1385.67	1605.29	1675.22	2258.25	1880.92	3513	3352.49	3362.29	3782.01	3592.03	3081.96	3684.83	3395.33	3598.74	3402.57	3418.88	3915.4	5059.92	4844.75	5539.2
sp|P29144|TPP2_HUMAN	TPP2	Tripeptidyl-peptidase 2 OS=Homo sapiens OX=9606 GN=TPP2 PE=1 SV=4	21	28	9.49811	8.83667	9.00843	9.38344	8.32667	9.36214	7.86025	7.52341	7.98648	7.64616	7.05502	7.51322	8.95634	8.74102	8.90163	9.32286	8.12165	8.44529	7.6127	7.47854	9.43127	7.52761	7.26964	8.19146	3680.11	3423.83	3490.38	3635.68	3226.23	3627.43	3045.51	2915	3094.42	2962.56	2733.52	2911.05	3874.64	3781.49	3850.97	4033.2	3513.54	3653.55	3293.36	3235.32	4080.1
sp|Q9Y617|SERC_HUMAN	PSAT1	Phosphoserine aminotransferase OS=Homo sapiens OX=9606 GN=PSAT1 PE=1 SV=2	21	28	7.70592	8.28247	8.80063	12.5368	7.64854	11.6788	7.2287	6.68446	7.64657	6.39038	6.0568	9.33996	8.07296	9.01988	9.00043	11.3993	8.86706	11.1659	7.33425	6.87906	5.83553	5.7561	7.37398	9.2956	2978.78	3201.65	3401.95	4846.18	2956.6	4514.53	2794.31	2583.93	2955.84	2470.25	2341.3	3610.43	3746.95	4186.45	4177.42	5290.81	4115.52	5182.48	3404.09	3192.82	2708.48
sp|Q7L014|DDX46_HUMAN	DDX46	Probable ATP-dependent RNA helicase DDX46 OS=Homo sapiens OX=9606 GN=DDX46 PE=1 SV=2	21	28	8.43988	8.91349	8.57543	8.6467	8.03436	9.1899	7.83941	7.7666	8.37599	7.61687	8.21599	8.38537	7.48588	9.0265	7.75216	9.34087	9.19053	8.84	8.4911	8.97805	7.93636	7.71468	7.60015	7.64371	3852.17	4068.34	3914.04	3946.57	3667.08	4194.5	3578.1	3544.87	3823.01	3476.53	3749.98	3827.29	3749.73	4521.44	3883.11	4678.91	4603.6	4428.02	4253.25	4497.17	3975.38
sp|O95239|KIF4A_HUMAN	KIF4A	Chromosome-associated kinesin KIF4A OS=Homo sapiens OX=9606 GN=KIF4A PE=1 SV=3	21	28	8.91099	10.5258	10.2398	9.113	7.66891	7.23858	8.23163	8.14339	7.96565	6.6883	7.00229	8.27167	9.70394	10.7577	9.69597	10.3083	7.82011	8.48144	7.937	8.40625	7.83009	6.2597	6.31406	6.48544	2349.86	2775.68	2700.28	2403.13	2022.32	1908.84	2170.71	2147.44	2100.57	1763.73	1846.53	2181.27	3734.8	4140.37	3731.73	3967.39	3009.76	3264.29	3054.75	3235.35	3013.6
sp|P48634|PRC2A_HUMAN	PRRC2A	Protein PRRC2A OS=Homo sapiens OX=9606 GN=PRRC2A PE=1 SV=3	20	28	12.3047	11.7861	11.8591	10.5018	10.0167	9.65663	5.09803	5.44031	6.17497	5.0803	5.12917	6.95224	10.1945	11.5215	10.595	10.7524	10.1409	10.0664	6.12432	7.72618	6.14594	5.59544	4.90384	6.23353	2477.65	2373.22	2387.92	2114.63	2016.94	1944.44	1026.53	1095.45	1243.38	1022.96	1032.8	1399.89	3960.8	4476.37	4116.37	4177.56	3939.95	3911.01	2379.43	3001.79	2387.83
sp|Q5VTR2|BRE1A_HUMAN	RNF20	E3 ubiquitin-protein ligase BRE1A OS=Homo sapiens OX=9606 GN=RNF20 PE=1 SV=2	15	28	6.54432	7.9488	8.84763	7.8961	7.49456	6.99794	8.84367	9.17769	9.31113	8.16866	9.25118	9.51831	6.9503	8.72286	6.63814	9.00548	8.05117	7.77843	8.57875	9.88783	10.5964	7.86251	7.98746	7.94065	1073.06	1303.35	1450.73	1294.71	1228.87	1147.44	1450.08	1504.85	1526.73	1339.4	1516.9	1560.7	3845.34	4826.03	3672.63	4982.39	4454.41	4303.51	4746.3	5470.56	5862.6
sp|Q01082|SPTB2_HUMAN	SPTBN1	Spectrin beta chain, non-erythrocytic 1 OS=Homo sapiens OX=9606 GN=SPTBN1 PE=1 SV=2	33	27	9.25698	8.36868	8.48666	8.32323	7.87597	10.0826	7.61297	7.79149	8.09872	8.97189	7.05181	8.07896	7.3815	7.27326	7.25736	7.47307	8.393	8.0983	8.11463	8.91101	10.3266	9.9996	7.78479	8.98691	8830.49	7983.12	8095.66	7939.76	7513.11	9618.12	7262.23	7432.52	7725.6	8558.54	6726.92	7706.75	6762.32	6663.16	6648.6	6846.21	7688.98	7419	7433.96	8163.53	9460.35
sp|P06748|NPM_HUMAN	NPM1	Nucleophosmin OS=Homo sapiens OX=9606 GN=NPM1 PE=1 SV=2	32	27	4.28084	8.61397	8.61569	9.27018	6.46049	11.4836	9.71181	9.67648	8.8415	9.14683	8.34556	5.55306	6.62266	5.48283	6.49014	6.60162	5.99544	7.10037	10.4021	8.94476	8.98232	11.1059	12.3486	9.92331	3101.9	6241.69	6242.94	6717.18	4681.28	8321.03	7037.19	7011.59	6406.56	6627.8	6047.2	4023.75	2830.16	2343.06	2773.53	2821.17	2562.12	3034.31	4445.29	3822.5	3838.55
sp|O43795|MYO1B_HUMAN	MYO1B	Unconventional myosin-Ib OS=Homo sapiens OX=9606 GN=MYO1B PE=1 SV=3	31	27	8.2224	7.39424	7.09395	7.19713	7.17865	7.64096	9.71678	9.25133	8.34849	10.4892	9.24848	8.21838	8.7171	7.88729	8.31171	6.59994	6.77655	7.62802	8.70895	8.76428	9.02789	10.1242	8.71113	8.74297	5794.5	5210.88	4999.26	5071.97	5058.95	5384.75	6847.62	6519.61	5883.36	7391.95	6517.6	5791.67	3211.25	2905.56	3061.91	2431.32	2496.38	2810.05	3208.25	3228.63	3325.74
sp|Q93009|UBP7_HUMAN	USP7	Ubiquitin carboxyl-terminal hydrolase 7 OS=Homo sapiens OX=9606 GN=USP7 PE=1 SV=2	31	27	5.42094	6.43833	6.80682	6.92762	6.64785	7.54355	10.7192	9.90855	9.96415	9.32661	11.0679	9.22848	5.26151	6.20684	6.29335	6.43541	5.43314	6.2204	9.56785	9.16044	12.776	10.136	11.494	11.015	3276.35	3891.25	4113.96	4186.97	4017.88	4559.23	6478.56	5988.61	6022.21	5636.89	6689.31	5577.58	2408.93	2841.74	2881.35	2946.39	2487.51	2847.95	4380.55	4194.02	5849.38
sp|Q93008-3|USP9X_HUMAN	USP9X	Isoform 2 of Probable ubiquitin carboxyl-terminal hydrolase FAF-X OS=Homo sapiens OX=9606 GN=USP9X	31	27	5.09703	6.15454	6.85664	7.65194	6.6971	7.50381	9.97066	10.0716	10.9013	8.51684	10.0755	10.5029	5.3738	6.63572	6.7943	7.95772	6.25716	7.76815	9.63378	8.5512	12.0946	8.02298	10.5391	10.3714	2625.51	3170.24	3531.9	3941.56	3449.72	3865.26	5135.95	5187.97	5615.35	4387.08	5189.96	5410.13	1314.19	1622.8	1661.58	1946.1	1530.22	1899.74	2355.99	2091.24	2957.8
sp|O75874|IDHC_HUMAN	IDH1	Isocitrate dehydrogenase [NADP] cytoplasmic OS=Homo sapiens OX=9606 GN=IDH1 PE=1 SV=2	30	27	9.71348	11.0768	10.4522	12.2379	9.52267	9.63002	6.18715	5.90683	6.33761	5.36911	7.5358	6.03054	8.20556	10.2747	11.0206	11.5273	9.69206	8.52129	5.91823	6.17507	8.47928	5.31151	7.99953	6.8748	7123.96	8123.8	7665.72	8975.38	6984.02	7062.75	4537.72	4332.13	4648.07	3937.76	5526.83	4422.86	5859.94	7337.64	7870.28	8232.16	6921.52	6085.42	4226.46	4409.88	6055.42
sp|P63010-2|AP2B1_HUMAN	AP2B1	Isoform 2 of AP-2 complex subunit beta OS=Homo sapiens OX=9606 GN=AP2B1	29	27	7.0467	6.85763	7.08139	6.93705	8.2334	7.3202	9.58907	9.45017	9.1807	9.95806	9.57468	8.77096	7.15953	6.62665	7.23356	6.22169	7.85004	6.66715	9.53263	8.29124	10.7419	10.1752	10.098	9.40243	4716.63	4590.08	4739.85	4643.24	5510.94	4899.7	6418.34	6325.37	6145	6665.32	6408.71	5870.75	5495.18	5086.18	5552	4775.36	6025.17	5117.26	7316.62	6363.81	8244.79
sp|P53396|ACLY_HUMAN	ACLY	ATP-citrate synthase OS=Homo sapiens OX=9606 GN=ACLY PE=1 SV=3	29	27	10.2554	12.4636	13.3204	13.3871	8.93357	10.2591	4.47692	4.9214	5.49341	4.8278	5.38601	6.27521	10.2079	13.4803	10.8427	13.3864	9.69326	10.7626	5.54269	5.55028	5.17382	4.71668	4.95598	5.68744	7384.99	8975.16	9592.16	9640.17	6433.14	7387.67	3223.87	3543.94	3955.85	3476.54	3878.51	4518.83	6041.65	7978.45	6417.32	7922.83	5737.04	6369.91	3280.49	3284.98	3062.17
sp|Q9H583|HEAT1_HUMAN	HEATR1	HEAT repeat-containing protein 1 OS=Homo sapiens OX=9606 GN=HEATR1 PE=1 SV=3	29	27	8.08414	6.74949	7.05646	6.81991	7.15992	7.57132	9.17281	9.30271	8.57289	11.0112	9.53142	8.96771	8.31669	7.3863	8.62563	6.81575	7.26018	8.9886	8.34208	8.06378	8.22991	9.832	9.21708	8.92201	4115.4	3435.97	3592.24	3471.82	3644.91	3854.34	4669.61	4735.74	4364.21	5605.5	4852.17	4565.2	4210.03	3739.05	4366.42	3450.23	3675.21	4550.16	4222.88	4082	4166.1
sp|P12814-3|ACTN1_HUMAN	ACTN1	Isoform 3 of Alpha-actinin-1 OS=Homo sapiens OX=9606 GN=ACTN1	29	27	5.99658	6.38698	6.13714	7.59999	6.74838	8.4254	10.1842	10.4393	10.3685	8.56246	8.7622	10.3889	5.12396	5.77518	5.08253	6.17823	5.70712	6.49187	10.1381	10.3475	13.9916	9.44045	9.9203	11.8031	3645.85	3883.21	3731.31	4620.71	4102.94	5122.55	6191.88	6346.96	6303.9	5205.88	5327.32	6316.35	3611.83	4070.87	3582.63	4354.98	4022.9	4576.06	7146.24	7293.88	9862.58
sp|Q00610|CLH1_HUMAN	CLTC	Clathrin heavy chain 1 OS=Homo sapiens OX=9606 GN=CLTC PE=1 SV=5	28	27	6.38269	7.12607	7.11317	7.42983	7.96381	7.63565	9.35334	9.60638	9.15518	9.64249	9.49996	9.09142	6.19128	7.14057	8.07041	7.51414	7.44997	7.65643	8.23573	8.56771	10.5183	9.1217	9.63312	9.90067	2860.17	3193.29	3187.51	3329.41	3568.69	3421.64	4191.36	4304.75	4102.56	4320.93	4257.06	4073.99	2177.37	2511.22	2838.23	2642.6	2620.03	2692.64	2896.37	3013.12	3699.1
sp|Q13813|SPTN1_HUMAN	SPTAN1	Spectrin alpha chain, non-erythrocytic 1 OS=Homo sapiens OX=9606 GN=SPTAN1 PE=1 SV=3	28	27	4.60027	9.98223	8.34769	7.92787	8.42243	9.19016	8.37887	8.1138	8.35309	9.509	8.36846	8.80612	7.21217	5.33495	5.26075	6.004	6.09991	6.9749	10.5688	10.2461	11.5383	11.7428	8.61763	10.3998	2927.06	6351.5	5311.47	5044.35	5359.03	5847.52	5331.31	5162.65	5314.91	6050.39	5324.69	5603.16	3337.85	2469.06	2434.72	2778.7	2823.09	3228.04	4891.32	4741.96	5340
sp|Q13268-2|DHRS2_HUMAN	DHRS2	Isoform 2 of Dehydrogenase/reductase SDR family member 2, mitochondrial OS=Homo sapiens OX=9606 GN=DHRS2	28	27	8.26372	6.73198	7.07452	6.12164	10.2648	6.2145	10.6941	8.35331	7.36138	10.1035	12.1528	6.66375	9.68646	8.10729	7.51137	5.96188	11.5997	6.99571	8.64043	7.37223	8.45557	9.62026	9.37462	6.67447	4879.54	3975.08	4177.34	3614.69	6061.13	3669.52	6314.61	4932.44	4346.73	5965.91	7175.94	3934.79	4044.69	3385.29	3136.46	2489.45	4843.59	2921.14	3607.91	3078.36	3530.72
sp|P46459|NSF_HUMAN	NSF	Vesicle-fusing ATPase OS=Homo sapiens OX=9606 GN=NSF PE=1 SV=3	28	27	7.01322	7.58199	7.83892	7.98662	9.00598	8.02404	7.65284	8.83353	8.53381	9.6753	8.93176	8.92199	7.06858	7.77763	7.79787	8.02591	9.46272	7.89902	7.75917	8.83615	8.41538	9.38434	8.24377	9.32945	6140.35	6638.33	6863.28	6992.6	7885.09	7025.36	6700.36	7734.1	7471.68	8471.1	7820.1	7811.55	5366.32	5904.61	5919.98	6093.1	7183.9	5996.77	5890.6	6708.22	6388.78
sp|Q8WUM4|PDC6I_HUMAN	PDCD6IP	Programmed cell death 6-interacting protein OS=Homo sapiens OX=9606 GN=PDCD6IP PE=1 SV=1	27	27	6.86554	8.24004	8.34168	8.68353	7.73742	8.29458	9.75618	9.23597	9.25869	7.66633	6.11841	9.80162	5.99948	7.81987	8.96627	8.23724	7.81706	7.22148	9.37327	9.54068	5.59378	7.93428	10.667	10.8296	3372.63	4047.84	4097.77	4265.7	3800.93	4074.63	4792.63	4537.08	4548.24	3766.01	3005.61	4814.95	3477.34	4532.45	5196.91	4774.36	4530.82	4185.62	5432.81	5529.84	3242.19
sp|P49368|TCPG_HUMAN	CCT3	T-complex protein 1 subunit gamma OS=Homo sapiens OX=9606 GN=CCT3 PE=1 SV=4	27	27	6.70597	8.31853	8.61832	8.02141	7.95256	7.9055	8.19085	8.60724	9.34938	8.41886	7.95704	9.95434	7.98351	8.44046	9.10363	8.24985	9.24484	9.17755	7.33809	7.9003	9.6993	7.54014	6.93249	8.38984	2809.04	3484.52	3610.1	3360.06	3331.22	3311.51	3431.04	3605.46	3916.33	3526.55	3333.1	4169.74	6111.86	6461.68	6969.38	6315.76	7077.48	7025.97	5617.75	6048.16	7425.4
sp|O15230|LAMA5_HUMAN	LAMA5	Laminin subunit alpha-5 OS=Homo sapiens OX=9606 GN=LAMA5 PE=1 SV=8	27	27	10.5875	8.53134	9.4471	6.8918	9.19852	7.66909	9.17698	8.57415	7.3204	8.22507	8.60508	5.77298	9.81814	8.29752	8.45302	6.29087	7.84494	6.60602	8.48472	7.86112	10.628	9.46368	8.51253	7.73943	2453.69	1977.17	2189.4	1597.2	2131.79	1777.34	2126.8	1987.09	1696.53	1906.19	1994.26	1337.91	3598.37	3041.06	3098.05	2305.62	2875.19	2421.12	3109.67	2881.12	3895.19
sp|P06744-2|G6PI_HUMAN	GPI	Isoform 2 of Glucose-6-phosphate isomerase OS=Homo sapiens OX=9606 GN=GPI	27	27	4.12013	5.10489	5.79196	6.82468	4.91211	6.31708	10.1794	10.7718	12.6688	9.89827	10.6267	12.7842	4.58656	5.55037	6.67717	6.82526	5.37415	6.12732	11.152	11.2977	12.1276	8.90393	10.547	10.8309	2319.46	2873.84	3260.63	3842.01	2765.31	3556.25	5730.59	6064.07	7132.01	5572.31	5982.36	7196.95	1961.73	2373.96	2855.91	2919.25	2298.59	2620.73	4769.87	4832.15	5187.13
sp|P27797|CALR_HUMAN	CALR	Calreticulin OS=Homo sapiens OX=9606 GN=CALR PE=1 SV=1	27	27	4.46062	4.87932	5.31863	5.1328	5.72785	5.21582	13.3252	14.5842	11.4976	11.7646	11.4214	6.67189	4.64582	3.92063	6.23018	4.85466	5.40102	4.97529	9.44491	8.73482	11.5399	12.2547	16.4341	11.564	3209.81	3511.1	3827.22	3693.5	4121.69	3753.24	9588.68	10494.6	8273.56	8465.63	8218.72	4801.01	1929.86	1628.62	2588	2016.61	2243.57	2066.72	3923.39	3628.42	4793.64
sp|Q9UQE7|SMC3_HUMAN	SMC3	Structural maintenance of chromosomes protein 3 OS=Homo sapiens OX=9606 GN=SMC3 PE=1 SV=2	27	27	7.4507	6.67404	7.32663	6.64313	6.76777	6.62394	10.4644	9.33259	9.36156	10.1248	10.1675	9.06301	8.23318	7.56443	6.70926	7.53529	7.51253	7.8519	9.49773	8.81271	9.35563	9.73282	8.62495	8.56958	5741.47	5142.98	5645.86	5119.16	5215.21	5104.37	8063.81	7191.64	7213.97	7802.08	7835	6983.91	5904.96	5425.32	4811.98	5404.42	5388.1	5631.5	6811.91	6320.61	6710
sp|A3KMH1|VWA8_HUMAN	VWA8	von Willebrand factor A domain-containing protein 8 OS=Homo sapiens OX=9606 GN=VWA8 PE=1 SV=2	26	27	6.61202	6.14846	6.50772	6.34489	8.55223	7.26525	10.4093	9.14537	8.09148	11.3552	11.7995	7.76856	7.9644	7.02652	6.97285	7.01912	8.71994	7.83504	9.19052	7.57375	8.70077	10.1568	10.4696	8.37067	2633.35	2448.73	2591.81	2526.96	3406.07	2893.51	4145.69	3642.3	3222.57	4522.4	4699.34	3093.96	2292.82	2022.82	2007.37	2020.69	2510.33	2255.58	2645.8	2180.36	2504.81
sp|P30086|PEBP1_HUMAN	PEBP1	Phosphatidylethanolamine-binding protein 1 OS=Homo sapiens OX=9606 GN=PEBP1 PE=1 SV=3	26	27	8.61608	12.404	11.939	12.2634	11.7093	10.7141	5.03545	5.40967	6.14839	4.89387	4.75524	6.11156	7.77271	12.3492	12.4367	12.0836	12.732	10.0537	5.37229	6.67234	3.15175	4.29207	6.9292	6.15437	4328.24	6231.1	5997.48	6160.43	5882.12	5382.15	2529.53	2717.52	3088.61	2458.41	2388.77	3070.11	4741.53	7533.32	7586.7	7371.26	7766.81	6133	3277.22	4070.28	1922.64
sp|P26640|SYVC_HUMAN	VARS1	Valine--tRNA ligase OS=Homo sapiens OX=9606 GN=VARS1 PE=1 SV=4	25	27	7.36966	8.41059	8.4391	9.06385	7.92053	9.27837	7.25262	8.46262	8.81859	7.76844	7.34512	9.87052	7.82469	9.11085	8.47177	9.48845	7.61558	10.0313	7.70706	8.78623	8.04835	7.01463	6.94478	8.9563	5387.07	6147.97	6168.81	6625.49	5789.75	6782.3	5301.52	6186	6446.21	5678.57	5369.13	7215.15	4465.14	5199.08	4834.39	5414.56	4345.81	5724.33	4398.01	5013.84	4592.77
sp|Q7KZF4|SND1_HUMAN	SND1	Staphylococcal nuclease domain-containing protein 1 OS=Homo sapiens OX=9606 GN=SND1 PE=1 SV=1	24	27	7.05371	7.99904	8.76683	8.28632	8.38178	7.89958	8.62965	8.244	9.13871	7.93991	8.78899	8.87147	8.61161	9.3181	9.05051	9.66259	8.47965	8.60387	7.91141	7.68792	8.16436	6.96049	7.67713	7.87235	2982.28	3381.96	3706.58	3503.42	3543.78	3339.91	3648.58	3485.53	3863.81	3356.96	3715.95	3750.82	4542.18	4914.82	4773.68	5096.52	4472.58	4538.1	4172.86	4054.98	4306.28
sp|P22570-3|ADRO_HUMAN	FDXR	Isoform 3 of NADPH:adrenodoxin oxidoreductase, mitochondrial OS=Homo sapiens OX=9606 GN=FDXR	24	27	6.10227	6.81686	0.499908	5.75246	17.6061	7.9079	9.00128	10.2122	0.783104	10.3995	16.2198	8.6986	6.89745	7.48729	0.527971	5.88508	20.1192	8.57687	7.18148	9.01871	1.67666	9.97993	13.7469	8.90241	2444.52	2730.78	200.259	2304.39	7052.88	3167.84	3605.84	4090.91	313.705	4165.97	6497.51	3484.59	4646.39	5043.73	355.662	3964.42	13553.1	5777.71	4837.72	6075.35	1129.46
sp|P14625|ENPL_HUMAN	HSP90B1	Endoplasmin OS=Homo sapiens OX=9606 GN=HSP90B1 PE=1 SV=1	24	27	4.8966	4.57733	5.21035	4.90966	5.54254	5.19119	12.9086	12.2991	11.8481	11.2431	13.3645	8.00892	4.99664	4.70323	9.74795	4.85599	4.07338	4.94611	9.44171	8.67624	14.2196	10.9716	13.0158	10.3517	3251.32	3039.33	3459.65	3259.99	3680.22	3446.93	8571.27	8166.58	7867.08	7465.36	8873.94	5317.89	2535.5	2386.61	4946.51	2464.13	2067	2509.86	4791.11	4402.68	7215.61
sp|P52701|MSH6_HUMAN	MSH6	DNA mismatch repair protein Msh6 OS=Homo sapiens OX=9606 GN=MSH6 PE=1 SV=2	23	27	7.33898	8.70996	9.91603	9.42268	7.16969	8.76916	7.93644	7.70839	8.67496	7.19111	7.98292	9.17967	7.5671	8.87073	8.45646	9.76297	7.85771	8.85655	8.98617	8.27573	8.33146	6.77925	7.58855	8.66731	3659.41	4343.02	4944.4	4698.4	3575	4372.54	3957.32	3843.61	4325.57	3585.68	3980.5	4577.23	3698.31	4335.44	4132.97	4771.51	3840.34	4328.51	4391.86	4044.64	4071.88
sp|P24928|RPB1_HUMAN	POLR2A	DNA-directed RNA polymerase II subunit RPB1 OS=Homo sapiens OX=9606 GN=POLR2A PE=1 SV=2	23	27	7.21829	7.18048	7.58508	7.38334	7.0279	7.01305	9.07397	8.80019	8.97568	10.4985	10.0154	9.2281	7.2283	6.90803	6.35391	6.93965	6.70253	6.79889	10.4239	9.29997	9.19631	10.8717	9.45481	9.82203	2513.93	2500.76	2641.67	2571.41	2447.62	2442.45	3160.21	3064.86	3125.98	3656.34	3488.09	3213.89	3059.11	2923.57	2689.06	2936.95	2836.6	2877.38	4411.52	3935.87	3892
sp|P50991|TCPD_HUMAN	CCT4	T-complex protein 1 subunit delta OS=Homo sapiens OX=9606 GN=CCT4 PE=1 SV=4	23	27	8.42555	9.14975	9.12611	9.40097	8.65675	9.03837	6.72497	7.12948	8.25812	8.01165	7.12015	8.95813	8.55341	9.36473	8.41807	8.50527	10.0407	8.81314	7.71604	7.76562	8.38164	7.64514	6.46511	8.33113	5019.13	5450.54	5436.46	5600.19	5156.86	5384.19	4006.09	4247.06	4919.39	4772.57	4241.5	5336.39	5032.03	5509.34	4952.41	5003.71	5907.02	5184.83	4539.4	4568.57	4930.98
sp|A5YKK6|CNOT1_HUMAN	CNOT1	CCR4-NOT transcription complex subunit 1 OS=Homo sapiens OX=9606 GN=CNOT1 PE=1 SV=2	23	27	7.97432	8.64155	9.29609	8.80924	8.44379	8.68761	7.73787	8.0428	8.77061	7.07885	7.47772	9.03954	8.49416	8.83267	8.6755	8.8704	8.49484	8.73803	8.04797	7.71754	8.94519	6.79231	7.71383	8.67757	2877.42	3118.18	3354.36	3178.69	3046.82	3134.8	2792.1	2902.13	3164.75	2554.3	2698.23	3261.79	4237.13	4405.99	4327.59	4424.81	4237.47	4358.78	4014.56	3849.73	4462.12
sp|P55265-4|DSRAD_HUMAN	ADAR	Isoform 4 of Double-stranded RNA-specific adenosine deaminase OS=Homo sapiens OX=9606 GN=ADAR	23	27	8.16812	6.69228	7.5818	7.33508	8.59361	7.32109	9.12113	7.72441	8.39726	10.1798	10.068	8.81748	8.55018	7.18846	8.69479	7.48445	8.11531	7.88208	9.06679	7.90848	8.04652	9.75914	8.57877	8.72505	3609.59	2957.4	3350.49	3241.46	3797.62	3235.28	4030.74	3413.51	3710.85	4498.58	4449.15	3896.55	5204.18	4375.35	5292.2	4555.51	4939.49	4797.53	5518.62	4813.6	4897.62
sp|Q13724|MOGS_HUMAN	MOGS	Mannosyl-oligosaccharide glucosidase OS=Homo sapiens OX=9606 GN=MOGS PE=1 SV=5	23	27	11.5236	10.3782	8.92761	9.39987	8.34742	10.1206	6.98012	6.52699	6.8671	7.50573	7.01465	6.40811	11.4944	9.25474	11.5537	8.01855	8.21547	9.63883	7.0453	7.17897	6.62669	8.0041	6.5126	6.4566	3750.37	3377.58	2905.49	3059.19	2716.67	3293.74	2271.68	2124.21	2234.9	2442.74	2282.92	2085.52	3898.01	3138.48	3918.11	2719.26	2786.04	3268.73	2389.21	2434.54	2247.25
sp|Q9UKV3|ACINU_HUMAN	ACIN1	Apoptotic chromatin condensation inducer in the nucleus OS=Homo sapiens OX=9606 GN=ACIN1 PE=1 SV=2	21	27	10.0589	8.12045	8.97824	7.78429	7.93338	8.52127	8.41491	7.70559	7.69064	8.66082	8.65316	7.47837	8.24315	7.36445	9.01524	7.91294	7.67127	6.4062	9.29736	9.20167	9.42396	9.26966	8.39058	7.80352	4913.04	3966.26	4385.23	3802.07	3874.89	4162.03	4110.08	3763.63	3756.33	4230.19	4226.45	3652.65	3981.59	3557.16	4354.52	3822.09	3705.36	3094.31	4490.79	4444.57	4551.94
sp|Q08378|GOGA3_HUMAN	GOLGA3	Golgin subfamily A member 3 OS=Homo sapiens OX=9606 GN=GOLGA3 PE=1 SV=2	21	27	9.77942	9.42928	10.6853	10.8241	9.29994	9.96815	6.19543	6.38267	7.07024	6.07543	6.13088	8.15914	9.94059	9.73431	9.7036	10.0896	8.6257	8.99221	7.34659	7.37093	8.53387	6.41112	5.93215	7.3193	3029.83	2921.35	3310.5	3353.48	2881.28	3088.3	1919.45	1977.46	2190.48	1882.27	1899.45	2527.84	3887.44	3806.77	3794.76	3945.73	3373.23	3516.56	2873.01	2882.53	3337.32
sp|P07814|SYEP_HUMAN	EPRS1	Bifunctional glutamate/proline--tRNA ligase OS=Homo sapiens OX=9606 GN=EPRS1 PE=1 SV=5	33	26	8.46705	7.51154	7.9204	7.88255	8.45126	8.33983	7.21115	8.24361	9.04299	9.33576	7.78903	9.80481	9.28306	8.04727	7.16094	8.60876	8.64427	9.03934	7.63654	8.48614	8.75664	8.39806	7.21718	8.7218	6346.22	5630.05	5936.5	5908.13	6334.39	6250.87	5404.9	6178.75	6777.9	6997.34	5838.03	7348.9	4559.16	3952.23	3516.93	4227.99	4245.43	4439.46	3750.51	4167.77	4300.62
sp|P58107|EPIPL_HUMAN	EPPK1	Epiplakin OS=Homo sapiens OX=9606 GN=EPPK1 PE=1 SV=3	32	26	3.26337	4.2723	4.68187	5.27212	7.26264	5.53693	11.0296	11.6037	10.6828	11.1425	14.4982	10.754	3.5702	4.06502	4.39588	4.44845	7.25086	4.75279	8.83119	8.67662	13.6713	11.5	15.1754	13.6623	1768.04	2314.66	2536.56	2856.35	3934.78	2999.82	5975.66	6286.7	5787.75	6036.83	7854.89	5826.32	1801.63	2051.33	2218.29	2244.82	3659	2398.4	4456.48	4378.48	6898.92
sp|P22307|SCP2_HUMAN	SCP2	Sterol carrier protein 2 OS=Homo sapiens OX=9606 GN=SCP2 PE=1 SV=2	30	26	9.11095	7.78479	7.97426	6.62202	10.2032	6.6336	9.04481	8.52891	8.66225	10.5845	5.7801	9.07059	6.99052	6.96208	10.6422	7.05627	9.10569	5.5638	9.8357	9.04917	3.04352	10.9944	10.719	10.0377	7025.92	6003.25	6149.36	5106.58	7868.23	5115.51	6974.92	6577.08	6679.91	8162.26	4457.33	6994.8	5562.24	5539.61	8467.8	5614.55	7245.24	4427.02	7826.1	7200.27	2421.68
sp|O60264|SMCA5_HUMAN	SMARCA5	SWI/SNF-related matrix-associated actin-dependent regulator of chromatin subfamily A member 5 OS=Homo sapiens OX=9606 GN=SMARCA5 PE=1 SV=1	30	26	9.25584	8.05764	8.34229	7.30675	8.12991	7.54598	7.77911	9.25868	8.74796	9.5127	7.78741	8.27573	10.0656	8.28221	9.0289	7.91464	7.2683	9.9314	7.51143	7.74194	8.20988	9.05107	6.97205	8.0226	4216.02	3670.24	3799.9	3328.21	3703.16	3437.18	3543.37	4217.31	3984.68	4333.02	3547.15	3769.58	5942.62	4889.73	5330.57	4672.72	4291.13	5863.4	4434.67	4570.76	4847.03
sp|O43491|E41L2_HUMAN	EPB41L2	Band 4.1-like protein 2 OS=Homo sapiens OX=9606 GN=EPB41L2 PE=1 SV=1	30	26	8.76876	7.44504	8.04209	8.52574	6.55391	9.37669	8.7727	8.32788	8.48735	10.1947	6.98629	8.51883	8.70423	7.26464	6.28937	8.13976	7.05847	8.36562	8.81096	8.8965	9.79109	10.881	6.59578	9.2026	7137.58	6060.1	6546.09	6939.77	5334.74	7632.42	7140.79	6778.71	6908.52	8298.27	5686.69	6934.14	6462.42	5393.6	4669.52	6043.33	5240.53	6211.02	6541.66	6605.17	7269.35
sp|Q08211|DHX9_HUMAN	DHX9	ATP-dependent RNA helicase A OS=Homo sapiens OX=9606 GN=DHX9 PE=1 SV=4	29	26	5.71938	5.44181	5.56665	5.55293	7.20699	5.87887	10.5136	10.493	10.0759	12.6341	11.1091	9.8076	6.74848	7.06804	5.72687	6.0829	7.19839	6.82535	10.0307	9.72222	8.83852	11.4478	10.4711	9.8397	2843.03	2705.05	2767.11	2760.29	3582.5	2922.31	5226.17	5215.94	5008.59	6280.26	5522.19	4875.23	3257.57	3411.83	2764.43	2936.29	3474.75	3294.68	4841.92	4693.03	4266.46
sp|Q15233|NONO_HUMAN	NONO	Non-POU domain-containing octamer-binding protein OS=Homo sapiens OX=9606 GN=NONO PE=1 SV=4	29	26	9.77793	8.64825	8.4562	7.23769	7.5496	7.35269	8.54796	8.33321	8.25022	8.76047	8.90446	8.18132	8.80874	10.3768	5.70099	8.52454	8.30681	7.30508	8.54512	9.30405	8.92746	8.86485	8.15907	7.17648	5476.23	4843.54	4735.98	4053.54	4228.23	4117.95	4787.37	4667.1	4620.62	4906.39	4987.03	4582.03	4065.89	4789.67	2631.43	3934.71	3834.21	3371.84	3944.21	4294.51	4120.69
sp|Q15075|EEA1_HUMAN	EEA1	Early endosome antigen 1 OS=Homo sapiens OX=9606 GN=EEA1 PE=1 SV=2	29	26	10.3382	10.8083	11.3535	9.87462	11.1648	11.6999	4.92341	6.21904	6.08851	5.92897	5.37327	6.2274	8.11004	7.55512	11.028	9.76378	8.65553	8.2976	6.29062	8.72304	10.1988	7.91152	6.42536	7.04062	7181.39	7507.98	7886.7	6859.38	7755.63	8127.29	3420.03	4320.04	4229.37	4118.54	3732.53	4325.85	4808.56	4479.54	6538.68	5789.09	5131.99	4919.77	3729.8	5172.02	6046.99
sp|P18206|VINC_HUMAN	VCL	Vinculin OS=Homo sapiens OX=9606 GN=VCL PE=1 SV=4	29	26	5.08579	6.85017	6.75464	7.6178	6.6925	7.76196	9.71228	9.72968	10.2696	9.41486	9.31709	10.7936	5.92873	6.32014	7.95289	7.19885	7.98239	7.20407	8.74921	9.25686	11.5486	8.53635	8.78379	10.5381	3761.67	5066.68	4996.02	5634.45	4950.06	5741.08	7183.62	7196.49	7595.81	6963.63	6891.32	7983.44	4255.46	4536.4	5708.34	5167.11	5729.51	5170.86	6279.91	6644.29	8289.21
sp|P51532|SMCA4_HUMAN	SMARCA4	Transcription activator BRG1 OS=Homo sapiens OX=9606 GN=SMARCA4 PE=1 SV=2	29	26	8.9389	7.86614	8.16607	7.73584	8.95783	7.85144	7.64754	8.53349	9.16402	9.50373	7.73447	7.90052	9.19415	7.8111	10.215	7.62507	8.1772	9.32981	7.2109	8.08781	8.0215	9.44693	6.55058	8.32996	4638.27	4081.63	4237.26	4014.02	4648.09	4074	3968.2	4427.91	4755.08	4931.35	4013.31	4099.47	3534.27	3002.62	3926.68	2931.11	3143.35	3586.42	2771.9	3108.99	3083.5
sp|P51610-4|HCFC1_HUMAN	HCFC1	Isoform 4 of Host cell factor 1 OS=Homo sapiens OX=9606 GN=HCFC1	28	26	6.6994	6.38927	6.50418	6.88954	7.64102	6.94594	10.6561	9.69736	9.71289	9.79945	9.66597	9.39885	7.52688	7.4682	7.22606	7.36201	7.62221	7.49263	8.83889	8.81321	9.82482	9.29762	9.1329	9.39457	2601.29	2480.87	2525.49	2675.12	2966.91	2697.02	4137.63	3765.36	3771.39	3805	3753.17	3649.45	3438.61	3411.8	3301.18	3363.29	3482.16	3422.96	4037.99	4026.26	4488.41
sp|P38646|GRP75_HUMAN	HSPA9	Stress-70 protein, mitochondrial OS=Homo sapiens OX=9606 GN=HSPA9 PE=1 SV=2	27	26	9.42184	8.17996	7.13202	7.57248	7.89734	8.45724	9.3675	8.57155	6.91177	9.17017	9.56665	7.75149	6.87245	5.94498	8.58705	7.85971	6.63334	7.03982	9.4753	8.51018	6.06946	11.2477	11.8975	9.86249	5716.34	4962.88	4327.08	4594.31	4791.41	5131.11	5683.37	5200.46	4193.45	5563.65	5804.2	4702.92	3866.92	3345.06	4831.67	4422.42	3732.38	3961.09	5331.46	4788.42	3415.1
sp|Q9UPN3-2|MACF1_HUMAN	MACF1	Isoform 2 of Microtubule-actin cross-linking factor 1, isoforms 1/2/3/5 OS=Homo sapiens OX=9606 GN=MACF1	27	26	6.25311	6.07077	6.60958	6.7432	7.04725	7.10892	9.65524	10.5741	10.7086	9.79721	8.79818	10.6338	6.7846	6.55682	6.92293	6.92688	6.74354	7.64267	8.46143	9.70435	10.9806	9.5256	8.92204	10.8286	2938.3	2852.62	3105.8	3168.59	3311.46	3340.44	4536.94	4968.71	5031.9	4603.65	4134.21	4996.77	1908.38	1844.31	1947.29	1948.4	1896.83	2149.74	2380.04	2729.65	3088.63
sp|P28331-2|NDUS1_HUMAN	NDUFS1	Isoform 2 of NADH-ubiquinone oxidoreductase 75 kDa subunit, mitochondrial OS=Homo sapiens OX=9606 GN=NDUFS1	27	26	5.91694	5.39815	5.5647	4.24254	4.74926	4.83384	13.6741	11.2186	9.06287	12.0715	14.1201	9.14748	6.03921	5.51913	6.08274	4.27281	3.9505	4.19257	11.2227	9.0105	12.6104	12.2216	13.779	11.0988	3258.8	2973.07	3064.8	2336.61	2615.69	2662.27	7531.13	6178.7	4991.44	6648.44	7776.73	5038.04	3644.79	3330.91	3671.06	2578.73	2384.21	2530.3	6773.14	5438.02	7610.66
sp|P31327-3|CPSM_HUMAN	CPS1	Isoform 3 of Carbamoyl-phosphate synthase [ammonia], mitochondrial OS=Homo sapiens OX=9606 GN=CPS1	26	26	6.8807	6.01598	6.80438	6.33505	9.36654	6.45343	10.569	8.90106	8.43821	10.5127	12.5976	7.1253	6.92131	6.29565	6.64559	6.56668	10.2638	6.04195	9.11688	7.62433	10.2683	10.5027	11.5937	8.15919	2678.53	2341.91	2648.82	2466.12	3646.22	2512.2	4114.31	3465.02	3284.84	4092.42	4904.02	2773.75	2555.2	2324.22	2453.41	2424.28	3789.19	2230.56	3365.76	2814.74	3790.83
sp|P32322-3|P5CR1_HUMAN	PYCR1	Isoform 3 of Pyrroline-5-carboxylate reductase 1, mitochondrial OS=Homo sapiens OX=9606 GN=PYCR1	26	26	7.5296	5.87861	5.47399	6.52707	7.12001	7.27127	12.9434	8.99648	7.84189	10.6506	11.9366	7.83051	7.06434	5.99299	12.341	5.98909	7.50498	6.88542	9.53083	7.50855	7.23631	10.2402	10.4209	9.2854	3883.27	3031.8	2823.12	3366.23	3672.03	3750.04	6675.34	4639.79	4044.33	5492.85	6156.12	4038.46	3209.95	2723.14	5607.61	2721.37	3410.17	3128.65	4330.69	3411.79	3288.09
sp|Q16531|DDB1_HUMAN	DDB1	DNA damage-binding protein 1 OS=Homo sapiens OX=9606 GN=DDB1 PE=1 SV=1	26	26	5.47674	6.18133	6.60611	6.80813	8.2037	6.95699	9.70277	10.1617	10.2141	9.55198	10.8553	9.28111	5.64187	6.57405	6.47164	6.90262	7.76439	6.78354	8.8092	8.48337	11.8758	9.60117	10.6575	10.4348	2826.18	3189.77	3408.97	3513.22	4233.38	3590.04	5006.95	5243.77	5270.83	4929.14	5601.71	4789.36	2389.34	2784.12	2740.75	2923.27	3288.23	2872.84	3730.71	3592.72	5029.4
sp|Q92621|NU205_HUMAN	NUP205	Nuclear pore complex protein Nup205 OS=Homo sapiens OX=9606 GN=NUP205 PE=1 SV=3	25	26	7.67027	6.54646	6.83377	6.21224	8.28692	6.95892	9.41019	9.24942	8.82374	10.8244	10.3292	8.8545	8.31321	7.22381	6.06354	6.66556	8.2947	7.5205	9.36937	8.47868	9.10284	10.4339	9.83048	8.70344	2797.8	2387.88	2492.68	2265.97	3022.73	2538.33	3432.45	3373.81	3218.54	3948.28	3767.67	3229.76	2838.65	2466.66	2070.47	2276.04	2832.33	2567.97	3199.29	2895.15	3108.28
sp|Q92900|RENT1_HUMAN	UPF1	Regulator of nonsense transcripts 1 OS=Homo sapiens OX=9606 GN=UPF1 PE=1 SV=2	25	26	5.33435	6.15456	7.02523	6.96539	7.96453	6.48359	9.98115	10.1832	10.4774	8.63242	10.8717	9.92652	6.91412	7.69209	7.40988	7.50662	7.5462	7.94375	8.32898	8.85126	11.2323	7.88855	9.66207	9.02415	2402.36	2771.75	3163.86	3136.91	3586.88	2919.93	4495.08	4586.07	4718.57	3887.67	4896.14	4470.48	4071.58	4529.71	4363.52	4420.49	4443.8	4677.91	4904.76	5212.32	6614.49
sp|P27824-2|CALX_HUMAN	CANX	Isoform 2 of Calnexin OS=Homo sapiens OX=9606 GN=CANX	25	26	12.7122	11.8491	9.72094	9.39107	8.30858	9.41144	6.57882	6.7334	6.18742	6.96468	6.98926	5.15303	12.6499	10.4035	12.2133	8.66087	7.81064	8.50839	6.48469	7.26082	6.47947	7.51864	6.22286	5.78687	9038.51	8424.87	6911.69	6677.15	5907.49	6691.63	4677.61	4787.52	4399.32	4951.96	4969.44	3663.86	5331.96	4385.07	5147.92	3650.56	3292.19	3586.29	2733.3	3060.44	2731.1
sp|P78347|GTF2I_HUMAN	GTF2I	General transcription factor II-I OS=Homo sapiens OX=9606 GN=GTF2I PE=1 SV=2	25	26	10.1903	8.88822	9.74419	7.42989	9.41056	7.52169	7.25077	8.32166	8.54314	7.28517	7.1412	8.27317	11.2022	9.17106	10.5713	7.50942	8.57633	8.17434	7.04259	8.06312	7.61112	7.31706	6.62932	8.13215	6273.96	5472.28	5999.28	4574.42	5793.87	4630.94	4464.14	5123.46	5259.82	4485.32	4396.68	5093.61	6030.34	4936.94	5690.71	4042.45	4616.79	4400.39	3791.15	4340.52	4097.2
sp|Q02880|TOP2B_HUMAN	TOP2B	DNA topoisomerase 2-beta OS=Homo sapiens OX=9606 GN=TOP2B PE=1 SV=3	25	26	9.26153	8.07432	8.1969	7.97624	8.40046	8.11532	6.88487	8.136	8.53026	9.80172	8.64486	7.97752	10.264	8.36028	8.05963	7.96811	8.12386	10.7116	7.61182	7.10967	7.77637	9.3258	6.97824	7.71059	3390.04	2955.48	3000.35	2919.58	3074.86	2970.49	2520.1	2978.06	3122.37	3587.77	3164.32	2920.05	3777.54	3076.89	2966.24	2932.56	2989.88	3942.27	2801.43	2616.62	2861.99
sp|Q86XP3|DDX42_HUMAN	DDX42	ATP-dependent RNA helicase DDX42 OS=Homo sapiens OX=9606 GN=DDX42 PE=1 SV=1	24	26	6.51767	6.80159	7.27003	7.73388	9.09917	8.05476	8.66194	8.63729	9.5279	8.30816	9.83309	9.55453	6.96362	7.7222	8.20214	7.7693	9.87554	8.39376	7.70068	8.5457	9.93682	7.89839	8.13688	8.85498	3882.04	4051.15	4330.16	4606.44	5419.63	4797.56	5159.21	5144.53	5674.99	4948.49	5856.77	5690.85	2961.06	3283.62	3487.7	3303.65	4199.26	3569.18	3274.47	3633.79	4225.32
sp|Q8TEM1|PO210_HUMAN	NUP210	Nuclear pore membrane glycoprotein 210 OS=Homo sapiens OX=9606 GN=NUP210 PE=1 SV=3	24	26	10.077	8.32157	8.50743	7.6421	10.8679	9.23199	6.36671	7.56038	8.49167	8.27472	7.62657	7.03194	10.358	8.2974	7.35052	7.92209	10.3951	10.7747	6.98019	7.07363	7.19317	9.41819	7.21011	7.02681	5418.56	4474.64	4574.58	4109.28	5843.86	4964.19	3423.48	4065.34	4566.11	4449.45	4100.93	3781.19	6183.81	4953.61	4388.32	4729.55	6205.98	6432.6	4167.23	4223.01	4294.38
sp|P49588|SYAC_HUMAN	AARS1	Alanine--tRNA ligase, cytoplasmic OS=Homo sapiens OX=9606 GN=AARS1 PE=1 SV=2	24	26	6.68833	7.60313	7.71125	10.2007	7.34099	9.69889	8.33845	7.62192	8.492	7.42569	8.74442	10.1343	5.85926	7.49436	7.26046	9.48216	6.65579	8.30053	9.44753	8.81814	10.1261	7.17888	8.72278	10.654	3164.81	3597.68	3648.84	4826.79	3473.64	4589.36	3945.62	3606.57	4018.28	3513.72	4137.72	4795.38	2469.98	3159.26	3060.66	3997.22	2805.76	3499.1	3982.62	3717.3	4268.68
sp|Q02809|PLOD1_HUMAN	PLOD1	Procollagen-lysine,2-oxoglutarate 5-dioxygenase 1 OS=Homo sapiens OX=9606 GN=PLOD1 PE=1 SV=2	24	26	5.22277	4.2084	4.4018	4.49642	5.21322	4.98542	13.1228	12.01	11.0323	11.9716	13.8124	9.52289	5.10501	4.36841	5.05585	4.46439	5.60587	5.06196	11.9028	10.7937	12.3923	11.8558	12.2711	11.1229	1929.76	1554.96	1626.42	1661.38	1926.23	1842.06	4848.72	4437.58	4076.31	4423.39	5103.54	3518.61	1060.13	907.163	1049.92	927.096	1164.14	1051.19	2471.79	2241.46	2573.44
sp|Q9Y520-7|PRC2C_HUMAN	PRRC2C	Isoform 7 of Protein PRRC2C OS=Homo sapiens OX=9606 GN=PRRC2C	23	26	11.8398	12.0522	12.0206	11.3567	7.30525	10.2916	5.3353	5.5189	6.27653	5.43625	5.19462	7.37221	9.62227	11.454	13.2532	11.7736	7.49748	10.0795	6.14903	7.68712	5.9093	5.60423	4.58333	6.38702	3842.15	3911.07	3900.82	3685.38	2370.63	3339.72	1731.36	1790.94	2036.8	1764.12	1685.71	2392.36	3941.4	4691.68	5428.66	4822.62	3071.06	4128.68	2518.72	3148.74	2420.52
sp|Q12906-7|ILF3_HUMAN	ILF3	Isoform 7 of Interleukin enhancer-binding factor 3 OS=Homo sapiens OX=9606 GN=ILF3	23	26	5.5433	5.65265	5.87271	5.98918	6.91293	5.86141	11.3167	9.99799	9.92591	11.4675	12.2771	9.18259	6.779	6.37462	7.6148	6.5308	6.66077	6.96326	9.35761	8.96607	9.95053	10.9692	10.2266	9.60678	2046.49	2086.86	2168.1	2211.1	2552.13	2163.93	4177.93	3691.08	3664.47	4233.61	4532.48	3390.05	3083.06	2899.15	3463.18	2970.18	3029.29	3166.86	4255.8	4077.73	4525.46
sp|P54577|SYYC_HUMAN	YARS1	Tyrosine--tRNA ligase, cytoplasmic OS=Homo sapiens OX=9606 GN=YARS1 PE=1 SV=4	23	26	8.70757	8.3971	8.14347	10.5705	7.55723	11.4563	7.26334	7.12156	7.76828	6.24218	7.38443	9.38811	8.22499	8.69152	8.09865	10.6563	9.00742	10.8894	7.29633	7.36494	8.12734	5.79834	7.386	8.45882	4255.48	4103.75	3979.8	5165.9	3693.3	5598.79	3549.67	3480.38	3796.44	3050.62	3608.85	4588.07	4494.67	4749.61	4425.63	5823.28	4922.24	5950.67	3987.19	4024.68	4441.31
sp|P55072|TERA_HUMAN	VCP	Transitional endoplasmic reticulum ATPase OS=Homo sapiens OX=9606 GN=VCP PE=1 SV=4	23	26	7.5049	8.45389	7.85683	8.43838	7.47784	8.6219	8.99051	9.09421	8.62646	7.68759	9.28479	7.9627	6.83804	7.01595	12.9914	7.42339	6.51207	6.65862	7.29762	8.52674	11.5237	7.59004	9.39349	8.22884	3178.64	3580.58	3327.7	3574.01	3167.18	3651.74	3807.86	3851.78	3653.67	3256.02	3932.5	3372.54	3068.76	3148.6	5830.27	3331.45	2922.47	2988.24	3275.01	3826.61	5171.6
sp|Q15643|TRIPB_HUMAN	TRIP11	Thyroid receptor-interacting protein 11 OS=Homo sapiens OX=9606 GN=TRIP11 PE=1 SV=3	23	26	11.6166	12.2327	11.0877	9.70928	7.6652	9.83077	5.99104	7.6817	8.07794	8.4565	2.52553	5.12511	14.5073	12.1942	9.82383	9.22039	5.58933	8.67878	7.92144	7.98398	3.2243	8.42668	5.39601	7.03382	5258.05	5536.93	5018.66	4394.75	3469.53	4449.74	2711.75	3477	3656.35	3827.7	1143.14	2319.8	7128.17	5991.6	4826.94	4530.44	2746.32	4264.32	3892.2	3922.93	1584.26
sp|P26641-2|EF1G_HUMAN	EEF1G	Isoform 2 of Elongation factor 1-gamma OS=Homo sapiens OX=9606 GN=EEF1G	22	26	7.62913	8.6538	8.46947	9.08599	8.47714	9.27286	7.48952	7.93877	8.63807	7.58943	7.48752	9.26831	7.63439	8.79541	9.80006	8.8708	8.15221	8.86721	7.92204	8.23223	8.35326	7.14674	7.45754	8.76812	5800.6	6579.68	6439.53	6908.29	6445.36	7050.37	5694.45	6036.03	6567.72	5770.42	5692.93	7046.91	4696.67	5410.93	6028.99	5457.31	5015.23	5455.1	4873.63	5064.46	5138.92
sp|O75533|SF3B1_HUMAN	SF3B1	Splicing factor 3B subunit 1 OS=Homo sapiens OX=9606 GN=SF3B1 PE=1 SV=3	22	26	8.44515	7.31489	8.03176	7.31931	7.6368	8.11217	8.65193	8.0916	8.645	9.86047	8.75737	9.13355	8.43089	7.62343	7.73363	7.45628	7.81351	8.31036	9.13482	8.64515	8.33831	9.55014	8.21902	8.74446	3444.91	2983.86	3276.28	2985.66	3115.17	3309.08	3529.26	3300.69	3526.43	4022.24	3572.27	3725.72	4781.25	4323.33	4385.83	4228.54	4431.13	4712.9	5180.46	4902.76	4728.75
sp|Q8N1F7|NUP93_HUMAN	NUP93	Nuclear pore complex protein Nup93 OS=Homo sapiens OX=9606 GN=NUP93 PE=1 SV=2	22	26	6.53216	6.04443	6.4529	6.15951	7.51828	6.7653	10.3884	9.98779	8.94391	10.4765	11.5087	9.22214	6.58698	6.15224	6.7447	6.35017	7.25438	6.45174	9.80383	8.84076	10.645	10.4073	11.2456	9.51728	2485.57	2299.98	2455.41	2343.77	2860.8	2574.28	3952.91	3800.48	3403.27	3986.43	4379.22	3509.14	3566.83	3331.42	3652.24	3438.6	3928.23	3493.6	5308.75	4787.25	5764.25
sp|Q9NZ08-2|ERAP1_HUMAN	ERAP1	Isoform 2 of Endoplasmic reticulum aminopeptidase 1 OS=Homo sapiens OX=9606 GN=ERAP1	22	26	7.3572	6.63718	6.76	6.19894	8.34006	6.80451	9.34747	8.98451	9.48282	10.1997	10.4946	9.39297	7.09239	6.40891	6.25578	6.26403	7.91832	6.79254	9.73875	8.39874	10.3674	10.261	10.7099	9.79218	3199.98	2886.81	2940.23	2696.2	3627.47	2959.59	4065.64	3907.77	4124.51	4436.33	4564.57	4085.43	3044.89	2751.46	2685.72	2689.26	3399.48	2916.16	4181.02	3605.73	4450.93
sp|O75083|WDR1_HUMAN	WDR1	WD repeat-containing protein 1 OS=Homo sapiens OX=9606 GN=WDR1 PE=1 SV=4	22	26	6.50258	7.93681	7.80086	8.80886	8.23585	9.22899	8.27093	9.13283	9.08658	7.5838	8.29146	9.12045	5.8925	8.05948	8.41627	8.74402	7.76039	7.9146	7.68141	8.68297	11.4313	7.2389	8.80048	9.3777	2806.18	3425.12	3366.45	3801.45	3554.17	3982.76	3569.31	3941.26	3921.3	3272.78	3578.17	3935.92	4533.24	6200.35	6474.84	6726.98	5970.25	6088.89	5909.49	6680.02	8794.36
sp|Q7Z6E9|RBBP6_HUMAN	RBBP6	E3 ubiquitin-protein ligase RBBP6 OS=Homo sapiens OX=9606 GN=RBBP6 PE=1 SV=1	19	26	12.2106	10.8035	10.4777	8.07563	9.19015	8.70903	5.72351	6.41431	6.72081	7.05025	7.53813	7.08642	11.3059	10.0098	7.97343	9.07249	8.96256	9.51038	6.78864	7.45857	7.42041	7.66166	7.17599	6.66015	6101.25	5398.16	5235.37	4035.14	4592.03	4351.63	2859.86	3205.03	3358.18	3522.79	3766.57	3540.86	6200.51	5489.65	4372.86	4975.62	4915.33	5215.77	3723.09	4090.5	4069.57
sp|P21796|VDAC1_HUMAN	VDAC1	Voltage-dependent anion-selective channel protein 1 OS=Homo sapiens OX=9606 GN=VDAC1 PE=1 SV=2	19	26	9.06807	7.25166	7.12268	6.75832	9.26536	8.25726	10.1766	8.46482	7.72033	9.28893	10.0372	6.58882	9.73559	7.55557	9.52227	6.09455	9.14812	7.19439	8.11945	8.24826	9.15515	9.19494	8.93294	7.09877	5417.99	4332.72	4255.66	4037.96	5535.87	4933.55	6080.3	5057.56	4612.74	5549.95	5997.01	3936.69	8037.57	6237.78	7861.46	5031.58	7552.57	5939.59	6703.31	6809.65	7558.37
sp|P22087|FBRL_HUMAN	FBL	rRNA 2'-O-methyltransferase fibrillarin OS=Homo sapiens OX=9606 GN=FBL PE=1 SV=2	19	26	6.20047	5.55783	5.25787	5.48708	7.58678	6.12548	10.6177	10.5197	9.74764	11.8062	12.153	8.94027	6.91657	6.79527	6.35345	6.76323	6.55034	7.69261	9.21204	8.77999	9.47847	11.0844	10.759	9.61469	2587.03	2318.9	2193.75	2289.38	3165.44	2555.74	4430.05	4389.13	4067.02	4925.92	5070.61	3730.16	2957.13	2905.27	2716.37	2891.57	2800.55	3288.92	3938.54	3753.82	4052.45
sp|Q9Y4G6|TLN2_HUMAN	TLN2	Talin-2 OS=Homo sapiens OX=9606 GN=TLN2 PE=1 SV=4	31	25	7.3823	7.79988	7.69557	7.80467	9.31579	7.36543	8.06204	8.55794	9.18345	8.92342	8.85577	9.05374	7.83422	7.43081	7.08838	6.70352	9.71537	6.8267	7.92597	8.48603	10.2449	9.55943	9.24804	8.93664	5473.66	5783.28	5705.94	5786.83	6907.26	5461.15	5977.66	6345.35	6809.14	6616.34	6566.18	6712.96	4480.53	4249.81	4053.97	3833.86	5556.39	3904.31	4533	4853.31	5859.24
tr|A0A024R4E5|A0A024R4E5_HUMAN	HDLBP	High density lipoprotein binding protein (Vigilin), isoform CRA_a OS=Homo sapiens OX=9606 GN=HDLBP PE=1 SV=1	31	25	7.91945	7.80063	7.75585	8.22669	8.42998	7.66683	9.01016	8.76485	8.99466	7.5322	8.17162	9.72708	11.9225	10.0276	11.132	9.74801	8.03143	9.66549	6.86857	7.11006	7.80712	5.38105	5.99932	6.30687	6187.27	6094.44	6059.45	6427.31	6586.13	5989.9	7039.41	6847.76	7027.3	5884.72	6384.28	7599.52	8245.92	6935.34	7699.16	6741.97	5554.74	6684.9	4750.48	4917.5	5399.6
sp|Q06830|PRDX1_HUMAN	PRDX1	Peroxiredoxin-1 OS=Homo sapiens OX=9606 GN=PRDX1 PE=1 SV=1	31	25	9.06886	13.4866	10.895	11.756	8.70481	10.514	4.89801	6.9886	7.44536	6.20502	1.83117	8.20662	8.14101	12.3188	12.3313	12.2078	8.9243	9.42333	7.75672	8.59266	1.77486	6.10181	5.11837	7.30908	7160.18	10648.1	8601.95	9281.78	6872.75	8301.16	3867.15	5517.74	5878.37	4899.08	1445.77	6479.41	5123.65	7752.98	7760.85	7683.13	5616.62	5930.69	4881.79	5407.9	1117.03
sp|Q9NYU2|UGGG1_HUMAN	UGGT1	UDP-glucose:glycoprotein glucosyltransferase 1 OS=Homo sapiens OX=9606 GN=UGGT1 PE=1 SV=3	30	25	8.28456	6.85553	7.72168	6.67221	7.84325	7.33966	9.58125	9.0085	9.11876	9.19385	10.6939	7.68689	8.41257	6.73123	7.60645	6.13748	7.16625	6.86231	9.13583	8.07871	10.4416	9.81662	10.5582	9.05278	4291.05	3550.87	3999.5	3455.92	4062.47	3801.63	4962.68	4666.02	4723.13	4762.02	5538.96	3981.48	4664.67	3732.39	4217.69	3403.16	3973.6	3805.07	5065.71	4479.55	5789.72
sp|P41252|SYIC_HUMAN	IARS1	Isoleucine--tRNA ligase, cytoplasmic OS=Homo sapiens OX=9606 GN=IARS1 PE=1 SV=2	30	25	9.37115	7.60117	8.40404	8.22996	8.214	8.53052	7.27568	7.37815	9.22408	9.13342	7.0337	9.60413	10.0054	7.89891	8.14362	8.58382	8.23411	8.95198	7.78078	7.60784	8.69687	8.52202	6.81857	8.75606	6275.41	5090.14	5627.78	5511.21	5500.52	5712.48	4872.17	4940.79	6176.92	6116.21	4710.13	6431.42	5021.78	3964.51	4087.33	4308.27	4132.75	4493.05	3905.22	3818.42	4365.01
sp|P17844|DDX5_HUMAN	DDX5	Probable ATP-dependent RNA helicase DDX5 OS=Homo sapiens OX=9606 GN=DDX5 PE=1 SV=1	29	25	7.52221	7.66019	8.45324	7.63185	7.34415	7.12485	7.98897	9.76699	9.11143	9.62724	7.77435	9.99454	10.1699	9.63895	8.21861	8.82524	7.51509	9.26837	6.71839	8.16238	8.68623	8.42784	6.06503	8.30393	3759.02	3827.97	4224.28	3813.81	3670.04	3560.45	3992.27	4880.79	4553.19	4810.95	3885.02	4994.5	5286.38	5010.37	4272.07	4587.4	3906.38	4817.74	3492.25	4242.84	4515.14
sp|P0C0L4|CO4A_HUMAN	C4A	Complement C4-A OS=Homo sapiens OX=9606 GN=C4A PE=1 SV=2	28	25	4.73574	4.5354	5.41125	5.35613	8.81629	6.10009	9.31884	12.3076	11.6084	11.1992	11.1272	9.48378	5.72461	5.48892	4.53674	5.85462	8.80127	7.46038	9.93138	11.7456	11.0447	10.7591	9.83946	8.81331	2719.88	2604.82	3107.85	3076.19	5063.47	3503.47	5352.1	7068.64	6667.08	6432.05	6390.71	5446.83	3295.74	3160.05	2611.87	3370.59	5067.02	4295.05	5717.64	6762.1	6358.58
sp|P47897|SYQ_HUMAN	QARS1	Glutamine--tRNA ligase OS=Homo sapiens OX=9606 GN=QARS1 PE=1 SV=1	28	25	8.94665	7.97009	8.42268	8.56825	8.60062	8.46213	7.05341	8.20728	8.74333	8.98002	7.26596	8.77958	8.79716	8.51966	11.0119	8.08059	8.64793	8.27831	7.09267	8.06762	7.99087	7.86283	6.93392	8.7165	4166.26	3711.5	3922.26	3990.05	4005.12	3940.63	3284.62	3821.95	4071.58	4181.8	3383.6	4088.46	4355.75	4218.35	5452.36	4000.95	4281.86	4098.85	3511.8	3994.53	3956.53
sp|P18583-5|SON_HUMAN	SON	Isoform D of Protein SON OS=Homo sapiens OX=9606 GN=SON	28	25	7.22003	5.83111	6.65547	6.23959	6.90582	6.12437	11.5843	9.80628	9.29208	10.8692	11.4632	8.00863	6.7444	6.15015	8.5848	6.26686	7.21111	6.03936	9.52028	8.77221	10.5137	10.4017	10.8598	8.93572	3250.81	2625.45	2996.62	2809.37	3109.34	2757.49	5215.8	4415.27	4183.75	4893.85	5161.28	3605.88	2590.75	2362.48	3297.71	2407.31	2770.03	2319.92	3657.06	3369.7	4038.65
sp|P28838|AMPL_HUMAN	LAP3	Cytosol aminopeptidase OS=Homo sapiens OX=9606 GN=LAP3 PE=1 SV=3	27	25	5.80941	6.41535	6.46438	7.09839	6.96932	7.24872	10.7117	9.86638	9.34735	9.40232	11.4651	9.20154	5.54708	6.04594	5.81325	6.84562	7.65151	7.0143	10.4975	9.6296	9.95535	10.0763	10.8367	10.087	3293.79	3637.34	3665.14	4024.61	3951.43	4109.84	6073.28	5593.99	5299.71	5330.88	6500.43	5217.04	3713.39	4047.34	3891.57	4582.67	5122.16	4695.59	7027.32	6446.35	6664.42
sp|Q7Z6Z7|HUWE1_HUMAN	HUWE1	E3 ubiquitin-protein ligase HUWE1 OS=Homo sapiens OX=9606 GN=HUWE1 PE=1 SV=3	27	25	5.0658	5.98887	6.34885	6.99761	6.10322	6.99376	11.2803	10.1967	10.8583	9.16383	10.1208	10.8821	5.42033	6.42772	6.66991	7.17285	6.55344	7.30913	9.79135	9.12372	11.9999	8.52431	10.2239	10.7834	2803.33	3314.14	3513.35	3872.36	3377.42	3870.23	6242.31	5642.68	6008.78	5071.11	5600.66	6021.98	1539.55	1825.68	1894.47	2037.32	1861.39	2076.03	2781.06	2591.43	3408.35
sp|P02545|LMNA_HUMAN	LMNA	Prelamin-A/C OS=Homo sapiens OX=9606 GN=LMNA PE=1 SV=1	27	25	8.81995	7.8641	6.96548	7.42471	9.16491	8.68362	8.54293	8.38121	7.74347	9.1483	9.84077	7.42055	7.43123	7.05369	8.18139	7.51221	9.07258	7.71252	8.32435	9.48662	9.29496	9.1148	9.47423	7.34143	4713.14	4202.36	3722.16	3967.56	4897.48	4640.29	4565.11	4478.69	4137.9	4888.6	5258.64	3965.34	2662.99	2527.7	2931.81	2692.01	3251.17	2763.79	2983.04	3399.54	3330.86
sp|Q8N3C0|ASCC3_HUMAN	ASCC3	Activating signal cointegrator 1 complex subunit 3 OS=Homo sapiens OX=9606 GN=ASCC3 PE=1 SV=3	27	25	6.45608	8.31019	8.65311	8.52337	9.13563	8.31304	7.4988	8.69763	8.96595	7.91815	7.75076	9.77729	7.40533	9.24215	8.55979	8.86133	9.84533	8.96462	7.55268	8.66076	7.94036	7.00668	7.52027	8.4407	2539.35	3268.62	3403.5	3352.47	3593.29	3269.74	2949.48	3421.01	3526.55	3114.42	3048.58	3845.67	2301.36	2872.19	2660.13	2753.84	3059.64	2785.94	2347.15	2691.51	2467.63
sp|P61978-3|HNRPK_HUMAN	HNRNPK	Isoform 3 of Heterogeneous nuclear ribonucleoprotein K OS=Homo sapiens OX=9606 GN=HNRNPK	27	25	8.14125	7.48677	7.46668	7.91549	7.51639	8.09681	9.00876	8.77901	8.83261	9.01519	8.94924	8.7918	8.00366	7.25265	7.71696	7.36438	7.01477	7.25034	8.97072	8.93623	9.55399	9.66962	9.0621	9.20457	5103.27	4693.01	4680.42	4961.75	4711.58	5075.41	5647.06	5503.04	5536.64	5651.09	5609.75	5511.06	5156.38	4672.54	4971.67	4744.52	4519.28	4671.05	5779.41	5757.19	6155.18
sp|O14497|ARI1A_HUMAN	ARID1A	AT-rich interactive domain-containing protein 1A OS=Homo sapiens OX=9606 GN=ARID1A PE=1 SV=3	26	25	11.377	9.78537	8.85796	8.41366	8.44527	8.56858	7.31724	7.53115	7.31408	7.93854	7.2879	7.16322	8.94038	7.98932	8.79288	7.33493	8.24365	7.35899	8.40212	9.39981	8.87356	8.98088	7.61067	8.07282	4905.7	4219.38	3819.49	3627.91	3641.54	3694.71	3155.14	3247.38	3153.78	3423.04	3142.49	3088.73	3268.81	2921.08	3214.88	2681.82	3014.07	2690.62	3072.01	3436.79	3244.38
sp|O60716-3|CTND1_HUMAN	CTNND1	Isoform 1AC of Catenin delta-1 OS=Homo sapiens OX=9606 GN=CTNND1	26	25	6.47916	6.34168	6.88005	6.08121	7.27257	6.357	10.3715	10.082	10.8029	10.6562	9.55159	9.12407	6.96146	6.75778	8.08187	5.94155	7.65464	6.21844	9.31037	10.0541	10.7739	10.5131	8.45713	9.27557	2372.53	2322.19	2519.33	2226.81	2663.06	2327.8	3797.82	3691.83	3955.79	3902.09	3497.59	3341.04	4150.13	4028.7	4818.07	3542.1	4563.37	3707.17	5550.45	5993.85	6422.96
sp|Q14789-2|GOGB1_HUMAN	GOLGB1	Isoform 2 of Golgin subfamily B member 1 OS=Homo sapiens OX=9606 GN=GOLGB1	26	25	12.6577	10.0728	10.3693	9.44452	7.43485	8.90452	7.76912	6.82704	6.36003	6.94831	6.91264	6.29921	10.9146	7.82364	8.31279	8.36371	7.65772	6.64672	8.8853	8.70578	8.32059	9.00169	8.04184	7.32564	8665.12	6895.54	7098.5	6465.45	5089.69	6095.78	5318.52	4673.6	4353.9	4756.62	4732.2	4312.26	5547.98	3976.83	4225.47	4251.35	3892.49	3378.59	4516.48	4425.23	4229.43
sp|Q5QNW6-2|H2B2F_HUMAN	H2BC18	Isoform 2 of Histone H2B type 2-F OS=Homo sapiens OX=9606 GN=H2BC18	26	25	9.47327	9.80764	6.72887	6.81772	7.14054	6.43443	6.54287	9.31855	8.89995	11.9312	7.23832	9.66659	12.5762	11.2251	10.0751	9.21926	5.98962	11.312	7.86337	7.06576	3.58449	8.4742	6.06292	6.55197	5886.27	6094.03	4181.02	4236.23	4436.81	3998.07	4065.45	5790.13	5530.03	7413.54	4497.57	6006.39	10650.2	9505.98	8532.15	7807.35	5072.32	9579.55	6659.11	5983.65	3035.53
sp|P30101|PDIA3_HUMAN	PDIA3	Protein disulfide-isomerase A3 OS=Homo sapiens OX=9606 GN=PDIA3 PE=1 SV=4	26	25	9.16973	7.1427	7.45604	6.56542	7.44411	7.47906	9.70834	9.3586	8.69728	8.95624	10.4894	7.53309	8.024	7.12826	6.77056	7.52862	6.19595	6.60429	8.875	9.20241	12.0307	9.69234	10.1432	7.80472	6218.68	4844	5056.5	4452.5	5048.41	5072.11	6583.95	6346.77	5898.28	6073.9	7113.64	5108.75	6178.76	5489.01	5213.57	5797.3	4771.1	5085.53	6834.06	7086.18	9264.03
sp|Q7L2E3-2|DHX30_HUMAN	DHX30	Isoform 2 of ATP-dependent RNA helicase DHX30 OS=Homo sapiens OX=9606 GN=DHX30	25	25	9.3645	8.64899	9.16344	9.54205	9.85966	10.1869	6.57732	6.26742	6.5063	8.64232	7.35372	7.88741	10.5265	9.29648	10.5249	10.1402	9.00783	11.3991	6.67316	5.62494	5.54937	7.66921	6.2731	7.31513	3438.74	3176	3364.91	3503.94	3620.57	3740.72	2415.26	2301.46	2389.18	3173.55	2700.36	2896.34	4744.18	4189.82	4743.47	4570.08	4059.73	5137.47	3007.52	2535.1	2501.04
sp|P52272|HNRPM_HUMAN	HNRNPM	Heterogeneous nuclear ribonucleoprotein M OS=Homo sapiens OX=9606 GN=HNRNPM PE=1 SV=3	25	25	8.52243	7.76119	7.70337	6.51373	6.84333	6.82269	9.83782	9.59763	8.91203	9.25767	10.0971	8.13099	7.2406	6.5629	4.97156	6.37716	5.90285	5.85536	10.5476	9.25463	12.4739	10.6133	10.7132	9.48698	4460.36	4061.95	4031.69	3409.07	3581.57	3570.77	5148.79	5023.08	4664.26	4845.16	5284.5	4255.49	4829.2	4377.2	3315.84	4253.32	3936.97	3905.3	7034.82	6172.48	8319.64
sp|P52789|HXK2_HUMAN	HK2	Hexokinase-2 OS=Homo sapiens OX=9606 GN=HK2 PE=1 SV=2	25	25	7.02495	6.31032	6.52079	9.33852	5.19081	9.75253	8.55248	9.33653	9.79206	8.60617	8.02795	11.5469	7.17667	7.05693	4.98899	9.42022	5.12729	9.8632	10.3508	10.3518	9.72707	8.13563	7.31326	10.4882	2862.73	2571.51	2657.28	3805.53	2115.3	3974.24	3485.21	3804.72	3990.35	3507.09	3271.46	4705.46	2185.2	2148.74	1519.08	2868.33	1561.19	3003.21	3151.67	3151.97	2961.76
sp|O00203|AP3B1_HUMAN	AP3B1	AP-3 complex subunit beta-1 OS=Homo sapiens OX=9606 GN=AP3B1 PE=1 SV=3	25	25	6.75236	7.93436	8.47276	8.89077	8.66272	8.45217	8.37969	8.46865	9.44096	7.63617	7.52117	9.38822	7.16624	9.19208	8.31277	9.49214	8.6667	8.68694	9.18607	8.75254	7.95217	6.81293	7.26444	8.51497	3401.41	3996.83	4268.04	4478.61	4363.73	4257.67	4221.16	4265.97	4755.76	3846.62	3788.69	4729.19	2744.12	3519.86	3183.15	3634.76	3318.68	3326.43	3517.56	3351.55	3045.07
sp|P29401-2|TKT_HUMAN	TKT	Isoform 2 of Transketolase OS=Homo sapiens OX=9606 GN=TKT	25	25	7.8889	10.0526	10.7071	11.5586	8.12742	10.403	6.69663	6.57348	7.16629	5.5347	7.41732	7.87389	6.61042	9.0289	10.554	10.8258	8.38242	7.98642	7.52574	8.45217	9.44125	6.17394	7.83397	7.18496	4798.36	6114.43	6512.53	7030.45	4943.44	6327.53	4073.17	3998.27	4358.84	3366.44	4511.53	4789.23	4678.06	6389.57	7468.83	7661.23	5932.07	5651.83	5325.81	5981.43	6681.38
sp|P13667|PDIA4_HUMAN	PDIA4	Protein disulfide-isomerase A4 OS=Homo sapiens OX=9606 GN=PDIA4 PE=1 SV=2	25	25	11.4987	9.64287	10.1915	7.85712	8.25325	8.86512	7.91701	6.96191	7.24922	7.03635	8.14529	6.38158	10.5526	8.38541	9.1188	8.11818	8.63849	7.95029	8.43985	8.19658	8.55885	8.03039	7.62414	6.38643	8010.6	6717.71	7099.94	5473.67	5749.63	6175.89	5515.39	4850.02	5050.17	4901.88	5674.42	4445.73	7143.52	5676.46	6172.92	5495.56	5847.78	5381.91	5713.31	5548.63	5793.87
sp|P31948-2|STIP1_HUMAN	STIP1	Isoform 2 of Stress-induced-phosphoprotein 1 OS=Homo sapiens OX=9606 GN=STIP1	24	25	10.2067	12.3722	12.08	12.747	7.59961	11.3825	5.2276	5.28335	6.04219	4.83296	5.45941	6.76643	7.83095	10.8527	12.59	12.5303	7.89925	9.53939	6.54976	7.4989	7.75537	5.32753	5.5242	6.10176	5652.98	6852.33	6690.5	7059.94	4209.04	6304.19	2895.3	2926.18	3346.46	2676.73	3023.69	3747.58	3500.71	4851.52	5628.15	5601.47	3531.24	4264.44	2927.97	3352.27	3466.92
sp|Q9HC35|EMAL4_HUMAN	EML4	Echinoderm microtubule-associated protein-like 4 OS=Homo sapiens OX=9606 GN=EML4 PE=1 SV=3	24	25	5.6604	6.19758	6.5752	8.31241	6.88953	8.16682	10.2064	9.15129	10.437	8.42951	9.29555	10.6783	5.71576	6.20937	7.78624	8.16452	6.52701	9.22404	9.28468	8.90589	10.9015	7.96522	9.40817	9.90766	3619.09	3962.55	4203.99	5314.71	4404.96	5221.62	6525.66	5851.06	6673.12	5389.58	5943.3	6827.39	2906.1	3157.07	3958.81	4151.14	3318.57	4689.84	4720.67	4528.08	5542.7
sp|Q9HCC0|MCCB_HUMAN	MCCC2	Methylcrotonoyl-CoA carboxylase beta chain, mitochondrial OS=Homo sapiens OX=9606 GN=MCCC2 PE=1 SV=1	24	25	8.53244	7.36088	8.02725	6.72459	10.4375	7.60763	8.94074	7.74673	7.25615	9.00722	11.3604	6.99839	8.75754	7.72619	9.03425	6.93411	11.6805	7.82757	7.07438	6.47438	7.80585	8.90891	9.92547	7.85091	3325.77	2869.12	3128.86	2621.11	4068.34	2965.3	3484.92	3019.52	2828.3	3510.83	4428.07	2727.83	5109.59	4507.85	5271.04	4045.71	6814.97	4567	4127.55	3777.48	4554.33
sp|P26639|SYTC_HUMAN	TARS1	Threonine--tRNA ligase 1, cytoplasmic OS=Homo sapiens OX=9606 GN=TARS1 PE=1 SV=3	24	25	5.64429	6.76487	7.45551	8.84981	7.23053	8.57054	8.81765	9.50823	10.0937	8.15826	8.08703	10.8196	6.01801	7.47281	8.00831	8.9372	7.49926	8.99414	8.53634	9.6656	9.8604	7.14594	7.92233	9.93965	2797.37	3352.74	3695.03	4386.06	3583.53	4247.65	4370.12	4712.38	5002.53	4043.32	4008.02	5362.32	2582.03	3206.21	3435.97	3834.51	3217.56	3858.94	3662.52	4147.03	4230.61
sp|P23378|GCSP_HUMAN	GLDC	Glycine dehydrogenase (decarboxylating), mitochondrial OS=Homo sapiens OX=9606 GN=GLDC PE=1 SV=2	24	25	8.82923	8.05304	7.93926	7.52864	10.5773	8.54403	9.05289	7.71546	6.96715	8.46189	10.046	6.28503	9.36523	8.12812	8.16719	7.27108	11.3019	8.16166	8.03587	6.72564	8.47845	8.51457	8.88589	6.96437	3942.83	3596.21	3545.4	3362.03	4723.48	3815.47	4042.71	3445.46	3111.29	3778.79	4486.21	2806.68	4470.22	3879.72	3898.37	3470.64	5394.64	3895.73	3835.69	3210.29	4046.94
sp|Q96PK6|RBM14_HUMAN	RBM14	RNA-binding protein 14 OS=Homo sapiens OX=9606 GN=RBM14 PE=1 SV=2	23	25	7.85955	6.27355	6.69633	6.6533	6.90549	6.20331	10.9144	9.26971	8.11461	10.3264	12.27	8.51331	8.35776	8.30454	9.44884	7.11587	7.77479	6.91745	8.13332	8.77393	9.35072	9.18036	9.00092	7.6415	3463	2764.19	2950.47	2931.51	3042.63	2733.24	4809	4084.33	3575.38	4549.92	5406.3	3751.05	5915.09	5877.43	6687.29	5036.16	5502.5	4895.73	5756.25	6209.63	6617.85
sp|Q13263|TIF1B_HUMAN	TRIM28	Transcription intermediary factor 1-beta OS=Homo sapiens OX=9606 GN=TRIM28 PE=1 SV=5	23	25	5.20474	5.89224	6.30274	7.15455	7.50547	6.98568	10.5027	10.4782	10.2677	9.33218	11.0596	9.31413	5.36845	5.8985	6.97796	6.41147	8.19165	6.9043	8.84389	9.3621	12.392	9.52777	10.1016	10.0203	2515.51	2847.79	3046.19	3457.88	3627.48	3376.26	5076.09	5064.25	4962.49	4510.35	5345.25	4501.63	3430.13	3768.8	4458.51	4096.56	5233.99	4411.45	5650.73	5981.84	7917.78
sp|Q92614|MY18A_HUMAN	MYO18A	Unconventional myosin-XVIIIa OS=Homo sapiens OX=9606 GN=MYO18A PE=1 SV=3	23	25	7.58154	7.47005	7.4477	8.3271	9.27664	8.49242	7.51045	7.80286	8.8013	9.19984	8.69436	9.39574	8.06031	8.15778	7.80941	8.80032	8.93402	9.04632	8.10492	8.37932	8.20039	8.37554	7.55745	8.57421	3689.37	3635.12	3624.24	4052.18	4514.25	4132.63	3654.78	3797.07	4282.94	4476.88	4230.9	4572.21	2854.61	2889.13	2765.75	3116.69	3164.04	3203.81	2870.41	2967.59	2904.22
sp|Q6P996|PDXD1_HUMAN	PDXDC1	Pyridoxal-dependent decarboxylase domain-containing protein 1 OS=Homo sapiens OX=9606 GN=PDXDC1 PE=1 SV=2	23	25	9.70554	9.73999	9.45686	10.6652	7.45814	9.20567	8.31519	7.12804	7.19891	6.71514	6.84712	7.56417	9.73838	9.07834	8.57211	10.2943	6.77774	8.12497	8.85934	7.60866	6.89812	7.14835	8.37825	8.52148	3256.89	3268.45	3173.44	3578.94	2502.73	3089.15	2790.33	2391.96	2415.74	2253.4	2297.69	2538.31	2937.13	2738.06	2585.38	3104.79	2044.19	2450.52	2672.01	2294.8	2080.5
sp|Q92945|FUBP2_HUMAN	KHSRP	Far upstream element-binding protein 2 OS=Homo sapiens OX=9606 GN=KHSRP PE=1 SV=4	22	25	5.89418	12.0861	10.4554	11.5011	9.80915	11.4498	3.58273	7.32422	9.37213	8.67905	1.12983	8.71635	7.70492	8.99218	8.74183	9.926	8.34443	7.7449	10.604	11.0426	2.33384	10.4398	4.10173	10.0237	2937.11	6022.59	5209.99	5731.07	4887.97	5705.52	1785.3	3649.71	4670.2	4324.83	563	4343.42	2673.25	3119.87	3033.01	3443.86	2895.13	2687.12	3679.1	3831.26	809.733
sp|Q02790|FKBP4_HUMAN	FKBP4	Peptidyl-prolyl cis-trans isomerase FKBP4 OS=Homo sapiens OX=9606 GN=FKBP4 PE=1 SV=3	22	25	4.87227	5.92989	7.25561	8.13286	6.07594	7.5783	10.4522	10.9072	11.3755	7.87501	10.0956	9.44967	5.39419	6.4969	7.23507	7.92178	5.94185	7.30454	9.05839	10.0188	13.8933	7.99635	9.64895	9.08994	2327.79	2833.08	3466.46	3885.58	2902.86	3620.63	4993.66	5211.06	5434.8	3762.39	4823.28	4514.7	2181.67	2627.66	2926.21	3203.95	2403.17	2954.31	3663.65	4052.08	5619.11
sp|P49748-3|ACADV_HUMAN	ACADVL	Isoform 3 of Very long-chain specific acyl-CoA dehydrogenase, mitochondrial OS=Homo sapiens OX=9606 GN=ACADVL	22	25	4.31589	3.92657	4.06666	4.39079	7.86162	4.53708	12.0312	9.73884	9.48348	13.8645	14.1407	11.6427	5.61306	5.22981	5.52217	5.42934	8.77823	5.97949	10.1712	8.4818	9.56407	12.4089	11.7491	11.0728	2262.44	2058.35	2131.79	2301.7	4121.15	2378.39	6306.88	5105.21	4971.35	7267.92	7412.72	6103.23	2830.88	2637.59	2785.04	2738.22	4427.19	3015.68	5129.7	4277.69	4823.52
sp|O00571|DDX3X_HUMAN	DDX3X	ATP-dependent RNA helicase DDX3X OS=Homo sapiens OX=9606 GN=DDX3X PE=1 SV=3	22	25	7.1342	7.71984	8.5804	8.71582	7.83242	8.51281	8.74328	8.67537	8.31598	7.82876	9.00528	8.93583	9.00958	9.54173	9.17356	9.52021	8.21511	10.0368	7.05447	7.34828	9.09511	6.46083	6.76781	7.77651	3605.72	3901.71	4336.65	4405.09	3958.61	4302.49	4418.97	4384.65	4203.01	3956.76	4551.39	4516.29	6113.97	6475.09	6225.25	6460.49	5574.84	6811.04	4787.22	4986.6	6172.01
sp|Q9HDC9|APMAP_HUMAN	APMAP	Adipocyte plasma membrane-associated protein OS=Homo sapiens OX=9606 GN=APMAP PE=1 SV=2	22	25	10.1475	8.40062	8.20845	7.66945	8.71084	8.52945	7.89826	7.80992	8.03577	8.89278	8.40487	7.29211	9.59768	8.43965	5.62093	7.663	9.23744	9.20389	8.56468	8.1073	7.79356	9.39437	8.63696	7.74055	3461.82	2865.88	2800.32	2616.44	2971.71	2909.83	2694.5	2664.36	2741.41	3033.78	2867.33	2487.71	3865.26	3398.89	2263.71	3086.11	3720.18	3706.67	3449.24	3265.04	3138.69
sp|P56192|SYMC_HUMAN	MARS1	Methionine--tRNA ligase, cytoplasmic OS=Homo sapiens OX=9606 GN=MARS1 PE=1 SV=2	21	25	8.38961	7.22694	7.17923	7.71647	8.1678	8.75534	7.4788	9.00445	9.59792	9.48713	7.21301	9.7833	8.93105	7.55684	7.39323	7.87837	8.04042	9.60778	7.80415	9.10719	8.93313	8.72186	7.02082	9.00516	4174.49	3595.97	3572.23	3839.55	4064.12	4356.47	3721.29	4480.42	4775.72	4720.59	3589.04	4867.96	4567.66	3864.84	3781.16	4029.28	4112.16	4913.76	3991.32	4657.74	4568.72
sp|Q13435|SF3B2_HUMAN	SF3B2	Splicing factor 3B subunit 2 OS=Homo sapiens OX=9606 GN=SF3B2 PE=1 SV=2	21	25	7.62338	7.5111	7.0835	6.94508	7.85416	7.52783	9.30509	9.29787	8.68724	9.74365	9.35271	9.06838	6.23213	6.18386	7.86267	6.83021	7.30973	6.15281	10.0875	10.0626	10.4255	10.2247	9.55106	9.07728	4447.22	4381.72	4132.27	4051.52	4581.85	4391.48	5428.27	5424.06	5067.84	5684.11	5456.05	5290.18	3116.6	3092.46	3932.01	3415.69	3655.49	3076.93	5044.59	5032.15	5213.65
sp|P06576|ATPB_HUMAN	ATP5F1B	ATP synthase subunit beta, mitochondrial OS=Homo sapiens OX=9606 GN=ATP5F1B PE=1 SV=3	21	25	4.67726	4.30893	5.37436	5.81079	6.6249	6.01424	13.9162	10.5092	8.97283	12.3192	13.3888	8.08338	5.4007	4.86469	6.07669	5.40202	5.5928	5.4477	10.6373	7.81246	10.75	12.3218	15.3827	10.3112	1227.94	1131.24	1410.95	1525.53	1739.26	1578.94	3653.46	2759.02	2355.67	3234.21	3515	2122.16	2216.57	1996.58	2494.01	2217.11	2295.41	2235.86	4365.78	3206.41	4412.03
sp|P42285|MTREX_HUMAN	MTREX	Exosome RNA helicase MTR4 OS=Homo sapiens OX=9606 GN=MTREX PE=1 SV=3	21	25	6.95432	6.39527	6.90219	6.96	7.18917	7.19475	9.47543	9.06417	9.40242	10.8966	9.93103	9.63462	7.14312	6.71151	8.28107	7.05722	7.14372	7.47276	9.59784	9.30406	8.72614	10.0071	8.92154	9.63396	3253.96	2992.38	3229.57	3256.62	3363.85	3366.46	4433.6	4241.17	4399.44	5098.59	4646.78	4508.09	2394.75	2250.05	2776.25	2365.95	2394.95	2505.26	3217.7	3119.21	2925.46
sp|P45880|VDAC2_HUMAN	VDAC2	Voltage-dependent anion-selective channel protein 2 OS=Homo sapiens OX=9606 GN=VDAC2 PE=1 SV=2	21	25	8.69891	7.3503	7.10737	7.15472	9.29809	8.60247	10.5722	8.96107	7.32003	8.93057	9.37095	6.63328	9.79452	7.90091	7.70418	6.47652	9.53674	7.42064	8.81132	8.8082	8.69076	9.39761	8.28093	7.17768	3980.4	3363.31	3252.15	3273.82	4254.57	3936.27	4837.59	4100.36	3349.46	4086.4	4287.91	3035.22	4198.53	3386.81	3302.48	2776.23	4088.03	3180.94	3777.07	3775.73	3725.39
sp|Q9H0D6|XRN2_HUMAN	XRN2	5'-3' exoribonuclease 2 OS=Homo sapiens OX=9606 GN=XRN2 PE=1 SV=1	20	25	7.67836	7.54265	7.76625	7.40466	8.87079	7.98199	8.33734	8.70934	9.21262	9.0138	7.81398	9.66823	8.34099	7.72667	6.35665	7.67089	8.28137	8.24111	8.72826	9.00539	8.7034	9.2077	8.14046	9.59712	2619.1	2572.81	2649.08	2525.74	3025.84	2722.67	2843.88	2970.77	3142.44	3074.62	2665.36	3297.85	3798.03	3518.3	2894.47	3492.9	3770.88	3752.55	3974.37	4100.56	3963.05
sp|O60488|ACSL4_HUMAN	ACSL4	Long-chain-fatty-acid--CoA ligase 4 OS=Homo sapiens OX=9606 GN=ACSL4 PE=1 SV=2	20	25	11.465	9.0415	9.65488	9.98686	9.07573	7.8358	7.17502	6.03881	6.74801	8.46567	7.60866	6.9041	13.2211	10.5223	8.68553	10.3197	9.0132	8.78041	7.3848	6.03624	6.34179	7.40305	6.27136	6.02056	3281.85	2588.13	2763.71	2858.74	2597.93	2243	2053.85	1728.61	1931.62	2423.3	2177.98	1976.3	6301.21	5014.98	4139.55	4918.38	4295.72	4184.77	3519.62	2876.89	3022.52
sp|Q96KR1|ZFR_HUMAN	ZFR	Zinc finger RNA-binding protein OS=Homo sapiens OX=9606 GN=ZFR PE=1 SV=2	20	25	8.2179	6.96453	7.53256	6.37009	8.83903	6.41899	8.87211	9.06649	8.9454	9.84041	10.0937	8.83874	9.20952	8.23723	8.36753	7.22858	8.25787	8.02867	8.12569	8.00402	8.05438	9.45076	8.73098	8.30477	5589.61	4737.1	5123.46	4332.78	6012.09	4366.04	6034.59	6166.8	6084.44	6693.2	6865.51	6011.89	3542.4	3168.41	3218.53	2780.44	3176.35	3088.19	3125.51	3078.71	3098.08
sp|P68104|EF1A1_HUMAN	EEF1A1	Elongation factor 1-alpha 1 OS=Homo sapiens OX=9606 GN=EEF1A1 PE=1 SV=1	20	25	5.66795	8.91734	9.01093	10.0481	5.52548	8.57081	8.73474	9.24675	8.58464	7.37612	8.74815	9.56904	7.29902	9.63582	12.0261	9.42267	6.30579	9.01576	7.42141	8.60523	8.85246	6.16266	7.43211	7.82096	2606.66	4101.04	4144.08	4621.05	2541.14	3941.67	4017.06	4252.53	3948.03	3392.24	4023.23	4400.75	3133.22	4136.33	5162.4	4044.83	2706.86	3870.16	3185.76	3693.93	3800.06
sp|Q12931|TRAP1_HUMAN	TRAP1	Heat shock protein 75 kDa, mitochondrial OS=Homo sapiens OX=9606 GN=TRAP1 PE=1 SV=3	19	25	7.16057	6.31011	6.36143	7.94398	7.37217	8.9588	10.0186	8.67062	7.58257	10.7944	10.8197	8.00701	7.36864	6.4714	7.859	7.29331	7.30933	7.83526	9.81667	7.48845	8.92814	10.4234	10.232	8.97444	2452.45	2161.17	2178.75	2720.76	2524.92	3068.33	3431.3	2969.63	2596.98	3697.02	3705.69	2742.35	4328.58	3801.51	4616.63	4284.33	4293.74	4602.69	5766.63	4398.96	5244.68
sp|P08670|VIME_HUMAN	VIM	Vimentin OS=Homo sapiens OX=9606 GN=VIM PE=1 SV=4	18	25	11.1995	9.82759	7.85375	9.78431	7.29671	8.50915	8.00641	7.17589	6.80226	7.29424	8.62426	7.62589	10.0412	8.08304	9.35697	9.59758	7.55303	8.84646	8.73492	7.86509	6.67822	7.13557	7.42563	8.68223	2582.35	2266.01	1810.89	2256.03	1682.45	1962.01	1846.09	1654.59	1568.44	1681.88	1988.55	1758.35	3373.22	2715.39	3143.35	3224.18	2537.34	2971.85	2934.38	2642.17	2243.46
sp|Q9UDR5|AASS_HUMAN	AASS	Alpha-aminoadipic semialdehyde synthase, mitochondrial OS=Homo sapiens OX=9606 GN=AASS PE=1 SV=1	18	25	10.5407	9.10726	9.45299	8.27803	12.5189	8.81469	6.78836	6.33163	5.87048	7.6177	9.2496	5.42962	10.2548	8.92858	10.6081	8.04433	13.2296	8.21435	6.73584	5.90288	6.14306	7.48671	8.44195	6.00977	4560.75	3940.53	4090.12	3581.74	5416.7	3813.94	2937.19	2739.57	2540.04	3296.03	4002.12	2349.29	3455.94	3008.99	3575.01	2710.99	4458.45	2768.29	2270.02	1989.31	2070.25
sp|P49792|RBP2_HUMAN	RANBP2	E3 SUMO-protein ligase RanBP2 OS=Homo sapiens OX=9606 GN=RANBP2 PE=1 SV=2	35	24	7.71948	6.59373	7.05313	6.45997	8.47227	7.01071	9.32435	9.40556	8.72321	9.58007	10.9047	8.75282	7.48234	6.77049	7.12006	6.46214	8.59334	6.95883	8.77386	8.60564	9.63928	9.91056	10.588	9.09549	8073.08	6895.77	7376.21	6755.88	8860.36	7331.85	9751.47	9836.4	9122.79	10018.9	11404.2	9153.76	3436.92	3109.94	3270.51	2968.3	3947.24	3196.45	4030.16	3952.89	4427.68
sp|P14618-2|KPYM_HUMAN	PKM	Isoform M1 of Pyruvate kinase PKM OS=Homo sapiens OX=9606 GN=PKM	31	24	3.27381	4.13145	4.45275	5.51801	4.0527	4.97844	13.0408	12.3657	12.6335	9.78117	12.9089	12.8628	4.05368	4.41136	5.57028	5.6663	4.66155	5.55178	12.0524	11.682	14.8689	8.66805	11.3932	11.4206	1724.74	2176.57	2345.84	2907.05	2135.08	2622.79	6870.28	6514.61	6655.72	5153.01	6800.79	6776.48	1947.83	2119.7	2676.57	2722.71	2239.92	2667.68	5791.27	5613.29	7144.64
sp|P00558|PGK1_HUMAN	PGK1	Phosphoglycerate kinase 1 OS=Homo sapiens OX=9606 GN=PGK1 PE=1 SV=3	31	24	2.88044	3.67103	3.61741	4.64693	4.0554	4.12286	13.1154	12.493	13.5942	10.7476	12.5598	14.4959	3.23783	3.82857	6.42386	4.65228	5.06459	4.4076	11.1787	12.1763	14.9128	9.3639	11.7134	13.0402	1629.28	2076.47	2046.14	2628.47	2293.88	2332.04	7418.55	7066.48	7689.39	6079.22	7104.3	8199.4	1461.43	1728.07	2899.48	2099.86	2285.96	1989.42	5045.64	5495.93	6731.04
sp|Q13439|GOGA4_HUMAN	GOLGA4	Golgin subfamily A member 4 OS=Homo sapiens OX=9606 GN=GOLGA4 PE=1 SV=1	30	24	11.323	13.5848	11.2567	10.7482	8.14816	10.1734	5.3515	6.43946	5.90706	6.1156	5.276	5.6761	12.5027	12.0436	8.97464	10.438	6.20078	8.88657	5.80294	6.76553	8.53691	7.09116	5.99566	6.76145	6435.17	7720.65	6397.48	6108.52	4630.83	5781.83	3041.41	3659.73	3357.15	3475.67	2998.5	3225.89	4968.81	4786.33	3566.68	4148.26	2464.3	3531.68	2306.19	2688.74	3392.72
sp|Q9H0A0|NAT10_HUMAN	NAT10	RNA cytidine acetyltransferase OS=Homo sapiens OX=9606 GN=NAT10 PE=1 SV=2	30	24	8.9678	7.6577	7.44275	7.28468	8.14457	7.95745	8.32574	9.10276	8.27179	9.57039	8.8892	8.38517	9.22488	8.03455	7.49791	7.6679	7.45301	10.5111	7.57792	7.28439	8.41432	9.75216	8.00279	8.57908	5429.97	4636.71	4506.56	4410.85	4931.51	4818.21	5041.21	5511.69	5008.54	5794.84	5382.38	5077.19	4916.99	4282.53	3996.49	4087.1	3972.56	5602.56	4039.14	3882.68	4484.95
sp|P06737|PYGL_HUMAN	PYGL	Glycogen phosphorylase, liver form OS=Homo sapiens OX=9606 GN=PYGL PE=1 SV=4	29	24	6.4486	7.54253	8.14934	7.71111	8.84127	7.30329	7.85708	8.12741	10.5163	8.51241	8.58269	10.408	7.1503	8.33275	6.62084	7.85222	8.92598	7.97483	9.10218	8.6447	9.81061	7.57677	8.51067	9.49814	4255.6	4977.51	5377.96	5088.76	5834.58	4819.63	5185.09	5363.49	6939.95	5617.56	5663.94	6868.52	3748.31	4368.17	3470.76	4116.27	4679.15	4180.54	4771.52	4531.7	5142.89
sp|P01024|CO3_HUMAN	C3	Complement C3 OS=Homo sapiens OX=9606 GN=C3 PE=1 SV=2	29	24	7.38619	6.6679	7.57944	5.64655	6.61563	5.61396	10.6032	10.6179	10.608	10.1259	10.3197	8.21572	7.77022	7.2315	8.21192	5.832	6.36306	5.7589	9.60945	10.1727	11.5821	10.0904	9.1492	8.22853	4925.06	4446.11	5053.92	3765.08	4411.26	3743.35	7070.11	7079.94	7073.32	6751.89	6881.1	5478.19	5827.94	5423.88	6159.23	4374.21	4772.52	4319.38	7207.43	7629.91	8686.97
sp|P13797|PLST_HUMAN	PLS3	Plastin-3 OS=Homo sapiens OX=9606 GN=PLS3 PE=1 SV=4	29	24	7.88941	9.48481	8.76452	9.41548	9.25753	10.1089	7.13686	7.53066	8.20562	6.77943	6.93622	8.49059	7.13649	8.55202	7.78226	8.9119	8.66028	8.6337	8.31449	8.33066	7.08063	7.47257	9.4274	9.6976	5388.04	6477.61	5985.69	6430.26	6322.39	6903.81	4874.09	5143.03	5603.99	4629.98	4737.06	5798.61	3151.68	3776.82	3436.87	3935.75	3824.63	3812.89	3671.92	3679.06	3127.01
sp|Q14697-2|GANAB_HUMAN	GANAB	Isoform 2 of Neutral alpha-glucosidase AB OS=Homo sapiens OX=9606 GN=GANAB	29	24	8.27898	6.70858	6.94722	6.3481	7.93873	7.17033	9.75428	9.0676	9.10301	9.65679	11.0219	8.00447	7.67986	6.36837	7.72543	5.92282	7.56903	6.70038	9.3753	8.30931	10.1008	9.93749	11.0172	9.29404	4168.65	3377.92	3498.08	3196.41	3997.33	3610.42	4911.5	4565.74	4583.57	4862.41	5549.77	4030.43	2577.09	2137	2592.38	1987.49	2539.9	2248.41	3146.02	2788.31	3389.47
sp|P49790|NU153_HUMAN	NUP153	Nuclear pore complex protein Nup153 OS=Homo sapiens OX=9606 GN=NUP153 PE=1 SV=2	29	24	11.173	8.79577	8.42287	7.2851	8.28074	8.06117	8.51539	7.70442	7.59953	8.2306	8.42653	7.50485	9.21707	8.58087	9.93508	7.86924	8.32478	7.76032	8.11982	8.3575	8.22585	8.11604	8.13833	7.3551	4949.23	3896.2	3731.02	3227.03	3668.06	3570.8	3772	3412.77	3366.31	3645.85	3732.64	3324.37	4435.95	4129.76	4781.51	3787.27	4006.51	3734.85	3907.87	4022.26	3958.9
sp|Q7KZ85|SPT6H_HUMAN	SUPT6H	Transcription elongation factor SPT6 OS=Homo sapiens OX=9606 GN=SUPT6H PE=1 SV=2	28	24	6.76471	7.40603	8.24493	7.58533	8.51192	7.67342	8.74175	8.95778	8.91767	9.23334	9.26165	8.70147	6.74496	6.79374	6.46563	6.80534	8.11791	6.3305	9.48039	9.83215	10.5956	10.1139	9.13757	9.58236	2882.08	3155.31	3512.72	3231.7	3626.47	3269.23	3724.39	3816.43	3799.34	3933.83	3945.89	3707.23	2815.25	2835.61	2698.66	2840.45	3388.3	2642.26	3956.98	4103.8	4422.44
sp|P14550|AK1A1_HUMAN	AKR1A1	Aldo-keto reductase family 1 member A1 OS=Homo sapiens OX=9606 GN=AKR1A1 PE=1 SV=3	28	24	7.6569	8.57324	9.1156	10.0161	9.39781	9.23022	8.30692	8.61756	9.19891	7.8738	2.65202	9.3609	6.56062	7.98004	10.5864	9.27715	9.07065	7.90517	8.77659	9.65293	2.9629	7.86663	9.44478	9.91613	4419.57	4948.48	5261.53	5781.31	5424.42	5327.69	4794.76	4974.06	5309.62	4544.76	1530.75	5403.12	2423.79	2948.19	3911.1	3427.4	3351.11	2920.53	3242.47	3566.23	1094.63
sp|Q92797|SYMPK_HUMAN	SYMPK	Symplekin OS=Homo sapiens OX=9606 GN=SYMPK PE=1 SV=2	27	24	7.39572	5.87278	6.6467	6.07192	6.94858	6.38077	10.6714	9.78393	9.66027	10.8093	10.7721	8.9865	7.65053	6.65129	5.97853	6.35469	7.01564	6.6467	10.0041	8.89818	10.1158	10.6458	10.492	9.54668	4068.13	3230.41	3656.12	3339.95	3822.17	3509.84	5869.99	5381.8	5313.78	5945.82	5925.34	4943.16	4087.42	3553.56	3194.13	3395.1	3748.22	3551.11	5344.87	4754	5404.55
sp|P33121|ACSL1_HUMAN	ACSL1	Long-chain-fatty-acid--CoA ligase 1 OS=Homo sapiens OX=9606 GN=ACSL1 PE=1 SV=1	27	24	10.1579	9.90229	10.6615	7.33261	19.0667	8.89042	4.05612	5.36104	5.80034	6.64535	6.5029	5.62283	11.1841	10.775	9.50092	7.26616	18.8971	9.24283	4.34241	5.35208	5.72574	5.97656	6.24322	5.49383	4042.39	3940.68	4242.83	2918.06	7587.7	3538	1614.16	2133.46	2308.28	2644.56	2587.87	2237.64	5258.59	5066.22	4467.18	3416.43	8885.13	4345.83	2041.73	2516.46	2692.15
tr|A0A0A0MTR7|A0A0A0MTR7_HUMAN	RNF213	E3 ubiquitin-protein ligase RNF213 OS=Homo sapiens OX=9606 GN=RNF213 PE=1 SV=1	27	24	4.7571	6.28204	6.2101	6.83735	10.2607	6.98325	9.07286	10.446	10.2477	8.5641	9.35436	10.9844	5.41863	7.08557	6.44847	7.61135	9.29657	7.43933	9.22682	9.97745	9.69336	8.18457	9.26104	10.3568	1694.12	2237.19	2211.57	2434.95	3654.1	2486.91	3231.07	3720.08	3649.46	3049.89	3331.32	3911.83	1366.44	1786.8	1626.14	1919.39	2344.36	1876.01	2326.77	2516.06	2444.42
sp|Q92878-2|RAD50_HUMAN	RAD50	Isoform 2 of DNA repair protein RAD50 OS=Homo sapiens OX=9606 GN=RAD50	27	24	9.59573	5.46688	5.87373	6.59285	7.61441	6.34147	10.1484	9.7956	9.86876	9.11776	10.4294	9.15495	6.044	5.85044	6.54817	7.51387	8.108	7.33319	9.4547	9.69147	11.1455	9.1845	9.91633	9.20978	4781.88	2724.33	2927.08	3285.44	3794.52	3160.17	5057.31	4881.48	4917.94	4543.69	5197.33	4562.22	2673.45	2587.83	2896.46	3323.62	3586.42	3243.7	4182.11	4286.84	4930.02
sp|Q9NU22|MDN1_HUMAN	MDN1	Midasin OS=Homo sapiens OX=9606 GN=MDN1 PE=1 SV=2	26	24	7.43334	6.98757	7.35069	6.46725	7.3419	6.9447	8.613	9.84194	9.82198	10.8297	8.6266	9.74135	8.3995	7.4681	6.54187	7.43648	7.13141	8.66923	8.70956	8.52221	9.3456	10.2339	7.91866	9.62348	2737.77	2573.59	2707.33	2381.95	2704.09	2557.8	3172.25	3624.88	3617.53	3988.67	3177.26	3587.83	2422.37	2153.76	1886.64	2144.64	2056.66	2500.16	2511.79	2457.76	2695.22
sp|P00352|AL1A1_HUMAN	ALDH1A1	Retinal dehydrogenase 1 OS=Homo sapiens OX=9606 GN=ALDH1A1 PE=1 SV=2	26	24	5.84434	8.20407	8.20577	9.10555	9.53361	8.42539	8.76095	8.16951	9.56778	7.02824	8.86768	8.28711	6.01557	7.97129	12.1398	8.18424	8.9547	7.43337	7.62546	8.57401	7.67994	7.04136	9.66301	8.71723	3062.41	4298.9	4299.79	4771.27	4995.57	4414.87	4590.7	4280.79	5013.48	3682.77	4646.63	4342.41	4451.03	5898.1	8982.46	6055.67	6625.75	5500.09	5642.22	6344.07	5682.53
sp|Q03252|LMNB2_HUMAN	LMNB2	Lamin-B2 OS=Homo sapiens OX=9606 GN=LMNB2 PE=1 SV=4	26	24	10.0236	8.0533	7.37289	6.29432	8.20246	7.66506	9.71716	8.55038	8.1788	9.14747	9.8367	6.95784	8.97067	7.00837	9.78594	6.32212	6.41157	6.99377	8.72566	8.52086	10.2652	9.31022	10.2181	7.46748	5283.39	4244.85	3886.21	3317.7	4323.47	4040.21	5121.86	4506.86	4311	4821.58	5184.87	3667.44	3562.86	2783.5	3886.66	2510.94	2546.47	2777.7	3465.55	3384.21	4077.01
sp|Q15031|SYLM_HUMAN	LARS2	Probable leucine--tRNA ligase, mitochondrial OS=Homo sapiens OX=9606 GN=LARS2 PE=1 SV=2	26	24	8.34071	7.0484	7.71467	7.80965	10.2171	8.00346	8.1142	7.37711	7.29795	10.0228	10.5975	7.45652	8.81282	7.7019	8.45696	7.90416	10.2418	8.61601	8.28358	6.72253	7.13859	9.20306	9.36683	7.55179	2899.75	2450.46	2682.1	2715.12	3552.09	2782.5	2821	2564.74	2537.22	3484.54	3684.34	2592.35	3714.03	3245.85	3564.06	3331.09	4316.24	3631.09	3490.99	2833.11	3008.45
sp|P49750|YLPM1_HUMAN	YLPM1	YLP motif-containing protein 1 OS=Homo sapiens OX=9606 GN=YLPM1 PE=1 SV=4	25	24	11.9116	10.0259	9.13651	7.8228	7.72753	8.56967	7.3481	7.20979	6.91354	7.78867	8.03025	7.51567	10.2119	9.66704	7.36897	8.23562	8.28591	8.16765	7.71241	8.86526	8.33931	8.51098	7.20618	7.42872	3165.97	2664.76	2428.38	2079.21	2053.89	2277.72	1953.04	1916.28	1837.54	2070.14	2134.35	1997.58	3625.22	3431.78	2615.97	2923.63	2941.48	2899.5	2737.89	3147.15	2960.44
sp|O95373|IPO7_HUMAN	IPO7	Importin-7 OS=Homo sapiens OX=9606 GN=IPO7 PE=1 SV=1	25	24	6.20678	8.20074	8.73187	9.65888	6.65649	9.17815	8.75845	8.57025	8.92332	7.321	7.51686	10.2772	6.75737	8.84103	8.15799	9.50623	6.74842	9.42309	8.7466	8.88738	8.72277	7.10612	7.74021	9.36279	2348.76	3103.31	3304.3	3655.1	2518.94	3473.18	3314.36	3243.14	3376.75	2770.4	2844.52	3889.09	1880.6	2460.49	2270.4	2645.62	1878.11	2622.48	2434.21	2473.39	2427.58
sp|Q5JPE7|NOMO2_HUMAN	NOMO2	Nodal modulator 2 OS=Homo sapiens OX=9606 GN=NOMO2 PE=1 SV=1	25	24	8.66782	7.50772	7.69352	8.06547	7.29202	8.41948	9.2333	8.08744	7.65832	9.43144	10.0198	7.92365	8.58766	7.40007	7.68829	7.78213	6.96761	7.31547	9.19553	8.55429	9.37319	9.77961	9.04494	8.31122	2780.41	2408.28	2467.88	2587.19	2339.09	2700.75	2961.8	2594.24	2456.59	3025.36	3214.09	2541.7	4822.69	4155.76	4317.62	4370.32	3912.9	4108.25	5164.06	4803.95	5263.83
sp|P19823|ITIH2_HUMAN	ITIH2	Inter-alpha-trypsin inhibitor heavy chain H2 OS=Homo sapiens OX=9606 GN=ITIH2 PE=1 SV=2	25	24	9.7071	8.32152	8.93749	7.30944	6.57904	6.99469	9.40046	9.65822	8.24956	8.59702	8.49466	7.7508	9.88453	8.8309	8.68905	7.67227	6.8621	7.11353	8.48657	8.44599	9.37975	8.66407	7.66366	8.30757	3314.44	2841.34	3051.66	2495.77	2246.38	2388.3	3209.74	3297.75	2816.77	2935.41	2900.46	2646.47	5788.78	5171.73	5088.66	4493.19	4018.72	4165.97	4970.08	4946.31	5493.16
sp|P05388|RLA0_HUMAN	RPLP0	60S acidic ribosomal protein P0 OS=Homo sapiens OX=9606 GN=RPLP0 PE=1 SV=1	25	24	7.61789	7.8247	8.01343	8.67459	7.3192	8.50911	7.95863	8.63898	8.81186	8.53591	9.09818	8.99753	7.0925	7.9661	7.50894	7.97759	8.8916	7.78253	8.73161	8.79679	9.11389	8.22006	8.65367	9.26471	4553.63	4677.25	4790.07	5185.28	4375.09	5086.36	4757.31	5163.99	5267.33	5102.38	5438.48	5378.32	4208.76	4727.16	4455.88	4733.98	5276.36	4618.23	5181.42	5220.1	5408.27
sp|Q12830|BPTF_HUMAN	BPTF	Nucleosome-remodeling factor subunit BPTF OS=Homo sapiens OX=9606 GN=BPTF PE=1 SV=3	25	24	8.52795	8.29035	8.42952	7.80605	8.73833	7.74577	7.66788	9.10269	8.40869	9.3913	7.41089	8.48059	9.39876	8.91922	7.79355	8.7407	8.0257	9.25009	7.8441	8.27515	7.73582	9.43384	6.7104	7.87265	3693.3	3590.4	3650.67	3380.66	3784.41	3354.55	3320.82	3942.21	3641.65	4067.2	3209.52	3672.79	4070.04	3862.38	3374.92	3785.07	3475.45	4005.66	3396.81	3583.47	3349.92
sp|A2RRP1|NBAS_HUMAN	NBAS	Neuroblastoma-amplified sequence OS=Homo sapiens OX=9606 GN=NBAS PE=1 SV=2	25	24	6.85536	6.43584	7.0808	6.39842	7.6115	6.52352	9.97587	9.6631	9.31007	10.3697	10.7036	9.07222	7.4446	7.01909	6.10331	6.79405	7.63029	7.2924	9.6683	8.61784	9.94809	10.0434	10.2257	9.21291	2009.46	1886.49	2075.54	1875.52	2231.1	1912.19	2924.15	2832.47	2728.99	3039.59	3137.47	2659.27	3075.54	2899.75	2521.42	2806.78	3152.25	3012.66	3994.2	3560.23	4109.79
sp|P62826|RAN_HUMAN	RAN	GTP-binding nuclear protein Ran OS=Homo sapiens OX=9606 GN=RAN PE=1 SV=3	25	24	5.89437	7.08623	7.2592	8.08218	7.66079	7.65236	9.35455	9.20207	9.28961	8.56611	10.1815	9.77105	6.40138	8.38889	7.83426	8.0023	8.23509	7.98412	8.43809	9.45634	9.67221	7.44133	9.27661	8.86938	3046.88	3662.97	3752.38	4177.79	3959.97	3955.61	4835.5	4756.68	4801.93	4427.94	5262.96	5050.79	3499.71	4586.3	4283.08	4374.95	4502.22	4365.01	4613.2	5169.89	5287.91
sp|Q13428-4|TCOF_HUMAN	TCOF1	Isoform 4 of Treacle protein OS=Homo sapiens OX=9606 GN=TCOF1	24	24	9.52371	8.52026	7.94747	7.35451	9.22832	8.73076	7.27521	8.08119	8.44611	7.56563	8.92258	8.40425	10.1095	8.87815	6.92156	8.92788	8.89018	9.14236	7.70384	8.38857	8.53551	7.17941	8.01981	7.30325	6101.46	5458.59	5091.63	4711.74	5912.22	5593.45	4660.94	5177.3	5411.09	4847	5716.34	5384.27	4830.26	4241.94	3307.09	4265.7	4247.69	4368.18	3680.86	4008.02	4078.23
sp|O95071|UBR5_HUMAN	UBR5	E3 ubiquitin-protein ligase UBR5 OS=Homo sapiens OX=9606 GN=UBR5 PE=1 SV=2	24	24	5.38619	6.95996	7.53436	8.34938	8.11901	8.64418	8.82133	8.75262	9.16633	8.86242	9.36737	10.0368	6.03335	7.75966	6.61197	8.96371	8.20396	9.25815	9.05028	8.63891	9.11296	8.40908	8.81361	9.14436	1891.54	2444.22	2645.94	2932.16	2851.26	3035.69	3097.9	3073.77	3219.06	3112.33	3289.66	3524.77	1977.19	2542.92	2166.81	2937.5	2688.52	3033.99	2965.87	2831.06	2986.41
sp|Q15436|SC23A_HUMAN	SEC23A	Protein transport protein Sec23A OS=Homo sapiens OX=9606 GN=SEC23A PE=1 SV=2	24	24	7.93956	8.67166	8.83694	9.34267	8.49546	8.21585	8.18103	7.83434	8.55268	7.09814	8.22582	8.60586	8.38186	8.93708	8.52454	9.19237	9.11489	8.6848	7.74667	7.68945	9.15328	6.48741	8.09339	7.99426	3218.97	3515.79	3582.8	3787.84	3444.35	3330.99	3316.87	3176.31	3467.55	2877.83	3335.03	3489.11	4029.87	4296.81	4098.47	4419.55	4382.3	4175.52	3724.48	3696.97	4400.76
sp|P30084|ECHM_HUMAN	ECHS1	Enoyl-CoA hydratase, mitochondrial OS=Homo sapiens OX=9606 GN=ECHS1 PE=1 SV=4	24	24	8.42368	6.82992	6.8055	5.79956	9.72684	6.4391	9.99062	8.88524	8.22672	10.0621	11.2962	7.51454	7.61177	6.7979	7.30445	6.81825	8.59182	6.33367	9.29047	7.78255	7.72472	10.7784	12.5736	8.39232	5170.98	4192.63	4177.64	3560.13	5970.94	3952.72	6132.86	5454.31	5050.07	6176.74	6934.29	4612.89	4888.49	4365.8	4691.12	4378.87	5517.91	4067.66	5966.6	4998.17	4961.03
sp|Q08426|ECHP_HUMAN	EHHADH	Peroxisomal bifunctional enzyme OS=Homo sapiens OX=9606 GN=EHHADH PE=1 SV=3	24	24	8.27005	7.19702	8.15417	7.31256	10.2793	6.42243	8.05002	7.20545	7.40506	9.90425	11.8443	7.95533	9.14056	8.12338	8.31111	7.32276	10.0833	6.55036	8.50799	7.40712	7.06146	9.44949	9.87718	8.16525	3411.44	2968.81	3363.64	3016.47	4240.27	2649.29	3320.68	2972.29	3054.63	4085.56	4885.86	3281.62	4337.26	3854.6	3943.68	3474.7	4784.62	3108.19	4037.1	3514.73	3350.71
sp|Q7Z406-6|MYH14_HUMAN	MYH14	Isoform 6 of Myosin-14 OS=Homo sapiens OX=9606 GN=MYH14	23	24	4.99439	5.73947	6.02766	6.02898	7.5445	6.80196	10.4663	9.61709	9.76677	10.8542	11.6676	10.491	5.86425	6.10158	6.17372	6.06689	7.56558	6.5922	9.61377	9.56227	10.5197	10.4151	11.3015	10.2235	1786.72	2053.27	2156.37	2156.84	2699.01	2433.37	3744.29	3440.47	3494.02	3883.05	4174.05	3753.1	3041.25	3164.33	3201.74	3146.34	3923.57	3418.77	4985.78	4959.07	5455.59
sp|Q03001|DYST_HUMAN	DST	Dystonin OS=Homo sapiens OX=9606 GN=DST PE=1 SV=4	23	24	5.77697	5.55516	5.71324	5.33848	8.59424	5.59572	9.61492	10.5166	10.6524	11.037	10.982	10.6232	6.37166	6.48913	6.045	6.10317	8.13339	5.88103	9.22145	10.2475	10.167	10.6255	10.415	10.3001	2129.42	2047.66	2105.93	1967.79	3167.88	2062.61	3544.11	3876.49	3926.52	4068.31	4048.04	3915.76	2309.02	2351.59	2190.64	2211.72	2947.45	2131.22	3341.75	3713.57	3684.42
sp|Q9Y5B9|SP16H_HUMAN	SUPT16H	FACT complex subunit SPT16 OS=Homo sapiens OX=9606 GN=SUPT16H PE=1 SV=1	23	24	6.5686	7.32135	7.73623	7.61736	8.56517	8.35031	8.41778	9.04428	9.54798	8.40851	8.54956	9.8729	6.85114	7.511	6.33346	8.01623	8.46394	8.51365	9.41769	9.03079	9.60127	8.45893	8.4824	9.3195	3062.97	3413.98	3607.44	3552.01	3993.98	3893.79	3925.25	4217.39	4452.27	3920.93	3986.7	4603.78	3459.44	3792.63	3198.04	4047.74	4273.81	4298.91	4755.4	4560.04	4848.1
sp|P23396|RS3_HUMAN	RPS3	40S ribosomal protein S3 OS=Homo sapiens OX=9606 GN=RPS3 PE=1 SV=2	23	24	7.60912	7.95537	8.15116	9.02771	8.02442	8.42399	8.07694	7.87096	9.1021	8.00074	8.23049	9.52701	8.9956	9.75905	8.47489	9.15564	8.13318	9.52117	8.47886	7.74707	7.26196	6.70474	7.34318	8.42467	2651.21	2771.85	2840.07	3145.48	2795.91	2935.13	2814.21	2742.44	3171.4	2787.66	2867.71	3319.45	7455.82	8088.59	7024.24	7588.47	6741.02	7891.43	7027.53	6421	6018.93
sp|Q9UGP8|SEC63_HUMAN	SEC63	Translocation protein SEC63 homolog OS=Homo sapiens OX=9606 GN=SEC63 PE=1 SV=2	23	24	14.3936	12.4301	12.356	10.2256	7.78934	10.8452	5.47156	5.1943	5.36572	5.66841	4.98026	5.28002	15.0171	12.0437	11.4765	9.66301	7.96193	10.7817	5.8199	6.08469	5.24727	6.24418	4.64182	5.01812	7203.54	6220.87	6183.8	5117.59	3898.33	5427.72	2738.35	2599.59	2685.38	2836.87	2492.47	2642.49	4938.63	3960.77	3774.24	3177.84	2618.41	3545.75	1913.97	2001.05	1725.65
sp|Q9UHG3|PCYOX_HUMAN	PCYOX1	Prenylcysteine oxidase 1 OS=Homo sapiens OX=9606 GN=PCYOX1 PE=1 SV=3	23	24	8.52014	6.87273	7.33594	6.29496	8.12916	6.86383	8.70743	8.87305	8.70759	10.4383	11.1832	8.07368	8.31994	7.15926	6.65745	6.33216	7.9379	7.15856	9.27476	8.20419	9.42232	10.584	10.8013	8.14811	3696.71	2981.93	3182.91	2731.25	3527.07	2978.07	3777.97	3849.83	3778.04	4528.95	4852.15	3503	3329.39	2864.92	2664.11	2533.94	3176.51	2864.64	3711.48	3283.07	3770.53
sp|Q15046-2|SYK_HUMAN	KARS1	Isoform Mitochondrial of Lysine--tRNA ligase OS=Homo sapiens OX=9606 GN=KARS1	22	24	9.31341	8.34539	8.39901	8.1075	8.24436	8.04653	7.25786	8.28838	8.82952	8.7092	7.77338	8.68546	8.97737	8.58132	8.29323	8.12657	8.07378	8.61697	7.16131	8.53173	9.39455	8.46355	7.00627	8.77334	5645.45	5058.67	5091.17	4914.47	4997.43	4877.51	4399.45	5024.11	5352.13	5279.2	4711.94	5264.81	5498.15	5255.59	5079.15	4977.08	4944.75	5277.42	4385.91	5225.22	5753.65
sp|P15311|EZRI_HUMAN	EZR	Ezrin OS=Homo sapiens OX=9606 GN=EZR PE=1 SV=4	22	24	7.77288	10.4793	9.73053	9.81037	9.59897	10.5156	6.40493	7.6418	7.28389	6.17385	6.65045	7.93745	7.79245	9.43107	7.44867	8.85347	9.6802	9.04926	7.73286	9.03656	9.33883	6.62362	7.02983	7.98318	1970.45	2656.53	2466.72	2486.96	2433.37	2665.74	1623.67	1937.22	1846.49	1565.09	1685.91	2012.17	4027.95	4874.96	3850.25	4576.4	5003.74	4677.6	3997.15	4671.04	4827.28
sp|O14617-5|AP3D1_HUMAN	AP3D1	Isoform 5 of AP-3 complex subunit delta-1 OS=Homo sapiens OX=9606 GN=AP3D1	22	24	7.03	8.58584	9.5451	9.23714	9.44123	8.78452	7.6187	8.08154	8.35358	6.70504	7.54003	9.07727	7.55314	9.46102	7.58832	9.80082	9.34761	9.29505	8.37051	8.48258	8.38348	6.54221	7.23085	7.9444	3031.97	3702.99	4116.71	3983.89	4071.91	3788.68	3285.87	3485.49	3602.82	2891.82	3251.94	3914.94	3684.33	4614.97	3701.49	4780.72	4559.65	4534.01	4083.03	4137.7	4089.36
sp|Q8WUM0|NU133_HUMAN	NUP133	Nuclear pore complex protein Nup133 OS=Homo sapiens OX=9606 GN=NUP133 PE=1 SV=2	21	24	6.45602	5.87878	6.2605	5.66167	7.69397	6.52961	10.0984	9.7576	9.23719	10.9487	12.2186	9.25895	6.93598	6.39448	5.55394	6.24612	7.07077	6.6473	9.9333	8.56891	10.2527	11.0904	11.4067	9.89938	1537.05	1399.62	1490.5	1347.93	1831.78	1554.57	2404.23	2323.09	2199.19	2606.67	2909	2204.37	2449.82	2258.56	1961.68	2206.16	2497.43	2347.86	3508.49	3026.58	3621.3
sp|P02787|TRFE_HUMAN	TF	Serotransferrin OS=Homo sapiens OX=9606 GN=TF PE=1 SV=3	21	24	6.48453	3.87019	4.88359	3.28394	4.44305	3.01709	13.6518	11.8966	12.2903	11.2541	16.2622	8.6626	6.8264	4.74194	5.50346	3.78906	4.59944	3.35745	10.1795	10.5732	16.4334	11.6019	13.4004	8.99383	3617.86	2159.26	2724.66	1832.18	2478.87	1683.3	7616.63	6637.35	6857.04	6278.91	9073.02	4833.05	5727.7	3978.73	4617.69	3179.22	3859.17	2817.07	8541.11	8871.5	13788.5
sp|Q9GZU2|PEG3_HUMAN	PEG3	Paternally-expressed gene 3 protein OS=Homo sapiens OX=9606 GN=PEG3 PE=1 SV=1	21	24	5.23166	4.59287	4.91649	5.13584	4.09147	4.83613	12.7912	12.1322	11.8456	11.5206	13.3515	9.55446	4.45793	4.67111	4.52255	5.35933	4.1635	5.35597	12.1877	11.9705	14.4344	11.5704	12.3563	8.95024	2922.5	2565.66	2746.44	2868.97	2285.57	2701.55	7145.37	6777.27	6617.17	6435.64	7458.36	5337.29	1339.8	1403.87	1359.22	1610.71	1251.31	1609.7	3662.94	3597.66	4338.15
sp|Q01780|EXOSX_HUMAN	EXOSC10	Exosome component 10 OS=Homo sapiens OX=9606 GN=EXOSC10 PE=1 SV=2	20	24	7.50426	6.97092	6.86869	6.50583	7.73114	6.8962	9.46355	9.61398	9.28141	10.2408	10.0929	8.83023	8.91861	7.88072	7.15658	8.33332	6.92049	9.71792	8.29274	7.67964	8.82842	9.5282	8.23438	8.50898	3098.28	2878.08	2835.87	2686.06	3191.95	2847.23	3907.21	3969.32	3832.01	4228.13	4167.07	3645.73	3177.44	2807.67	2549.68	2968.92	2465.57	3462.21	2954.46	2736.03	3145.31
sp|P30622-2|CLIP1_HUMAN	CLIP1	Isoform 3 of CAP-Gly domain-containing linker protein 1 OS=Homo sapiens OX=9606 GN=CLIP1	20	24	8.58253	9.56332	9.53874	10.6232	9.71403	10.8779	6.41557	6.45374	7.21469	5.9338	6.57122	8.51126	7.1245	8.22072	7.19617	10.4502	8.19108	8.78271	8.16379	8.85125	9.6193	6.99465	7.4948	8.91084	2084.32	2322.51	2316.54	2579.9	2359.11	2641.77	1558.06	1567.33	1752.13	1441.06	1595.86	2067.01	2117.36	2443.15	2138.66	3105.73	2434.34	2610.17	2426.23	2630.54	2858.8
sp|Q9NR30|DDX21_HUMAN	DDX21	Nucleolar RNA helicase 2 OS=Homo sapiens OX=9606 GN=DDX21 PE=1 SV=5	20	24	12.0336	10.8372	10.732	9.82027	9.9159	11.5734	3.59325	5.70511	6.21911	6.65234	5.85206	7.06574	12.9514	10.3201	7.75876	10.892	8.10473	18.3253	4.53993	3.84963	5.6524	7.2006	4.45321	5.95192	9769.22	8798	8712.53	7972.39	8050.03	9395.67	2917.11	4631.58	5048.86	5400.57	4750.88	5736.18	6426.52	5120.85	3849.91	5404.62	4021.58	9093.04	2252.72	1910.19	2804.73
sp|Q9Y4A5|TRRAP_HUMAN	TRRAP	Transformation/transcription domain-associated protein OS=Homo sapiens OX=9606 GN=TRRAP PE=1 SV=3	19	24	7.79573	6.90127	7.37948	6.21363	7.46644	6.18539	9.10588	9.85075	9.21675	10.8506	9.45353	9.58056	8.56152	7.74991	6.53248	6.84125	7.24675	6.85752	9.26006	8.96019	9.03183	10.6139	9.21879	9.12584	2581.21	2285.05	2443.39	2057.37	2472.18	2048.02	3015.01	3261.64	3051.72	3592.69	3130.12	3172.18	3410.73	3087.4	2602.4	2725.41	2886.95	2731.89	3689.01	3569.55	3598.09
sp|P62937|PPIA_HUMAN	PPIA	Peptidyl-prolyl cis-trans isomerase A OS=Homo sapiens OX=9606 GN=PPIA PE=1 SV=2	18	24	10.242	11.558	10.4471	11.1724	9.96835	10.6737	6.37003	7.00138	6.97557	5.89969	2.55059	7.14118	8.44999	10.4187	12.9173	11.5458	10.1495	10.1091	6.54558	7.62961	2.37487	5.56901	6.43167	7.85883	3177.47	3585.75	3241.12	3466.14	3092.58	3311.4	1976.24	2172.11	2164.1	1830.32	791.296	2215.48	2056.32	2535.4	3143.46	2809.7	2469.9	2460.07	1592.88	1856.68	577.928
sp|Q68CZ2|TENS3_HUMAN	TNS3	Tensin-3 OS=Homo sapiens OX=9606 GN=TNS3 PE=1 SV=2	17	24	6.49295	6.57113	7.18073	7.46088	7.90813	7.15161	10.4832	9.56363	9.96143	7.76945	10.2784	9.17847	6.39792	6.45256	7.84427	7.01156	7.98559	6.74842	9.71902	9.42711	10.8079	7.8534	10.236	9.51627	2126.93	2152.54	2352.23	2444	2590.51	2342.69	3434.04	3132.81	3263.12	2545.08	3366.95	3006.64	1961.16	1977.91	2404.51	2149.26	2447.83	2068.6	2979.18	2889.7	3312.94
sp|Q9NTJ3|SMC4_HUMAN	SMC4	Structural maintenance of chromosomes protein 4 OS=Homo sapiens OX=9606 GN=SMC4 PE=1 SV=2	17	24	6.85779	8.25415	10.1013	9.40535	7.50725	7.76915	8.06971	8.25513	8.95361	7.42884	7.50343	9.89429	8.62486	9.07405	8.95225	10.1543	7.62618	9.10605	8.68143	8.1921	8.45115	6.77953	6.69734	7.66075	1740.48	2094.87	2563.67	2387.04	1905.31	1971.78	2048.06	2095.12	2272.39	1885.41	1904.34	2511.13	4250.68	4472.06	4412.03	5004.46	3758.49	4487.83	4278.56	4037.4	4165.07
sp|Q6WCQ1|MPRIP_HUMAN	MPRIP	Myosin phosphatase Rho-interacting protein OS=Homo sapiens OX=9606 GN=MPRIP PE=1 SV=3	16	24	8.81393	7.5641	7.85634	7.38085	7.72683	7.19682	9.33774	8.06508	8.20169	9.443	10.0396	8.37404	8.24703	7.93191	6.44471	7.2799	7.63128	7.26486	10.0749	8.77139	9.12776	9.80127	9.52963	7.89534	1676.28	1438.58	1494.16	1403.73	1469.53	1368.73	1775.9	1533.86	1559.84	1795.92	1909.38	1592.62	2363.26	2272.96	1846.79	2086.12	2186.81	2081.81	2887.06	2513.52	2615.64
sp|P04179|SODM_HUMAN	SOD2	Superoxide dismutase [Mn], mitochondrial OS=Homo sapiens OX=9606 GN=SOD2 PE=1 SV=3	16	24	12.6725	11.2095	9.34772	9.42808	10.4009	11.2347	4.57971	5.50342	8.02126	8.97448	1.92304	6.70469	10.1585	10.648	11.0343	9.26582	9.87848	9.97759	10.1053	10.0364	1.4166	9.24526	2.796	5.43791	3100.53	2742.59	2287.07	2306.73	2544.75	2748.74	1120.5	1346.5	1962.53	2195.75	470.503	1640.41	4511.68	4729.08	4900.67	4115.23	4387.33	4431.35	4488.05	4457.45	629.154
sp|P07355-2|ANXA2_HUMAN	ANXA2	Isoform 2 of Annexin A2 OS=Homo sapiens OX=9606 GN=ANXA2	14	24	4.35637	4.88116	4.35474	5.52697	4.91518	5.19335	10.782	11.4149	11.7867	11.8195	11.9955	12.9737	7.07581	6.1213	6.71369	7.14982	6.88506	7.59039	7.78422	8.71593	10.9176	10.9429	10.3559	9.7473	870.963	975.885	870.638	1105	982.686	1038.3	2155.63	2282.16	2356.51	2363.05	2398.25	2593.81	2680.85	2319.21	2543.65	2708.89	2608.58	2875.81	2949.25	3302.25	4136.41
sp|Q3LXA3|TKFC_HUMAN	TKFC	Triokinase/FMN cyclase OS=Homo sapiens OX=9606 GN=TKFC PE=1 SV=2	14	24	6.73934	8.36476	8.25862	8.44676	8.16986	6.92389	7.66823	7.60308	9.3766	8.24381	9.77685	10.4282	6.73858	7.9586	8.32857	8.34528	8.78371	6.83742	9.59995	8.33359	8.7971	7.27315	9.8652	9.13884	2051.5	2546.29	2513.98	2571.25	2486.96	2107.68	2334.26	2314.43	2854.3	2509.47	2976.14	3174.41	2944.38	3477.46	3639.12	3646.42	3837.99	2987.57	4194.64	3641.31	3843.84
sp|Q15911|ZFHX3_HUMAN	ZFHX3	Zinc finger homeobox protein 3 OS=Homo sapiens OX=9606 GN=ZFHX3 PE=1 SV=2	11	24	6.96555	5.67943	6.23422	5.86099	6.8439	6.06856	10.9004	10.0208	10.2072	10.3561	10.7928	10.0702	8.55699	6.62598	7.61508	7.01169	6.74855	8.42488	9.39556	8.68838	10.6127	9.27759	8.1666	8.876	708.917	578.022	634.486	596.5	696.536	617.626	1109.38	1019.86	1038.83	1053.99	1098.43	1024.89	3125.44	2420.14	2781.41	2561.02	2464.91	3077.19	3431.73	3173.43	3876.29
sp|O00410-3|IPO5_HUMAN	IPO5	Isoform 3 of Importin-5 OS=Homo sapiens OX=9606 GN=IPO5	32	23	7.92122	9.40173	10.0111	9.83826	7.38244	9.07244	7.75622	7.90256	8.35127	6.94697	6.80708	8.60869	8.16972	9.90918	11.104	9.84836	7.46591	9.11166	7.3746	7.59494	7.91376	6.11699	7.04988	8.34096	4028.86	4781.87	5091.82	5003.9	3754.83	4614.39	3944.94	4019.37	4247.59	3533.34	3462.19	4378.52	2655.52	3220.92	3609.3	3201.15	2426.75	2961.69	2397.07	2468.69	2572.32
sp|P22314|UBA1_HUMAN	UBA1	Ubiquitin-like modifier-activating enzyme 1 OS=Homo sapiens OX=9606 GN=UBA1 PE=1 SV=3	30	23	5.70841	8.48655	7.7142	8.82042	7.86911	9.61329	8.48735	8.80919	8.88317	7.57872	8.94265	9.08694	5.80552	7.09155	9.42938	7.98108	6.40137	7.28033	8.85976	8.93406	10.0547	7.5493	10.5205	10.0924	3905.6	5806.36	5277.93	6034.79	5383.92	6577.26	5806.91	6027.11	6077.72	5185.24	6118.42	6217.14	2032.16	2482.32	3300.65	2793.69	2240.73	2548.4	3101.26	3127.27	3519.53
sp|P11047|LAMC1_HUMAN	LAMC1	Laminin subunit gamma-1 OS=Homo sapiens OX=9606 GN=LAMC1 PE=1 SV=3	29	23	7.37063	7.36619	7.61393	6.6228	6.5499	7.85091	11.2721	11.3827	8.86065	9.55287	9.27418	6.28317	7.41292	6.80786	8.07805	5.71782	5.73841	6.25724	8.21203	8.22872	12.3489	10.1814	11.6385	9.37807	2707.75	2706.12	2797.13	2433.02	2406.24	2884.19	4141.04	4181.65	3255.14	3509.44	3407.06	2308.25	2109.74	1937.54	2299.04	1627.31	1633.17	1780.83	2337.17	2341.92	3514.55
sp|P46013|KI67_HUMAN	MKI67	Proliferation marker protein Ki-67 OS=Homo sapiens OX=9606 GN=MKI67 PE=1 SV=2	29	23	13.1382	10.8274	11.0335	9.15018	9.45253	8.28389	5.65349	6.46842	6.42228	5.90804	6.58876	7.07328	12.2737	9.42932	11.4493	9.60655	8.38199	11.9725	5.88988	5.47656	6.57503	6.82811	5.5992	6.51782	3969.55	3271.37	3333.62	2764.61	2855.96	2502.87	1708.13	1954.35	1940.41	1785.04	1990.71	2137.1	6224	4781.6	5805.95	4871.47	4250.5	6071.22	2986.75	2777.16	3334.19
sp|Q9Y265|RUVB1_HUMAN	RUVBL1	RuvB-like 1 OS=Homo sapiens OX=9606 GN=RUVBL1 PE=1 SV=1	29	23	8.0456	7.63994	7.72694	7.7433	7.35399	8.21014	9.67035	8.82646	8.53719	8.14428	9.73054	8.37127	7.19805	7.4879	7.02025	7.85002	8.79661	7.58777	8.55989	8.83501	10.9782	8.36268	8.70615	8.61752	5325.32	5056.82	5114.4	5125.23	4867.55	5434.23	6400.73	5842.17	5650.7	5390.64	6440.57	5540.88	5138.57	5345.49	5011.64	5604	6279.76	5416.79	6110.77	6307.17	7837.13
sp|P78371|TCPB_HUMAN	CCT2	T-complex protein 1 subunit beta OS=Homo sapiens OX=9606 GN=CCT2 PE=1 SV=4	28	23	7.7475	8.80657	8.73677	8.64607	7.33128	9.04837	8.18096	8.9439	8.85825	7.88734	7.29149	8.5215	7.16318	8.21737	7.47137	8.70199	6.43059	7.68265	8.27486	8.40878	10.2906	8.64627	8.60102	10.1113	7850.88	8924.08	8853.35	8761.44	7429.11	9169.11	8290.12	9063.24	8976.45	7992.59	7388.79	8635.21	5123.51	5877.52	5343.94	6224.15	4599.52	5495.06	5918.64	6014.43	7360.42
sp|P49753|ACOT2_HUMAN	ACOT2	Acyl-coenzyme A thioesterase 2, mitochondrial OS=Homo sapiens OX=9606 GN=ACOT2 PE=1 SV=6	28	23	7.73282	6.79229	6.69395	6.40835	10.4181	6.97032	9.85804	7.89511	7.08295	9.59879	13.4203	7.12902	8.18321	7.9161	7.69282	6.93694	11.0056	7.37181	7.84848	6.90918	7.60426	9.26932	11.006	8.25634	6341.8	5570.46	5489.81	5255.58	8544	5716.46	8084.73	6474.9	5808.83	7872.11	11006.2	5846.62	2629.75	2543.91	2472.16	2229.25	3536.74	2369	2522.18	2220.33	2443.7
sp|P50395|GDIB_HUMAN	GDI2	Rab GDP dissociation inhibitor beta OS=Homo sapiens OX=9606 GN=GDI2 PE=1 SV=2	28	23	6.42473	8.62173	8.94609	9.51243	8.2887	8.57957	7.83012	7.98178	8.64217	7.05586	8.85024	9.2666	6.35206	8.09237	11.6795	9.03045	8.47926	7.51154	7.17284	8.09232	9.54191	6.50634	8.54676	8.99464	5097.64	6840.83	7098.19	7547.55	6576.59	6807.38	6212.74	6333.07	6857.05	5598.41	7022.14	7352.5	2659.37	3387.97	4889.77	3780.71	3549.95	3144.8	3003	3387.95	3994.84
sp|P11388-4|TOP2A_HUMAN	TOP2A	Isoform 4 of DNA topoisomerase 2-alpha OS=Homo sapiens OX=9606 GN=TOP2A	27	23	10.4998	9.57708	9.62152	7.88813	13.3754	6.87242	5.94073	7.54255	6.59515	7.94865	7.33966	6.79893	11.3775	9.2961	9.68896	8.07097	12.4281	9.40137	6.29832	6.48034	6.32122	7.75122	6.65863	6.22723	6327.9	5771.82	5798.6	4753.94	8060.95	4141.8	3580.3	4545.67	3974.7	4790.41	4423.39	4097.51	6480.25	5294.74	5518.5	4596.95	7078.62	5354.7	3587.31	3690.98	3600.35
sp|Q06210|GFPT1_HUMAN	GFPT1	Glutamine--fructose-6-phosphate aminotransferase [isomerizing] 1 OS=Homo sapiens OX=9606 GN=GFPT1 PE=1 SV=3	27	23	8.2272	10.0516	10.3808	11.9075	8.60721	10.3219	6.35794	6.40109	6.97378	6.07707	6.60506	8.08893	8.18869	10.5609	11.2552	11.5288	8.45851	10.1968	7.18696	7.00842	6.15981	5.57194	6.54998	7.33396	4744.13	5796.14	5985.96	6866.33	4963.26	5952.01	3666.24	3691.12	4021.36	3504.28	3808.74	4664.4	3291.65	4245.21	4524.31	4634.3	3400.11	4098.87	2888.98	2817.21	2476.09
sp|Q07065|CKAP4_HUMAN	CKAP4	Cytoskeleton-associated protein 4 OS=Homo sapiens OX=9606 GN=CKAP4 PE=1 SV=2	27	23	9.83484	8.85624	8.67962	7.90746	10.1033	9.7214	7.50336	6.88323	7.40323	7.97337	8.28937	6.84459	10.224	8.25141	8.01158	7.37504	9.92813	8.51928	7.86591	7.60883	8.22849	8.82571	7.85746	7.30419	3552.64	3199.14	3135.34	2856.41	3649.61	3511.66	2710.44	2486.43	2674.27	2880.22	2994.37	2472.47	6064.82	4894.7	4752.43	4374.84	5889.32	5053.6	4666.02	4513.52	4881.1
tr|A0A1C7CYX9|A0A1C7CYX9_HUMAN	DPYSL2	Dihydropyrimidinase-related protein 2 OS=Homo sapiens OX=9606 GN=DPYSL2 PE=1 SV=1	26	23	6.76775	7.34405	7.12765	8.89189	6.40269	7.60187	9.88298	9.4152	9.73466	7.9818	9.9278	8.92166	6.08292	6.99261	9.27983	8.84992	7.56752	7.57332	8.44056	9.42398	11.7581	7.08963	8.46342	8.47817	3634.91	3944.44	3828.21	4775.77	3438.84	4082.91	5308.08	5056.84	5228.42	4286.97	5332.15	4791.76	3610.01	4149.88	5507.27	5252.13	4491.07	4494.51	5009.19	5592.82	6978.05
sp|Q13576|IQGA2_HUMAN	IQGAP2	Ras GTPase-activating-like protein IQGAP2 OS=Homo sapiens OX=9606 GN=IQGAP2 PE=1 SV=4	26	23	8.5276	8.55303	8.44404	8.0196	9.21832	8.54293	7.21054	7.51521	8.82946	7.82765	8.44456	8.86708	8.92592	8.69062	8.07051	8.03785	9.00318	9.219	7.93121	7.88255	8.40983	7.62591	8.39397	7.80945	3437.11	3447.36	3403.43	3232.36	3715.51	3443.29	2906.26	3029.06	3558.78	3154.99	3403.64	3573.94	2768.12	2695.15	2502.84	2492.71	2792.08	2859.01	2459.64	2444.55	2608.07
sp|Q04637-9|IF4G1_HUMAN	EIF4G1	Isoform 9 of Eukaryotic translation initiation factor 4 gamma 1 OS=Homo sapiens OX=9606 GN=EIF4G1	26	23	9.49667	11.105	11.2549	10.9276	8.37291	10.9005	5.49256	6.00382	6.70321	5.75221	5.5573	8.43324	8.17407	10.9276	10.0057	10.5079	8.13299	10.5223	6.76921	8.55779	6.55685	6.25107	5.51389	8.0806	5715.87	6683.92	6774.14	6577.1	5039.5	6560.84	3305.87	3613.59	4034.54	3462.15	3344.84	5075.81	3159.71	4224.11	3867.75	4061.86	3143.83	4067.41	2616.66	3308.04	2534.57
sp|Q8NE62|CHDH_HUMAN	CHDH	Choline dehydrogenase, mitochondrial OS=Homo sapiens OX=9606 GN=CHDH PE=1 SV=2	26	23	6.20288	5.04566	5.57275	5.69691	8.02982	4.5259	12.0131	7.99302	8.29877	11.0866	15.7237	9.81086	6.68717	5.95854	6.34295	5.55163	9.2369	4.4486	10.3052	7.36939	10.5668	10.73	12.8892	9.91371	2853.65	2321.27	2563.76	2620.88	3694.14	2082.15	5526.67	3677.21	3817.87	5100.41	7233.74	4513.51	2249.99	2004.83	2134.17	1867.92	3107.88	1496.79	3467.33	2479.53	3555.33
sp|Q8WYP5-2|ELYS_HUMAN	AHCTF1	Isoform 2 of Protein ELYS OS=Homo sapiens OX=9606 GN=AHCTF1	26	23	11.7537	9.84852	8.85351	8.30538	9.42012	8.91112	6.21289	7.08738	7.45783	8.31023	7.08744	6.7519	11.9297	9.51701	8.83786	9.64164	7.73932	14.7981	6.05214	4.78916	6.17166	8.11436	6.03016	6.3788	5588.22	4682.43	4209.36	3948.75	4478.75	4236.75	2953.89	3369.66	3545.79	3951.06	3369.69	3210.16	3760.82	3000.21	2786.11	3039.5	2439.8	4665.07	1907.92	1509.77	1945.6
sp|Q15459|SF3A1_HUMAN	SF3A1	Splicing factor 3A subunit 1 OS=Homo sapiens OX=9606 GN=SF3A1 PE=1 SV=1	26	23	11.543	8.86385	7.55248	7.36711	7.70499	8.56533	8.58036	7.95818	7.64967	8.42906	8.43716	7.34885	8.60424	8.30206	6.65776	8.41713	7.33709	7.4993	9.49625	9.64083	7.45843	9.53487	8.70953	8.34251	7984.74	6131.49	5224.36	5096.13	5329.86	5924.99	5935.39	5505	5291.59	5830.73	5836.33	5083.5	4524.6	4365.7	3501.03	4426.21	3858.26	3943.56	4993.67	5069.7	3922.07
sp|Q92922|SMRC1_HUMAN	SMARCC1	SWI/SNF complex subunit SMARCC1 OS=Homo sapiens OX=9606 GN=SMARCC1 PE=1 SV=3	25	23	9.25073	8.50817	8.14549	7.97713	6.8692	7.77351	9.04103	8.75869	8.28403	8.55792	8.7287	8.10539	7.4889	7.03783	9.1347	7.14028	7.78015	7.19193	8.54177	9.16127	9.9478	9.23958	8.28836	9.04743	3544.13	3259.64	3120.69	3056.19	2631.72	2978.18	3463.79	3355.62	3173.77	3278.7	3344.13	3105.33	3195.86	3003.37	3898.2	3047.09	3320.15	3069.13	3645.17	3909.54	4245.19
sp|Q14966|ZN638_HUMAN	ZNF638	Zinc finger protein 638 OS=Homo sapiens OX=9606 GN=ZNF638 PE=1 SV=2	24	23	11.4738	9.35693	9.22405	8.36801	8.51287	7.56916	6.50974	7.32143	7.8647	8.92026	7.517	7.36206	11.3261	9.5862	9.93799	9.19884	8.66947	8.32099	7.23115	8.23958	6.35767	8.59884	6.23806	6.29513	8476.65	6912.75	6814.58	6182.15	6289.17	5591.97	4809.29	5408.95	5810.31	6590.14	5553.44	5438.97	6659.88	5636.81	5843.67	5409.04	5097.76	4892.85	4252.01	4844.98	3738.39
sp|Q96CM8-2|ACSF2_HUMAN	ACSF2	Isoform 2 of Medium-chain acyl-CoA ligase ACSF2, mitochondrial OS=Homo sapiens OX=9606 GN=ACSF2	24	23	8.18474	6.80877	6.81996	7.59972	11.7658	7.97577	8.69198	7.12883	7.25322	9.8664	11.3741	6.53079	6.99902	6.3113	6.12784	6.82197	13.7546	7.05098	9.02362	6.87787	8.25319	9.99251	11.3908	7.3963	5499.38	4574.86	4582.38	5106.3	7905.49	5358.97	5840.2	4789.91	4873.49	6629.3	7642.31	4388.08	2714.12	2447.43	2376.29	2645.46	5333.84	2734.27	3499.23	2667.14	3200.47
sp|P22102|PUR2_HUMAN	GART	Trifunctional purine biosynthetic protein adenosine-3 OS=Homo sapiens OX=9606 GN=GART PE=1 SV=1	24	23	6.14302	7.90576	8.31168	10.2459	6.32854	9.32852	8.8152	8.92316	8.53599	7.08813	8.87711	9.49695	5.69898	7.57338	10.448	9.63216	7.23735	8.11479	8.01718	8.89497	9.3389	6.97544	8.58148	9.4874	2620.83	3372.88	3546.06	4371.28	2699.98	3979.88	3760.88	3806.94	3641.76	3024.05	3787.29	4051.74	2336.05	3104.38	4282.7	3948.29	2966.64	3326.31	3286.3	3646.11	3828.08
sp|P20020-1|AT2B1_HUMAN	ATP2B1	Isoform D of Plasma membrane calcium-transporting ATPase 1 OS=Homo sapiens OX=9606 GN=ATP2B1	24	23	11.7614	10.581	10.1063	9.33006	8.15248	10.3617	7.16077	6.36509	6.11949	7.12736	6.92047	6.01393	13.0294	10.8954	8.63358	9.30571	8.01118	8.93804	6.85097	7.38948	6.88731	7.80539	6.30791	5.94568	4597.19	4135.79	3950.27	3646.85	3186.57	4050.08	2798.94	2487.93	2391.93	2785.88	2705.01	2350.67	5683.17	4752.35	3765.8	4058.97	3494.32	3898.6	2988.26	3223.15	3004.11
sp|P02671|FIBA_HUMAN	FGA	Fibrinogen alpha chain OS=Homo sapiens OX=9606 GN=FGA PE=1 SV=2	24	23	11.888	9.8581	10.3577	7.63051	13.8688	5.53661	7.07154	6.98608	6.63173	6.94523	8.01495	5.21076	11.5049	10.7103	9.6836	8.37455	14.3237	5.94265	5.98694	7.40214	7.34981	6.71037	7.15895	4.85209	5301.77	4396.47	4619.27	3403.02	6185.13	2469.19	3153.73	3115.62	2957.59	3097.4	3574.47	2323.87	4311.59	4013.81	3629.03	3138.45	5367.94	2227.07	2243.67	2774.03	2754.42
sp|O15027-5|SC16A_HUMAN	SEC16A	Isoform 5 of Protein transport protein Sec16A OS=Homo sapiens OX=9606 GN=SEC16A	23	23	8.91331	9.29793	9.36183	10.5328	6.94485	9.74494	8.28398	6.77817	7.46801	6.32912	8.48419	7.86086	7.06145	7.75663	8.79838	9.37738	7.04624	8.12699	9.45225	9.1399	8.99074	6.98831	8.58448	8.67725	3000.6	3130.08	3151.59	3545.79	2337.93	3280.56	2788.74	2281.82	2514.05	2130.65	2856.14	2646.3	2698.49	2964.15	3362.25	3583.51	2692.68	3105.68	3612.12	3492.76	3435.76
sp|P63244|RACK1_HUMAN	RACK1	Receptor of activated protein C kinase 1 OS=Homo sapiens OX=9606 GN=RACK1 PE=1 SV=3	23	23	8.09428	8.08533	8.58094	8.47776	8.78016	8.55118	7.79672	8.49749	8.78019	7.10679	8.46973	8.77943	8.86038	8.68613	8.00862	8.12438	9.6961	8.41978	6.99753	7.75623	10.2489	6.4746	8.03826	8.68915	5111.95	5106.3	5419.3	5354.14	5545.12	5400.51	4924.03	5366.6	5545.14	4488.3	5349.07	5544.66	3021.9	2962.47	2731.4	2770.88	3306.93	2871.63	2386.56	2645.32	3495.45
sp|Q9H307|PININ_HUMAN	PNN	Pinin OS=Homo sapiens OX=9606 GN=PNN PE=1 SV=5	23	23	9.34021	7.0686	7.50595	7.32373	7.25272	7.52591	9.70834	9.06401	7.91643	9.57076	9.66814	8.0552	8.65859	7.99286	8.88145	7.57863	6.50936	7.44191	8.84181	8.93287	9.16851	8.94472	9.08117	7.96812	4493.58	3400.71	3611.12	3523.45	3489.29	3620.72	4670.69	4360.7	3808.6	4604.5	4651.35	3875.36	4837.21	4465.29	4961.71	4233.88	3636.52	4157.5	4939.57	4990.44	5122.08
sp|P06756|ITAV_HUMAN	ITGAV	Integrin alpha-V OS=Homo sapiens OX=9606 GN=ITGAV PE=1 SV=2	23	23	6.56717	6.43501	5.87733	5.30148	5.17801	5.82877	12.4721	13.2392	10.5931	11.1002	9.48208	7.92557	6.44634	6.32432	5.8667	5.03985	5.32662	5.84064	9.93176	10.997	14.1182	11.9032	8.45918	9.74615	2720.6	2665.85	2434.82	2196.26	2145.11	2414.7	5166.85	5484.66	4388.42	4598.51	3928.17	3283.35	2537.43	2489.4	2309.27	1983.8	2096.68	2299.01	3909.37	4328.69	5557.27
sp|O00468-3|AGRIN_HUMAN	AGRN	Isoform 3 of Agrin OS=Homo sapiens OX=9606 GN=AGRN	22	23	9.97148	7.59603	9.19682	6.0368	8.6685	6.42314	9.72084	9.83586	8.48546	9.25626	8.50023	6.30858	8.79474	8.0623	7.91927	5.73833	8.33477	5.93728	8.15544	9.02351	11.5274	10.2964	8.28956	7.92098	2382.25	1814.74	2197.18	1442.23	2070.96	1534.53	2322.37	2349.85	2027.23	2211.38	2030.76	1507.16	2365.37	2168.38	2129.91	1543.34	2241.66	1596.85	2193.43	2426.9	3100.33
sp|P11216|PYGB_HUMAN	PYGB	Glycogen phosphorylase, brain form OS=Homo sapiens OX=9606 GN=PYGB PE=1 SV=5	22	23	6.10698	8.2497	8.53539	9.28158	9.01593	9.18377	6.47943	8.35447	9.02035	7.90066	7.80232	10.0694	6.99606	8.35495	8.97812	8.59373	8.88745	9.04323	7.31281	8.76952	8.5974	7.31893	8.04584	9.10196	3056.79	4129.31	4272.31	4645.81	4512.84	4596.85	3243.22	4181.75	4515.05	3954.6	3905.38	5040.16	2081.08	2485.3	2670.67	2556.33	2643.7	2690.04	2175.3	2608.62	2557.42
sp|O75116|ROCK2_HUMAN	ROCK2	Rho-associated protein kinase 2 OS=Homo sapiens OX=9606 GN=ROCK2 PE=1 SV=4	22	23	7.53511	9.59371	9.5862	10.4409	7.1121	10.766	7.83733	7.21987	7.87788	6.36007	6.71734	8.95353	8.08642	9.18813	8.74081	10.0053	7.68437	9.95193	8.33844	8.32466	8.73658	5.99898	6.91622	8.02816	2778.46	3537.54	3534.77	3849.92	2622.48	3969.8	2889.9	2662.22	2904.85	2345.18	2476.92	3301.48	2958.03	3361.04	3197.41	3659.96	2810.96	3640.44	3050.22	3045.18	3195.86
sp|P13674|P4HA1_HUMAN	P4HA1	Prolyl 4-hydroxylase subunit alpha-1 OS=Homo sapiens OX=9606 GN=P4HA1 PE=1 SV=2	22	23	4.7809	3.73527	3.85253	4.12387	4.17493	4.44405	13.4934	11.7234	11.1107	11.8072	16.8803	9.87333	4.63806	3.68724	3.16053	3.87626	4.63762	4.18588	11.7108	11.1337	15.9004	12.0163	14.1455	10.9077	1848.62	1444.31	1489.65	1594.57	1614.31	1718.37	5217.48	4533.08	4296.17	4565.46	6527.07	3817.7	2321.28	1845.41	1581.8	1940.01	2321.06	2094.97	5861.07	5572.26	7957.93
sp|P17480|UBF1_HUMAN	UBTF	Nucleolar transcription factor 1 OS=Homo sapiens OX=9606 GN=UBTF PE=1 SV=1	22	23	12.2344	9.7613	9.61978	8.15797	8.22108	8.13714	7.15758	7.23402	7.10515	7.48682	7.61262	7.2721	10.7515	9.81986	10.3769	9.05757	7.93483	8.71286	7.42145	7.88271	7.17257	7.49858	6.70388	6.66729	6442.1	5139.86	5065.34	4295.62	4328.85	4284.65	3768.86	3809.11	3741.25	3942.22	4008.46	3829.16	6289.5	5744.49	6070.35	5298.56	4641.77	5096.91	4341.45	4611.28	4195.86
sp|P61011|SRP54_HUMAN	SRP54	Signal recognition particle 54 kDa protein OS=Homo sapiens OX=9606 GN=SRP54 PE=1 SV=1	22	23	7.71508	9.60761	9.67647	9.04534	7.44797	8.40053	7.54827	6.77353	8.16435	7.70935	8.32132	9.59019	9.74446	10.6991	9.40677	9.93022	8.31617	9.87735	8.1244	7.14204	6.0009	6.32793	6.56812	7.86251	4883.06	6080.89	6124.47	5725.01	4714	5316.9	4777.48	4287.13	5167.41	4879.43	5266.76	6069.86	4962.92	5449.14	4790.93	5057.53	4235.48	5030.6	4137.81	3637.49	3056.3
sp|P32189|GLPK_HUMAN	GK	Glycerol kinase OS=Homo sapiens OX=9606 GN=GK PE=1 SV=3	22	23	6.02135	5.94313	5.46403	7.57767	7.11164	8.54613	11.3425	9.73366	8.9128	11.3194	9.57011	8.4576	6.73797	6.39825	5.38124	7.07155	6.88505	7.70945	10.6915	9.66895	9.58458	11.4397	9.50217	8.92954	2728.78	2693.33	2476.21	3434.08	3222.88	3872.97	5140.22	4411.14	4039.14	5129.78	4337.02	3832.85	3156.9	2997.73	2521.24	3313.19	3225.81	3612.06	5009.24	4530.13	4490.6
sp|P23526|SAHH_HUMAN	AHCY	Adenosylhomocysteinase OS=Homo sapiens OX=9606 GN=AHCY PE=1 SV=4	22	23	7.62488	9.52313	9.52893	10.2394	9.04411	10.1391	7.40797	7.16253	7.60736	6.35891	7.89105	7.47265	6.96869	10.6817	7.11146	9.89827	8.84676	9.33252	7.508	7.94977	9.18128	6.12136	8.49355	7.90668	6428.95	8029.47	8034.36	8633.42	7625.58	8548.79	6246.06	6039.12	6414.18	5361.54	6653.37	6300.6	3168.33	4856.44	3233.24	4500.27	4022.2	4243.05	3413.53	3614.38	4174.29
sp|P09960|LKHA4_HUMAN	LTA4H	Leukotriene A-4 hydrolase OS=Homo sapiens OX=9606 GN=LTA4H PE=1 SV=2	22	23	5.97715	7.57871	7.5052	8.94695	7.63339	8.50703	8.85316	9.02534	9.85373	7.907	9.07919	9.13314	5.82585	7.5487	8.00766	8.13997	6.71836	7.50834	9.10854	9.30698	10.0209	7.78469	9.92614	10.1039	3702.62	4694.73	4649.19	5542.3	4728.6	5269.79	5484.2	5590.86	6104.02	4898.09	5624.22	5657.64	2898.47	3755.62	3983.96	4049.79	3342.51	3735.54	4531.67	4630.4	4985.58
sp|P57740|NU107_HUMAN	NUP107	Nuclear pore complex protein Nup107 OS=Homo sapiens OX=9606 GN=NUP107 PE=1 SV=1	22	23	7.1961	6.12378	6.4381	5.62968	8.06804	6.91484	9.72299	9.9785	9.04603	11.1466	11.0026	8.73276	7.61245	6.94904	5.71793	6.26935	7.88586	7.33468	9.7384	8.91852	9.23836	10.6057	10.45	9.27964	3104.28	2641.7	2777.29	2428.55	3480.42	2982.95	4194.34	4304.56	3902.31	4808.47	4746.32	3767.17	2275.8	2077.47	1709.42	1874.27	2357.54	2192.76	2911.37	2666.26	2761.88
sp|P00338-3|LDHA_HUMAN	LDHA	Isoform 3 of L-lactate dehydrogenase A chain OS=Homo sapiens OX=9606 GN=LDHA	22	23	4.49669	5.07471	5.117	6.25138	4.25851	5.80147	9.86688	10.2229	12.5191	11.1685	11.4012	13.8216	4.54251	4.80984	7.10795	5.64145	4.4094	5.43229	11.401	11.473	10.6389	9.59653	11.3714	13.5758	2162.46	2440.43	2460.77	3006.29	2047.92	2789.93	4744.99	4916.21	6020.44	5370.93	5482.86	6646.83	3659.26	3874.61	5725.87	4544.52	3552.03	4376.03	9184.15	9242.15	8570.22
sp|Q8N201|INT1_HUMAN	INTS1	Integrator complex subunit 1 OS=Homo sapiens OX=9606 GN=INTS1 PE=1 SV=2	21	23	7.58388	7.21975	7.215	6.49218	8.21355	7.03446	9.06697	9.5596	9.49299	10.285	9.02998	8.80662	7.04395	7.05887	5.6718	6.69789	7.99079	6.97523	9.91274	9.65386	9.65346	10.4339	9.38747	9.52009	1912.62	1820.79	1819.59	1637.3	2071.42	1774.06	2286.65	2410.89	2394.09	2593.84	2277.32	2220.99	2289.09	2293.94	1843.18	2176.63	2596.79	2266.76	3221.37	3137.24	3137.11
sp|P34897|GLYM_HUMAN	SHMT2	Serine hydroxymethyltransferase, mitochondrial OS=Homo sapiens OX=9606 GN=SHMT2 PE=1 SV=3	21	23	6.97695	5.61342	5.80214	7.402	8.11298	7.9982	11.2788	8.63935	7.8606	10.5641	11.3999	8.35153	8.30119	6.96074	6.106	7.7668	8.18675	8.91347	9.55888	6.96081	8.92834	9.81652	9.49206	9.00846	2543.88	2046.72	2115.53	2698.86	2958.09	2916.24	4112.4	3150.01	2866.07	3851.8	4156.54	3045.07	2646.21	2218.91	1946.44	2475.86	2609.73	2841.39	3047.13	2218.93	2846.13
sp|Q9NYH9|UTP6_HUMAN	UTP6	U3 small nucleolar RNA-associated protein 6 homolog OS=Homo sapiens OX=9606 GN=UTP6 PE=1 SV=2	21	23	7.44046	6.28748	6.74487	6.25166	7.2159	7.14829	9.77183	9.7396	9.09605	10.7141	10.2652	9.32453	7.88225	6.73333	5.1296	6.76878	7.15943	8.00361	9.78574	8.55341	10.0442	10.8613	9.88193	9.19643	4494.32	3797.88	4074.16	3776.24	4358.68	4317.84	5902.56	5883.09	5494.36	6471.73	6200.58	5632.37	4749.63	4057.32	3090.96	4078.68	4314.08	4822.76	5896.62	5154.05	6052.35
sp|O00231|PSD11_HUMAN	PSMD11	26S proteasome non-ATPase regulatory subunit 11 OS=Homo sapiens OX=9606 GN=PSMD11 PE=1 SV=3	21	23	6.71895	7.98459	7.64099	8.47579	7.82597	8.60045	8.31973	9.00761	9.00924	8.2074	9.06719	9.14209	6.55636	7.57076	10.5398	7.68615	8.10425	8.21158	7.94242	8.28902	8.86064	7.76251	8.72776	9.74879	3051.69	3626.53	3470.47	3849.63	3554.49	3906.25	3778.75	4091.18	4091.92	3727.73	4118.24	4152.26	2178.44	2515.49	3501.98	2553.83	2692.75	2728.41	2638.98	2754.14	2944.07
sp|P49915|GUAA_HUMAN	GMPS	GMP synthase [glutamine-hydrolyzing] OS=Homo sapiens OX=9606 GN=GMPS PE=1 SV=1	21	23	6.48286	8.22479	9.10976	9.2839	6.76723	8.76435	9.18413	8.54146	8.74379	6.96352	8.64751	9.28669	6.6348	8.16456	8.23825	9.62657	7.5285	7.90911	8.47184	8.25331	10.7378	7.06769	8.47902	8.88856	2468.5	3131.78	3468.75	3535.06	2576.78	3337.23	3497.07	3252.36	3329.4	2651.52	3292.74	3536.12	4851	5969.47	6023.35	7038.41	5504.42	5782.7	6194.14	6034.36	7850.88
sp|Q32P28|P3H1_HUMAN	P3H1	Prolyl 3-hydroxylase 1 OS=Homo sapiens OX=9606 GN=P3H1 PE=1 SV=2	21	23	7.09411	6.90601	7.68266	7.29021	7.16043	7.18586	10.7872	10.0243	8.74767	9.30058	11.1072	6.71384	7.56301	6.50843	9.52999	6.33322	5.61164	6.39522	9.01694	8.14926	10.2575	9.29282	12.0529	9.28906	2669.76	2598.97	2891.25	2743.56	2694.72	2704.29	4059.6	3772.48	3292.05	3500.13	4180.01	2526.65	2918.82	2511.82	3677.94	2444.2	2165.72	2468.13	3479.94	3145.07	3958.72
sp|P48047|ATPO_HUMAN	ATP5PO	ATP synthase subunit O, mitochondrial OS=Homo sapiens OX=9606 GN=ATP5PO PE=1 SV=1	21	23	7.69048	6.50619	6.4539	6.57865	8.4272	6.66233	10.7494	8.79734	7.98339	10.4102	12.106	7.63488	8.65642	7.29495	9.61256	6.93175	9.29283	7.87826	8.40369	7.60454	8.23654	9.04224	9.56383	7.48239	4102.28	3470.55	3442.66	3509.2	4495.26	3553.84	5733.95	4692.7	4258.52	5553.06	6457.64	4072.62	4960.95	4180.7	5508.91	3972.55	5325.67	4514.99	4816.11	4358.12	4720.32
sp|O60287|NPA1P_HUMAN	URB1	Nucleolar pre-ribosomal-associated protein 1 OS=Homo sapiens OX=9606 GN=URB1 PE=1 SV=4	20	23	7.54034	6.43366	6.81569	6.53323	7.17301	6.92358	9.44164	9.45291	8.98596	11.1904	9.84229	9.66727	8.38049	7.17614	6.88437	7.20297	7.16138	8.92535	9.66832	8.86575	7.89568	10.3756	8.65036	8.81362	1866.75	1592.77	1687.35	1617.42	1775.81	1714.06	2337.45	2340.24	2224.64	2770.39	2436.64	2393.31	1702.68	1457.99	1398.71	1463.44	1454.99	1813.38	1964.33	1801.27	1604.18
sp|Q99996-6|AKAP9_HUMAN	AKAP9	Isoform 6 of A-kinase anchor protein 9 OS=Homo sapiens OX=9606 GN=AKAP9	20	23	6.0146	6.15513	6.30281	6.65891	6.62196	6.10898	11.1745	10.9236	10.5854	9.83342	10.2749	9.34588	6.69971	6.07986	6.28789	6.59251	6.53047	5.72111	9.54891	9.24422	12.9283	9.26461	10.9452	10.1573	1629.42	1667.49	1707.5	1803.97	1793.96	1654.99	3027.28	2959.31	2867.7	2663.98	2783.58	2531.9	1948.16	1767.92	1828.41	1916.99	1898.95	1663.6	2776.66	2688.06	3759.32
sp|O14980|XPO1_HUMAN	XPO1	Exportin-1 OS=Homo sapiens OX=9606 GN=XPO1 PE=1 SV=1	20	23	7.66991	8.61317	9.02168	9.25239	9.01083	9.63358	7.17322	8.18088	8.39393	7.0049	7.15597	8.88955	8.54015	8.96402	7.71579	9.61022	9.00127	9.73714	7.89655	7.43721	8.55872	6.7098	7.78585	8.04327	1858.74	2087.33	2186.33	2242.24	2183.7	2334.62	1738.37	1982.57	2034.2	1697.58	1734.19	2154.31	2925.5	3070.7	2643.11	3292.06	3083.46	3335.54	2705.03	2547.68	2931.86
sp|Q8TCS8|PNPT1_HUMAN	PNPT1	Polyribonucleotide nucleotidyltransferase 1, mitochondrial OS=Homo sapiens OX=9606 GN=PNPT1 PE=1 SV=2	20	23	7.07397	6.4529	6.49094	7.11517	9.25899	7.62025	10.262	9.01182	7.62986	10.2348	11.1049	7.74446	8.36722	7.21177	8.24302	7.88324	10.5935	9.40605	7.58967	7.30098	8.34435	8.70811	8.86292	7.48915	2754.32	2512.5	2527.31	2770.36	3605.08	2967.02	3995.6	3508.84	2970.76	3985.01	4323.8	3015.38	2673.77	2304.54	2634.08	2519.11	3385.19	3005.73	2425.3	2333.05	2666.46
sp|P07686|HEXB_HUMAN	HEXB	Beta-hexosaminidase subunit beta OS=Homo sapiens OX=9606 GN=HEXB PE=1 SV=3	20	23	10.7396	8.81191	7.04304	7.35407	10.9244	9.13879	7.2802	8.55982	8.96869	9.64166	4.08338	7.45452	8.55861	6.88563	8.48636	6.94379	10.998	8.92845	9.70964	10.0766	3.8971	9.83923	8.04855	7.62798	6099.79	5004.93	4000.26	4176.92	6204.75	5190.59	4134.96	4861.75	5093.98	5476.21	2319.25	4233.97	3483.75	2802.77	3454.34	2826.44	4476.71	3634.29	3952.27	4101.64	1586.3
sp|P62495|ERF1_HUMAN	ETF1	Eukaryotic peptide chain release factor subunit 1 OS=Homo sapiens OX=9606 GN=ETF1 PE=1 SV=3	20	23	7.47757	9.92308	9.47112	10.3422	8.89329	9.78247	6.88238	7.33914	7.49453	6.14322	8.14347	8.10755	6.72904	8.87528	8.70975	9.27926	10.8267	9.10387	7.43516	8.15486	8.38849	6.44978	7.95768	8.09016	2610.13	3463.76	3306	3610.05	3104.3	3414.68	2402.37	2561.81	2616.05	2144.36	2842.57	2830.03	3241.95	4275.98	4196.23	4470.61	5216.12	4386.11	3582.15	3928.89	4041.45
sp|Q8NFC6|BD1L1_HUMAN	BOD1L1	Biorientation of chromosomes in cell division protein 1-like 1 OS=Homo sapiens OX=9606 GN=BOD1L1 PE=1 SV=2	19	23	10.7227	10.4266	9.26901	9.07508	8.47637	9.39524	6.92728	6.7653	7.05618	7.01108	6.9988	7.87628	9.67089	9.11233	7.7575	9.38985	8.77478	8.79256	8.08571	8.69427	7.94581	7.78581	6.87946	7.11103	2889.02	2809.24	2497.34	2445.09	2283.78	2531.35	1866.41	1822.77	1901.14	1888.99	1885.68	2122.1	3757.69	3540.66	3014.23	3648.49	3409.5	3416.41	3141.76	3378.22	3087.4
sp|Q96JM3|CHAP1_HUMAN	CHAMP1	Chromosome alignment-maintaining phosphoprotein 1 OS=Homo sapiens OX=9606 GN=CHAMP1 PE=1 SV=2	19	23	9.12317	6.85889	6.64915	6.53645	8.09553	6.65951	10.0621	9.22708	8.92172	9.5453	9.8502	8.47087	8.44655	7.6096	7.26006	7.65347	8.80031	7.23702	8.938	8.83125	10.025	9.07366	8.15176	7.97334	3161	2376.47	2303.8	2264.75	2804.94	2307.39	3486.33	3197	3091.2	3307.26	3412.9	2934.99	3761.78	3389.03	3233.36	3408.57	3919.33	3223.1	3980.65	3933.11	4464.75
sp|Q8TAQ2|SMRC2_HUMAN	SMARCC2	SWI/SNF complex subunit SMARCC2 OS=Homo sapiens OX=9606 GN=SMARCC2 PE=1 SV=1	19	23	8.89671	7.4065	7.28696	6.9335	7.8142	7.17265	9.5685	8.93346	8.77664	9.50129	9.57769	8.13191	6.2984	5.82726	6.65151	5.96727	8.4211	6.15033	9.48252	10.1512	10.7984	10.9335	10.0539	9.26469	3718.18	3095.38	3045.42	2897.7	3265.77	2997.65	3998.94	3733.54	3668	3970.85	4002.78	3398.55	1837.21	1699.78	1940.21	1740.62	2456.39	1794.02	2766	2961.05	3149.83
sp|Q9Y4F1-2|FARP1_HUMAN	FARP1	Isoform 2 of FERM, ARHGEF and pleckstrin domain-containing protein 1 OS=Homo sapiens OX=9606 GN=FARP1	19	23	7.97867	7.19927	6.47062	5.59972	7.25422	7.10197	10.067	10.408	9.30154	11.0006	8.8566	8.7617	7.76829	6.72291	6.79351	5.44651	6.92951	6.32913	9.7499	10.6234	9.99543	11.4567	8.77135	9.41332	3596.65	3245.31	2916.85	2524.26	3270.08	3201.45	4538.05	4691.76	4192.98	4958.91	3992.41	3949.63	3195.44	2765.43	2794.47	2240.39	2850.41	2603.45	4010.56	4369.87	4111.56
sp|Q96Q15|SMG1_HUMAN	SMG1	Serine/threonine-protein kinase SMG1 OS=Homo sapiens OX=9606 GN=SMG1 PE=1 SV=3	19	23	6.17724	7.5172	8.27868	8.91799	7.24565	8.32781	8.78164	8.61437	9.53362	7.9607	8.1373	10.5078	6.62707	8.49042	7.5651	9.05993	8.0167	9.03793	8.67208	9.27619	9.03177	7.1144	8.03944	9.06897	1118.99	1361.72	1499.66	1615.47	1312.53	1508.56	1590.77	1560.47	1726.99	1442.06	1474.05	1903.46	1612.14	2065.43	1840.33	2203.97	1950.19	2198.62	2109.62	2256.58	2197.12
sp|Q9NSD9|SYFB_HUMAN	FARSB	Phenylalanine--tRNA ligase beta subunit OS=Homo sapiens OX=9606 GN=FARSB PE=1 SV=3	18	23	6.00632	7.20829	8.21216	8.59582	7.43571	8.18545	8.58708	8.52977	9.1751	7.83548	9.67432	10.5545	7.16423	7.94117	7.75587	8.93374	8.33077	8.90275	8.27189	8.2568	9.81692	7.00494	8.10208	9.51882	1711.44	2053.93	2339.97	2449.29	2118.73	2332.36	2446.8	2430.47	2614.35	2232.64	2756.6	3007.4	3779.27	4189.12	4091.37	4712.72	4394.64	4696.37	4363.58	4355.62	5178.61
sp|P55884-2|EIF3B_HUMAN	EIF3B	Isoform 2 of Eukaryotic translation initiation factor 3 subunit B OS=Homo sapiens OX=9606 GN=EIF3B	18	23	6.29033	7.69625	8.12741	8.47876	8.23914	8.74908	8.62582	9.05903	9.13589	7.43249	8.29679	9.86901	7.10803	8.17913	8.40758	9.21893	7.81602	8.79114	7.97141	8.36513	10.1773	6.97106	7.82891	9.16532	2876.15	3518.98	3716.12	3876.77	3767.21	4000.37	3944.01	4142.09	4177.23	3398.38	3793.57	4512.44	3313.69	3813.03	3919.53	4297.77	3643.75	4098.34	3716.19	3899.74	4744.57
sp|Q9P2E9|RRBP1_HUMAN	RRBP1	Ribosome-binding protein 1 OS=Homo sapiens OX=9606 GN=RRBP1 PE=1 SV=5	17	23	12.428	10.3912	11.6279	9.26328	8.67664	8.41266	6.59942	5.92769	6.35047	6.4171	7.10949	6.79615	12.813	11.0091	13.4126	9.31281	7.51352	9.32104	5.78373	6.13509	6.39254	6.18332	6.34914	5.77416	2563	2142.95	2397.98	1910.34	1789.36	1734.92	1360.98	1222.45	1309.64	1323.38	1466.17	1401.55	7366.97	6329.76	7711.69	5354.49	4319.97	5359.22	3325.41	3527.43	3675.45
sp|Q96N67|DOCK7_HUMAN	DOCK7	Dedicator of cytokinesis protein 7 OS=Homo sapiens OX=9606 GN=DOCK7 PE=1 SV=4	16	23	6.53416	7.0214	7.9008	7.80007	7.77244	7.99236	9.00226	9.27744	9.50482	9.28976	8.56692	9.33757	7.40362	7.58668	8.03824	8.40611	7.79582	8.9519	8.73616	8.93331	8.69493	8.73626	7.5955	9.12146	1612.74	1733	1950.05	1925.19	1918.37	1972.65	2221.91	2289.83	2345.95	2292.87	2114.46	2304.67	2106.35	2158.43	2286.9	2391.56	2217.93	2546.84	2485.46	2541.55	2473.73
sp|Q14692|BMS1_HUMAN	BMS1	Ribosome biogenesis protein BMS1 homolog OS=Homo sapiens OX=9606 GN=BMS1 PE=1 SV=1	15	23	7.76945	6.06875	6.26061	6.86456	8.12246	7.07663	9.33443	9.14986	9.09087	11.0073	10.1505	9.10448	8.47554	7.46879	7.3607	7.31787	7.49639	8.96796	8.59954	8.12842	8.30368	10.2881	8.4627	9.13028	1695.15	1324.09	1365.95	1497.72	1772.17	1543.99	2036.6	1996.33	1983.46	2401.6	2214.66	1986.43	3003.98	2647.16	2608.85	2593.67	2656.94	3178.51	3047.93	2880.95	2943.07
tr|A0A087X0K9|A0A087X0K9_HUMAN	TJP1	Tight junction protein 1 (Zona occludens 1), isoform CRA_a OS=Homo sapiens OX=9606 GN=TJP1 PE=1 SV=2	29	22	10.1067	9.24815	9.19701	8.9715	7.42226	9.09913	7.53732	7.35895	7.55283	7.66801	7.6903	8.1479	7.527	8.37065	7.96298	9.1783	7.20863	8.13647	8.59345	9.35572	9.172	9.17194	7.19338	8.12947	3336.18	3052.79	3035.91	2961.47	2450.07	3003.6	2488.05	2429.17	2493.17	2531.19	2538.55	2689.6	2507.71	2788.78	2652.96	3057.86	2401.64	2710.76	2863.01	3116.97	3055.76
sp|P34932|HSP74_HUMAN	HSPA4	Heat shock 70 kDa protein 4 OS=Homo sapiens OX=9606 GN=HSPA4 PE=1 SV=4	28	22	4.77632	6.64076	6.98241	8.42363	7.6666	7.49299	9.24201	10.6626	10.3315	8.51309	9.87696	9.39119	5.15607	6.77425	6.42408	8.09645	8.90909	7.29006	8.41568	9.72721	12.0215	8.1634	9.64413	9.37807	2521.12	3505.24	3685.58	4446.31	4046.72	3955.08	4878.28	5628.11	5453.33	4493.53	5213.43	4957.02	2382.67	3130.45	2968.63	3741.45	4116.98	3368.81	3888.97	4495.04	5555.26
sp|P33992|MCM5_HUMAN	MCM5	DNA replication licensing factor MCM5 OS=Homo sapiens OX=9606 GN=MCM5 PE=1 SV=5	28	22	8.69464	8.06205	8.97374	9.07361	6.74468	7.19059	9.09682	8.47722	8.99116	7.36142	7.8741	9.45996	9.84774	9.09462	10.41	9.25418	6.57212	8.51708	8.31374	8.21576	7.87803	6.72574	6.62939	8.54157	4198.97	3893.47	4333.76	4381.99	3257.26	3472.61	4393.2	4093.97	4342.17	3555.11	3802.7	4568.57	3461.72	3196.98	3659.38	3253.07	2310.26	2993.96	2922.48	2888.04	2769.32
sp|Q9P2J5|SYLC_HUMAN	LARS1	Leucine--tRNA ligase, cytoplasmic OS=Homo sapiens OX=9606 GN=LARS1 PE=1 SV=2	28	22	7.74181	6.85315	7.29925	7.31547	7.97402	7.61374	7.4977	8.49055	10.2753	10.0935	8.34047	10.505	8.95095	7.99265	7.18429	8.02147	7.93315	9.13972	7.9745	8.21984	8.90917	9.09305	7.36469	9.21652	3776.81	3343.28	3560.91	3568.82	3890.09	3714.33	3657.72	4142.08	5012.77	4924.08	4068.86	5124.82	4550.57	4063.38	3652.42	4078.03	4033.13	4646.54	4054.15	4178.88	4529.33
sp|Q70UQ0-4|IKIP_HUMAN	IKBIP	Isoform 4 of Inhibitor of nuclear factor kappa-B kinase-interacting protein OS=Homo sapiens OX=9606 GN=IKBIP	28	22	7.04318	6.30353	6.17856	5.52533	7.37666	6.57243	10.3818	10.2803	9.67417	10.6277	11.7256	8.31077	7.39308	6.11367	6.53741	5.57641	7.04826	6.23346	9.44995	9.33194	12.1009	10.8745	10.6508	8.68968	4865.88	4354.88	4268.54	3817.25	5096.27	4540.65	7172.38	7102.31	6683.53	7342.31	8100.76	5741.61	3743.07	3095.31	3309.85	2823.3	3568.49	3155.96	4784.45	4724.7	6126.61
sp|P30040|ERP29_HUMAN	ERP29	Endoplasmic reticulum resident protein 29 OS=Homo sapiens OX=9606 GN=ERP29 PE=1 SV=4	28	22	14.038	11.1656	10.2568	9.18127	10.1385	10.4368	5.51772	6.42143	7.05111	7.4543	1.67996	6.65858	10.8927	9.95777	11.8982	9.23251	9.50174	9.1313	7.91314	8.36632	1.5731	8.50862	6.03313	6.99152	5795.67	4609.8	4234.58	3790.55	4185.75	4308.89	2278.03	2651.13	2911.1	3077.56	693.584	2749.04	4435.1	4054.44	4844.51	3759.14	3868.76	3717.93	3221.94	3406.46	640.507
sp|Q13200|PSMD2_HUMAN	PSMD2	26S proteasome non-ATPase regulatory subunit 2 OS=Homo sapiens OX=9606 GN=PSMD2 PE=1 SV=3	27	22	5.61262	7.10708	7.67432	8.25035	7.39142	8.68882	9.01267	10.208	10.2251	8.40749	8.7768	8.64533	5.73302	7.09054	7.35847	7.54048	6.24547	7.77292	9.12208	9.39231	10.7065	8.63617	9.77927	10.6228	3078.89	3898.7	4209.87	4525.86	4054.68	4766.39	4944.04	5599.75	5609.15	4612.06	4814.65	4742.53	2466.94	3051.09	3166.38	3244.7	2687.45	3344.72	3925.27	4041.55	4607.04
sp|Q13085-4|ACACA_HUMAN	ACACA	Isoform 4 of Acetyl-CoA carboxylase 1 OS=Homo sapiens OX=9606 GN=ACACA	27	22	9.92631	11.3848	12.3149	11.4809	9.94318	9.75844	6.07716	6.07669	5.92881	5.23581	5.49965	6.37334	10.4961	12.2959	11.5845	11.7712	9.73454	9.98821	6.04546	5.44333	6.17095	4.8143	5.82345	5.83208	3360.81	3854.62	4169.52	3887.16	3366.52	3303.97	2057.58	2057.42	2007.35	1772.72	1862.05	2157.86	2178.07	2551.55	2403.92	2442.68	2020.04	2072.68	1254.51	1129.56	1280.55
sp|Q5JTH9|RRP12_HUMAN	RRP12	RRP12-like protein OS=Homo sapiens OX=9606 GN=RRP12 PE=1 SV=2	26	22	9.03302	7.62488	7.23064	7.27561	8.39473	8.42987	8.20122	8.92575	8.45831	9.70359	7.96704	8.75532	9.0615	7.94322	7.42151	8.14062	7.7213	12.0277	7.46378	7.18742	7.61317	9.53614	7.24793	8.63567	5780.93	4879.75	4627.45	4656.23	5372.44	5394.93	5248.6	5712.28	5413.13	6210.08	5098.73	5603.21	5621.6	4927.84	4604.18	5050.3	4790.16	7461.81	4630.4	4458.95	4723.08
sp|Q9ULC5-3|ACSL5_HUMAN	ACSL5	Isoform 2 of Long-chain-fatty-acid--CoA ligase 5 OS=Homo sapiens OX=9606 GN=ACSL5	26	22	11.8795	10.6289	9.72523	6.60571	9.8505	8.52899	7.00307	7.34671	7.34518	7.5226	7.09053	6.473	12.6245	10.2718	8.76778	6.63766	9.54918	8.29254	7.62911	7.70525	7.19886	8.08191	6.86268	6.37877	6286.15	5624.38	5146.18	3495.46	5212.47	4513.18	3705.73	3887.57	3886.76	3980.64	3752.01	3425.24	4369.3	3555.02	3034.5	2297.27	3304.94	2870.02	2640.41	2666.76	2491.5
sp|Q14683|SMC1A_HUMAN	SMC1A	Structural maintenance of chromosomes protein 1A OS=Homo sapiens OX=9606 GN=SMC1A PE=1 SV=2	26	22	5.87701	5.72733	6.58536	6.10609	6.76557	6.0549	11.1193	9.98366	10.1459	10.8461	11.094	9.69478	9.27153	8.28619	7.76547	7.92847	6.95429	8.64236	8.9787	7.92989	9.0151	8.98864	8.28391	7.95546	2935.74	2860.97	3289.58	3050.17	3379.6	3024.6	5554.43	4987.13	5068.17	5417.95	5541.77	4842.83	4036.83	3607.81	3381.09	3452.06	3027.9	3762.89	3909.33	3452.68	3925.18
sp|O43143|DHX15_HUMAN	DHX15	Pre-mRNA-splicing factor ATP-dependent RNA helicase DHX15 OS=Homo sapiens OX=9606 GN=DHX15 PE=1 SV=2	26	22	5.64746	5.84742	6.12764	6.40591	6.75934	6.38386	10.911	9.4632	9.45585	10.9076	12.8209	9.26985	6.28298	6.27755	6.19776	7.00651	6.87342	7.1622	10.2551	9.14396	10.0563	10.1442	10.7126	9.88743	2435.38	2521.61	2642.45	2762.45	2914.86	2752.94	4705.21	4080.86	4077.69	4703.74	5528.8	3997.48	2129.18	2127.34	2100.3	2374.37	2329.27	2427.13	3475.26	3098.71	3407.9
sp|P08133|ANXA6_HUMAN	ANXA6	Annexin A6 OS=Homo sapiens OX=9606 GN=ANXA6 PE=1 SV=3	26	22	8.23337	9.56144	8.83767	10.9613	7.91174	9.76756	6.98165	7.28664	7.53362	6.69568	8.05463	8.1747	6.95601	8.7947	10.4084	10.2739	7.31632	7.92673	7.32591	7.36124	9.47972	6.88003	9.06906	8.20797	4226.64	4908.41	4536.86	5627.03	4061.53	5014.22	3584.06	3740.63	3867.42	3437.26	4134.88	4196.52	3604.56	4557.36	5393.59	5323.85	3791.27	4107.58	3796.24	3814.55	4912.33
sp|P27816|MAP4_HUMAN	MAP4	Microtubule-associated protein 4 OS=Homo sapiens OX=9606 GN=MAP4 PE=1 SV=3	26	22	7.6933	9.05369	9.06137	10.1665	9.65795	9.20848	6.7939	7.7152	8.95006	6.43148	6.14496	9.1231	7.67177	10.1838	7.27069	11.0177	8.69033	10.1513	7.44632	8.5448	9.01511	6.29536	5.99042	7.72243	5058.54	5953.03	5958.08	6684.74	6350.35	6054.81	4467.16	5072.94	5884.89	4228.86	4040.47	5998.67	5608.47	7444.9	5315.26	8054.51	6353.09	7421.11	5443.65	6246.7	6590.52
sp|Q15084-2|PDIA6_HUMAN	PDIA6	Isoform 2 of Protein disulfide-isomerase A6 OS=Homo sapiens OX=9606 GN=PDIA6	26	22	10.7056	10.4105	9.06717	7.72467	6.98532	8.56433	8.59512	8.11738	8.38233	8.07628	6.72009	6.65119	9.82989	8.72061	7.18934	6.97291	7.2592	7.88568	9.57914	9.14058	4.74807	10.0577	9.82959	8.78726	4133.52	4019.61	3500.92	2982.57	2697.1	3306.77	3318.66	3134.2	3236.5	3118.33	2594.69	2568.09	2602.96	2309.22	1903.74	1846.43	1922.24	2088.13	2536.56	2420.43	1257.29
sp|Q96AY3|FKB10_HUMAN	FKBP10	Peptidyl-prolyl cis-trans isomerase FKBP10 OS=Homo sapiens OX=9606 GN=FKBP10 PE=1 SV=1	26	22	6.08477	8.58609	9.07039	8.98264	6.74232	9.60851	10.4026	10.2498	9.73796	9.72482	4.28111	6.52898	7.62057	6.26857	7.89763	7.36332	6.0405	6.84996	11.3268	9.83039	4.52059	11.0015	10.7172	10.563	2967.39	4187.22	4423.4	4380.61	3288.06	4685.83	5073.09	4998.57	4748.96	4742.55	2087.79	3184.02	3269.52	2689.46	3388.39	3159.15	2591.61	2938.9	4859.62	4217.62	1939.51
sp|P05091|ALDH2_HUMAN	ALDH2	Aldehyde dehydrogenase, mitochondrial OS=Homo sapiens OX=9606 GN=ALDH2 PE=1 SV=2	25	22	7.6626	7.73828	7.42622	7.53138	11.2769	8.57074	9.73725	8.13316	6.93673	8.99419	9.2925	6.70008	7.82234	7.25309	10.1374	6.69844	9.94949	7.40948	8.26195	7.33609	5.86762	9.56006	11.1101	8.59396	3043.65	3073.71	2949.76	2991.53	4479.27	3404.37	3867.72	3230.56	2755.33	3572.57	3691.06	2661.33	3211.61	2977.89	4162.09	2750.17	4084.95	3042.1	3392.1	3011.97	2409.06
sp|Q6S8J3|POTEE_HUMAN	POTEE	POTE ankyrin domain family member E OS=Homo sapiens OX=9606 GN=POTEE PE=2 SV=3	25	22	6.19813	6.77517	7.38419	6.99486	7.11959	7.56274	10.121	10.745	10.4529	10.7124	5.04382	10.8902	6.69135	6.50466	11.2107	6.78085	5.90992	7.21827	9.09879	9.83863	5.34709	10.2423	9.59878	11.5587	2605.95	2848.56	3104.62	2940.93	2993.37	3179.69	4255.29	4517.64	4394.84	4503.92	2120.63	4578.7	1505.71	1463.7	2522.67	1525.85	1329.87	1624.28	2047.44	2213.92	1203.22
sp|P23284|PPIB_HUMAN	PPIB	Peptidyl-prolyl cis-trans isomerase B OS=Homo sapiens OX=9606 GN=PPIB PE=1 SV=2	25	22	8.74021	7.35167	7.51146	7.56413	8.01032	7.24606	9.60427	8.42368	8.25495	9.3321	10.4471	7.51404	8.38212	7.59378	10.7478	7.09316	8.36381	7.41662	8.17113	8.58646	8.48338	8.86839	8.57355	7.71984	4552.39	3829.16	3912.39	3939.82	4172.22	3774.15	5002.44	4387.52	4299.64	4860.68	5441.44	3913.73	3901.35	3534.43	5002.41	3301.42	3892.83	3451.97	3803.15	3996.46	3948.48
sp|Q99460|PSMD1_HUMAN	PSMD1	26S proteasome non-ATPase regulatory subunit 1 OS=Homo sapiens OX=9606 GN=PSMD1 PE=1 SV=2	24	22	6.17648	7.59254	7.84241	8.32812	8.22269	9.1142	8.76206	9.43688	9.34154	7.73962	8.66919	8.77427	6.04722	6.99525	6.43323	7.84113	7.1673	7.65969	9.56752	9.39532	11.0888	8.36309	9.60687	9.83458	2909.41	3576.44	3694.14	3922.93	3873.27	4293.21	4127.34	4445.21	4400.3	3645.72	4083.59	4133.09	2801.97	3241.24	2980.83	3633.18	3320.96	3549.11	4433.1	4353.31	5137.98
sp|Q9NR09|BIRC6_HUMAN	BIRC6	Baculoviral IAP repeat-containing protein 6 OS=Homo sapiens OX=9606 GN=BIRC6 PE=1 SV=2	24	22	5.54949	7.08621	7.55308	8.3664	7.31739	7.88942	9.7038	9.8469	10.0368	8.24969	8.064	10.3368	6.1032	8.36471	7.52234	8.86448	7.20739	8.14176	9.32278	9.10804	10.1603	7.48843	8.22404	9.49256	1168.82	1492.48	1590.81	1762.11	1541.17	1661.65	2043.79	2073.93	2113.92	1737.53	1698.42	2177.12	1501.22	2057.49	1850.29	2180.42	1772.82	2002.65	2293.15	2240.33	2499.15
sp|P42345|MTOR_HUMAN	MTOR	Serine/threonine-protein kinase mTOR OS=Homo sapiens OX=9606 GN=MTOR PE=1 SV=1	24	22	7.15181	7.75315	7.73176	8.15329	8.93777	7.79433	8.6763	8.6262	8.87918	8.10551	8.56721	9.62352	7.22474	8.24585	7.69895	8.8021	9.05929	8.12885	8.43955	8.42502	8.70042	7.77189	8.3151	9.18825	3233.28	3505.14	3495.47	3686.04	4040.7	3523.76	3922.49	3899.84	4014.21	3664.44	3873.17	4350.72	1666.11	1901.59	1775.47	2029.87	2089.18	1874.61	1946.26	1942.91	2006.42
sp|Q8NI27|THOC2_HUMAN	THOC2	THO complex subunit 2 OS=Homo sapiens OX=9606 GN=THOC2 PE=1 SV=2	24	22	9.0092	7.49088	8.32185	7.21385	7.42066	7.43376	9.07492	7.97984	8.24003	9.78187	9.20641	8.82673	9.73493	8.65426	9.32428	8.2957	7.7919	8.69667	8.67221	7.94324	7.3439	8.33519	7.55304	7.6547	3005.89	2499.31	2776.56	2406.88	2475.88	2480.25	3027.82	2662.45	2749.26	3263.69	3071.69	2945.01	3227.1	2868.86	3090.97	2750	2582.99	2882.92	2874.81	2633.16	2434.48
sp|P49419-2|AL7A1_HUMAN	ALDH7A1	Isoform 2 of Alpha-aminoadipic semialdehyde dehydrogenase OS=Homo sapiens OX=9606 GN=ALDH7A1	24	22	7.16257	6.93824	7.63649	6.75129	10.564	7.44456	8.7962	8.21335	8.17413	8.924	11.5643	7.83089	6.88888	6.74663	9.81879	6.98324	9.07133	7.12013	8.28398	7.41196	8.83924	9.04766	11.0025	8.7857	2529.39	2450.17	2696.75	2384.15	3730.56	2628.97	3106.29	2900.46	2886.61	3151.42	4083.81	2765.4	2258.12	2211.49	3218.52	2289.05	2973.51	2333.92	2715.42	2429.58	2897.43
sp|Q9Y2X3|NOP58_HUMAN	NOP58	Nucleolar protein 58 OS=Homo sapiens OX=9606 GN=NOP58 PE=1 SV=1	24	22	8.64511	8.44613	6.65018	6.82088	8.55159	7.44952	8.08411	9.19495	8.62679	9.74137	9.96551	7.82387	9.23453	7.25062	8.17846	7.02375	7.75295	10.196	7.70954	7.43797	8.53371	9.98482	8.59992	8.09773	6253.51	6109.58	4810.46	4933.94	6185.86	5388.67	5847.71	6651.24	6240.26	7046.5	7208.63	5659.46	5228.79	4105.46	4630.82	3977	4389.89	5773.2	4365.31	4211.54	4831.97
sp|P02786|TFR1_HUMAN	TFRC	Transferrin receptor protein 1 OS=Homo sapiens OX=9606 GN=TFRC PE=1 SV=2	23	22	7.94028	7.79194	7.20394	6.80481	6.4247	8.97886	9.96644	9.85639	8.29004	9.20252	10.0481	7.49199	7.82993	8.22472	7.82219	6.55119	6.39339	7.66576	8.14002	9.75875	9.90141	9.68282	9.94541	8.0844	2608.29	2559.56	2366.41	2235.3	2110.44	2949.45	3273.86	3237.71	2723.18	3022.92	3300.68	2461.03	2284.98	2400.19	2282.72	1911.81	1865.76	2237.07	2375.47	2847.86	2889.49
sp|Q9H6R3|ACSS3_HUMAN	ACSS3	Acyl-CoA synthetase short-chain family member 3, mitochondrial OS=Homo sapiens OX=9606 GN=ACSS3 PE=1 SV=1	23	22	8.69996	7.95315	7.74948	8.02136	12.3397	9.31119	7.29323	6.67548	6.37184	9.28658	9.66403	6.63401	9.57591	8.16528	8.11742	8.11982	13.1538	9.67998	7.16339	5.79853	6.7136	8.30517	8.65678	6.55027	2859.48	2614.02	2547.08	2636.44	4055.78	3060.38	2397.12	2194.08	2094.28	3052.29	3176.35	2180.45	4710.38	4016.49	3992.95	3994.13	6470.36	4761.57	3523.66	2852.29	3302.41
sp|Q7L1Q6-3|BZW1_HUMAN	BZW1	Isoform 3 of Basic leucine zipper and W2 domain-containing protein 1 OS=Homo sapiens OX=9606 GN=BZW1	23	22	7.98648	10.056	10.5997	10.6304	9.5603	10.0338	5.47859	7.23037	7.31808	6.21187	6.22021	8.6742	8.57913	10.2006	10.1405	10.3991	9.37616	9.90422	6.7279	7.63675	7.25736	5.88783	6.49825	7.39221	4041.79	5089.13	5364.28	5379.81	4838.27	5077.92	2772.6	3659.14	3703.53	3143.7	3147.92	4389.83	3491.51	4151.42	4126.94	4232.19	3815.88	4030.79	2738.1	3107.98	2953.58
sp|Q14566|MCM6_HUMAN	MCM6	DNA replication licensing factor MCM6 OS=Homo sapiens OX=9606 GN=MCM6 PE=1 SV=1	23	22	9.85686	8.81972	9.31808	9.31823	6.03673	8.24097	9.44152	8.25156	8.14522	6.53638	7.69776	8.33695	8.69937	8.08031	7.43628	8.77886	6.46593	7.28491	9.44677	8.6524	10.8835	7.20608	8.33369	8.7319	3118.12	2790.03	2947.68	2947.73	1909.66	2606.95	2986.73	2610.3	2576.66	2067.72	2435.11	2637.31	3278.74	3045.42	2802.69	3308.7	2436.97	2745.64	3560.43	3261.04	4101.93
sp|O43175|SERA_HUMAN	PHGDH	D-3-phosphoglycerate dehydrogenase OS=Homo sapiens OX=9606 GN=PHGDH PE=1 SV=4	23	22	8.85596	9.40211	9.61006	10.0327	8.70346	9.88628	8.42888	6.44474	7.35996	5.96256	7.05282	8.26046	8.12235	8.86328	10.8105	9.16689	9.37962	9.11557	7.62296	6.43988	5.65286	6.05193	9.1116	9.6626	4863.43	5163.36	5277.56	5509.65	4779.68	5429.25	4628.89	3539.26	4041.87	3274.46	3873.2	4536.4	5012.4	5469.64	6671.27	5657	5788.28	5625.33	4704.22	3974.13	3488.45
sp|O14745|NHRF1_HUMAN	SLC9A3R1	Na(+)/H(+) exchange regulatory cofactor NHE-RF1 OS=Homo sapiens OX=9606 GN=SLC9A3R1 PE=1 SV=4	22	22	12.0356	15.0429	11.6772	13.9644	8.68558	11.903	4.31323	5.10722	5.5632	4.84188	1.86517	5.00054	11.3282	14.2385	13.0471	13.2319	8.18695	10.8487	6.72994	7.43697	1.50284	4.67349	3.81956	4.95592	5732.01	7164.23	5561.31	6650.58	4136.53	5668.84	2054.19	2432.33	2649.49	2305.96	888.294	2381.52	6951.9	8737.95	8006.78	8120.17	5024.19	6657.63	4130.05	4563.94	922.266
sp|Q96KP4|CNDP2_HUMAN	CNDP2	Cytosolic non-specific dipeptidase OS=Homo sapiens OX=9606 GN=CNDP2 PE=1 SV=2	22	22	6.37266	7.55676	7.45817	9.70294	7.46397	9.02279	8.91404	8.40882	8.92319	7.39343	8.92577	9.85747	5.11811	7.63521	6.92797	9.42624	7.04261	7.76249	8.73292	9.43029	11.1516	7.26338	9.74145	9.76775	3259.1	3864.67	3814.25	4962.27	3817.22	4614.43	4558.81	4300.43	4563.49	3781.14	4564.81	5041.3	2794.25	4168.47	3782.35	5146.29	3844.94	4237.96	4767.77	5148.5	6088.26
sp|P49321|NASP_HUMAN	NASP	Nuclear autoantigenic sperm protein OS=Homo sapiens OX=9606 GN=NASP PE=1 SV=2	21	22	6.58604	7.28888	8.4725	11.452	4.53845	8.02475	10.6903	13.9752	7.44782	5.27618	10.0994	6.14852	5.65455	6.52581	8.27039	10.0961	5.95312	8.12191	8.41466	7.77808	16.3078	6.2082	9.56765	7.10173	4266.71	4722.04	5488.84	7419.06	2940.2	5198.77	6925.64	9053.73	4825.01	3418.13	6542.79	3983.27	2115.25	2441.17	3093.78	3776.74	2226.94	3038.24	3147.75	2909.62	6100.41
sp|O43290|SNUT1_HUMAN	SART1	U4/U6.U5 tri-snRNP-associated protein 1 OS=Homo sapiens OX=9606 GN=SART1 PE=1 SV=1	21	22	9.48506	7.32316	7.12234	6.80062	7.90476	7.43933	8.73885	8.75402	8.43121	9.75508	9.1593	9.08628	8.83446	8.17039	8.06579	7.92806	7.71607	8.2096	9.08024	9.28649	8.34123	9.38793	7.45758	7.52216	2087.64	1611.81	1567.61	1496.8	1739.82	1637.38	1923.4	1926.74	1855.69	2147.07	2015.94	1999.87	4357.88	4030.31	3978.71	3910.77	3806.2	4049.65	4479.12	4580.86	4114.58
sp|Q96Q89-2|KI20B_HUMAN	KIF20B	Isoform 2 of Kinesin-like protein KIF20B OS=Homo sapiens OX=9606 GN=KIF20B	21	22	8.94961	8.29089	9.45509	7.11397	8.88887	5.47826	9.39136	8.28153	7.54256	8.32647	8.85977	9.42163	9.67566	9.01059	10.2528	8.15319	9.07721	6.97304	8.78971	7.90728	7.03272	7.42253	7.83775	7.86752	2666.59	2470.32	2817.2	2119.65	2648.49	1632.28	2798.21	2467.53	2247.35	2480.92	2639.82	2807.23	2063.68	1921.83	2186.78	1738.96	1936.04	1487.25	1874.72	1686.51	1499.98
sp|Q9NTK5|OLA1_HUMAN	OLA1	Obg-like ATPase 1 OS=Homo sapiens OX=9606 GN=OLA1 PE=1 SV=2	21	22	6.7996	8.66651	9.04914	9.44062	8.18207	8.14051	7.92745	7.7516	8.80463	6.70396	9.02818	9.50572	7.64077	9.90787	9.94792	10.5705	9.21044	9.48294	7.54896	7.89528	7.71653	5.69667	7.02217	7.35993	3244.16	4134.88	4317.44	4504.22	3903.75	3883.92	3782.27	3698.37	4200.78	3198.53	4307.44	4535.28	4658.44	6040.65	6065.07	6444.67	5615.44	5781.58	4602.47	4813.61	4704.63
sp|P22626|ROA2_HUMAN	HNRNPA2B1	Heterogeneous nuclear ribonucleoproteins A2/B1 OS=Homo sapiens OX=9606 GN=HNRNPA2B1 PE=1 SV=2	21	22	10.1625	8.12571	7.56604	7.07947	6.68551	7.5303	9.69851	9.57953	8.10237	9.26021	9.08868	7.12116	8.93592	7.36559	6.30658	6.9468	5.3594	5.85086	9.37089	9.12053	12.2887	10.3895	9.91383	8.15137	3756.34	3003.49	2796.62	2616.77	2471.15	2783.41	3584.84	3540.86	2994.86	3422.83	3359.43	2632.18	3268.31	2693.96	2306.63	2540.79	1960.2	2139.95	3427.4	3335.83	4494.6
sp|P31939|PUR9_HUMAN	ATIC	Bifunctional purine biosynthesis protein ATIC OS=Homo sapiens OX=9606 GN=ATIC PE=1 SV=3	21	22	5.79915	8.8309	8.00149	9.44017	7.38193	8.32728	8.37981	9.60795	8.71707	7.00849	9.00979	9.49597	5.85352	7.71374	9.25165	8.51237	8.87709	7.95413	7.96824	8.657	9.97003	6.95222	8.84602	9.44398	1971.59	3002.32	2720.34	3209.46	2509.7	2831.1	2848.96	3266.5	2963.62	2382.74	3063.14	3228.43	3974.15	5237.11	6281.25	5779.33	6026.95	5400.32	5409.9	5877.52	6768.98
sp|Q5VUA4|ZN318_HUMAN	ZNF318	Zinc finger protein 318 OS=Homo sapiens OX=9606 GN=ZNF318 PE=1 SV=2	21	22	10.5752	8.62313	8.72337	6.97657	6.96804	5.76541	9.0986	8.17661	8.45984	8.57536	9.92739	8.13047	10.0514	9.25527	9.27578	7.79236	7.14017	6.2379	9.14506	8.90133	8.40455	8.054	8.40785	7.33429	2207.06	1799.66	1820.58	1456.02	1454.24	1203.25	1898.89	1706.47	1765.58	1789.69	2071.86	1696.84	2469.88	2274.24	2279.28	1914.77	1754.51	1532.8	2247.16	2187.27	2065.2
sp|Q5T8P6-2|RBM26_HUMAN	RBM26	Isoform 2 of RNA-binding protein 26 OS=Homo sapiens OX=9606 GN=RBM26	20	22	12.2931	10.2797	8.89793	9.20745	8.68838	9.56126	6.71523	6.8405	7.03897	6.77448	6.90672	6.79629	9.93455	9.23835	8.32398	9.46662	9.02714	9.49459	7.25659	7.7112	8.25146	7.5316	6.79626	6.96768	4193.31	3506.49	3035.17	3140.75	2963.69	3261.44	2290.63	2333.36	2401.06	2310.84	2355.95	2318.28	3959.96	3682.45	3317.98	3773.44	3598.26	3784.59	2892.51	3073.72	3289.07
tr|A0A2R8Y793|A0A2R8Y793_HUMAN	ACTB	Actin, cytoplasmic 1 (Fragment) OS=Homo sapiens OX=9606 GN=ACTB PE=1 SV=1	20	22	6.72227	7.32311	7.31182	7.40668	8.33172	8.56786	9.1935	10.3699	9.94834	10.6691	4.56999	9.58567	6.74761	8.14834	7.96746	7.13915	6.62528	7.25565	9.64484	11.763	4.68345	10.5228	8.68258	10.8198	1827.58	1990.93	1987.86	2013.65	2265.14	2329.34	2499.43	2819.27	2704.65	2900.6	1242.44	2606.05	1526.86	1843.82	1802.89	1615.46	1499.18	1641.82	2182.45	2661.76	1059.78
sp|Q9H9B4|SFXN1_HUMAN	SFXN1	Sideroflexin-1 OS=Homo sapiens OX=9606 GN=SFXN1 PE=1 SV=4	20	22	7.67287	6.71175	6.83511	6.77148	8.7588	7.13826	9.78467	8.71579	8.9767	11.4078	8.54421	8.68254	8.81114	7.23575	7.39893	6.57799	9.06432	7.45114	10.212	8.21344	5.32479	10.6784	10.2725	8.75963	2065.59	1806.85	1840.06	1822.93	2357.93	1921.67	2634.1	2346.35	2416.59	3071.06	2300.16	2337.4	3795.84	3117.16	3187.46	2833.8	3904.91	3209.95	4399.31	3538.35	2293.92
sp|P45954|ACDSB_HUMAN	ACADSB	Short/branched chain specific acyl-CoA dehydrogenase, mitochondrial OS=Homo sapiens OX=9606 GN=ACADSB PE=1 SV=1	20	22	8.28373	7.19947	7.93404	8.21736	12.0797	8.22175	9.97267	7.70617	7.70767	9.50708	6.56633	6.60408	8.12608	8.65634	7.22251	7.8293	9.58244	7.15018	9.3123	6.93583	4.21952	10.2672	13.1644	7.53391	3155.38	2742.37	3022.18	3130.1	4601.3	3131.77	3798.72	2935.38	2935.95	3621.37	2501.2	2515.58	5129.22	5463.92	4558.88	4941.89	6048.48	4513.23	5877.97	4377.93	2663.38
sp|Q9NW13|RBM28_HUMAN	RBM28	RNA-binding protein 28 OS=Homo sapiens OX=9606 GN=RBM28 PE=1 SV=3	19	22	13.0845	10.3587	8.46623	8.47874	11.3473	9.51832	3.9231	6.97774	7.13676	6.7928	7.76623	6.14961	11.7714	8.35145	10.45	9.75519	8.14785	16.8114	3.79795	3.47224	7.12745	8.19417	5.61249	6.50836	6749.53	5343.46	4367.24	4373.69	5853.4	4909.95	2023.7	3599.41	3681.44	3504.01	4006.15	3172.23	7265.31	5154.5	6449.7	6020.89	5028.84	10376	2344.09	2143.06	4399.05
sp|Q709C8|VP13C_HUMAN	VPS13C	Vacuolar protein sorting-associated protein 13C OS=Homo sapiens OX=9606 GN=VPS13C PE=1 SV=1	19	22	6.40214	8.53278	8.10662	8.82067	10.2993	8.87856	8.25161	7.9859	8.38672	7.32855	7.74648	9.26069	6.77401	9.24991	7.19889	9.12298	10.2182	9.63007	8.45492	8.45425	7.9069	6.77489	7.65936	8.55565	1970.73	2626.59	2495.41	2715.21	3170.36	2733.03	2540.04	2458.25	2581.63	2255.9	2384.55	2850.66	2000.71	2731.97	2126.2	2694.48	3017.95	2844.25	2497.17	2496.97	2335.31
sp|Q8IWA0|WDR75_HUMAN	WDR75	WD repeat-containing protein 75 OS=Homo sapiens OX=9606 GN=WDR75 PE=1 SV=1	19	22	6.45778	5.49451	6.27937	6.05044	6.65849	6.53288	10.7366	9.95827	9.11634	11.3829	11.8271	9.50531	6.87689	6.31474	5.5578	6.69978	6.50533	7.37537	10.0447	8.57209	10.5896	11.1094	10.8325	9.52179	2752.66	2342.06	2676.61	2579.03	2838.21	2784.67	4576.52	4244.76	3885.88	4852.02	5041.36	4051.68	3154.29	2896.44	2549.25	3073.05	2983.86	3382.93	4607.32	3931.84	4857.23
sp|Q9UIA9|XPO7_HUMAN	XPO7	Exportin-7 OS=Homo sapiens OX=9606 GN=XPO7 PE=1 SV=3	19	22	5.85758	7.21804	7.90773	8.35778	8.0925	7.80825	9.06612	9.55048	9.74848	8.16094	9.03719	9.19491	6.54126	8.0712	7.07454	8.75784	8.14376	8.10716	8.94519	8.62024	10.2951	7.52754	9.47139	8.44477	2324.46	2864.33	3138.02	3316.61	3211.34	3098.54	3597.7	3789.91	3868.48	3238.5	3586.22	3648.81	1922.82	2372.55	2079.58	2574.39	2393.88	2383.12	2629.46	2533.94	3026.27
sp|Q53EP0|FND3B_HUMAN	FNDC3B	Fibronectin type III domain-containing protein 3B OS=Homo sapiens OX=9606 GN=FNDC3B PE=1 SV=2	19	22	10.4873	8.56054	8.06122	8.59101	6.32842	9.57132	8.87987	7.91839	8.19031	9.0873	7.38918	6.93511	10.2444	8.57094	8.27704	7.86647	6.33403	9.51659	8.57318	8.55231	8.20399	9.71102	6.81821	7.33183	3214.53	2623.94	2470.89	2633.28	1939.76	2933.76	2721.82	2427.11	2510.46	2785.4	2264.9	2125.72	4377.01	3662.01	3536.44	3361.02	2706.27	4066.05	3662.97	3654.05	3505.23
sp|P33991|MCM4_HUMAN	MCM4	DNA replication licensing factor MCM4 OS=Homo sapiens OX=9606 GN=MCM4 PE=1 SV=5	19	22	10.1053	9.4161	9.46202	9.36452	6.88769	7.73411	8.71582	8.33623	8.2034	6.48774	7.04025	8.2468	10.1694	9.97905	8.09081	9.97143	7.68338	8.81945	8.19984	8.69419	8.11106	6.52938	6.10717	7.64487	2631.55	2452.07	2464.03	2438.64	1793.64	2014.06	2269.71	2170.86	2136.27	1689.49	1833.37	2147.57	2506.2	2459.3	1993.95	2457.42	1893.54	2173.52	2020.82	2142.65	1998.94
sp|Q14562|DHX8_HUMAN	DHX8	ATP-dependent RNA helicase DHX8 OS=Homo sapiens OX=9606 GN=DHX8 PE=1 SV=1	19	22	6.01185	6.16803	6.36848	6.27125	8.96025	6.38911	9.72611	9.93842	9.78769	10.1908	11.0718	9.11624	7.80055	7.15464	6.80833	7.00701	8.37334	8.26836	8.83267	8.34099	9.12493	9.79041	9.25442	9.24436	1576.63	1617.59	1670.16	1644.66	2349.86	1675.57	2550.71	2606.39	2566.86	2672.57	2903.62	2390.77	2559.07	2347.17	2233.56	2298.74	2746.98	2712.54	2897.67	2736.37	2993.55
sp|Q14678|KANK1_HUMAN	KANK1	KN motif and ankyrin repeat domain-containing protein 1 OS=Homo sapiens OX=9606 GN=KANK1 PE=1 SV=3	18	22	5.87025	5.66839	5.61839	5.91195	5.98062	6.23305	12.0262	11.0858	11.1082	9.8622	11.2067	9.42823	5.66909	5.5185	6.73559	5.58397	5.14439	5.32679	10.3199	10.4344	13.4124	9.94208	11.1341	10.7788	2049.88	1979.39	1961.93	2064.44	2088.42	2176.57	4199.52	3871.15	3878.97	3443.86	3913.35	3292.32	1727.52	1681.63	2052.51	1701.58	1567.63	1623.21	3144.73	3179.63	4087.12
sp|Q9Y6M1|IF2B2_HUMAN	IGF2BP2	Insulin-like growth factor 2 mRNA-binding protein 2 OS=Homo sapiens OX=9606 GN=IGF2BP2 PE=1 SV=2	18	22	5.28953	6.20905	5.97632	6.52372	8.39263	6.70713	10.1592	10.4392	10.4389	9.30274	10.9804	9.58111	6.38142	6.84112	8.77347	6.88067	8.53828	7.24978	8.60805	9.07298	11.5042	8.20394	9.28386	8.66218	2007.57	2356.56	2268.23	2475.99	3185.31	2545.6	3855.8	3962.07	3961.95	3530.73	4167.45	3636.38	3362.31	3604.52	4622.66	3625.36	4498.74	3819.84	4535.5	4780.47	6061.48
sp|O60763|USO1_HUMAN	USO1	General vesicular transport factor p115 OS=Homo sapiens OX=9606 GN=USO1 PE=1 SV=2	18	22	6.30117	7.04174	6.9756	7.56171	7.50813	7.58908	9.83422	9.77439	9.90098	9.48647	8.43643	9.59008	6.9577	6.74203	7.38515	7.17043	6.94341	6.5925	9.29037	8.32547	11.3964	8.92542	10.3709	9.90019	1865.25	2084.47	2064.89	2238.39	2222.53	2246.49	2911.09	2893.38	2930.85	2808.15	2497.32	2838.82	1684.37	1632.16	1787.85	1735.87	1680.91	1595.96	2249.08	2015.49	2758.92
sp|Q15746-6|MYLK_HUMAN	MYLK	Isoform Del-1790 of Myosin light chain kinase, smooth muscle OS=Homo sapiens OX=9606 GN=MYLK	17	22	8.54773	8.04156	8.32128	7.45892	9.5297	7.79927	7.40947	9.01083	8.27768	9.37994	7.49354	8.73008	9.22396	9.15041	9.27412	7.9639	9.57882	9.2212	6.19585	8.21495	8.69433	8.49453	6.13358	7.85436	3545.15	3335.22	3451.23	3093.57	3952.42	3234.73	3073.06	3737.22	3433.15	3890.31	3107.93	3620.78	4153.68	4120.56	4176.27	3586.26	4313.48	4152.44	2790.08	3699.31	3915.18
sp|Q5JRX3-2|PREP_HUMAN	PITRM1	Isoform 2 of Presequence protease, mitochondrial OS=Homo sapiens OX=9606 GN=PITRM1	17	22	7.07202	6.08835	6.40649	6.35913	9.09986	7.0053	10.8417	9.2402	8.39057	10.75	10.9986	7.74777	7.49895	6.44194	6.52941	6.65606	9.11888	7.61356	9.30707	8.17414	9.4953	10.8986	9.44416	8.82193	1551.61	1335.79	1405.59	1395.2	1996.52	1536.97	2378.68	2027.31	1840.9	2358.57	2413.1	1699.87	3296.3	2831.67	2870.12	2925.79	4008.37	3346.68	4091.09	3593.09	4173.83
sp|P49257|LMAN1_HUMAN	LMAN1	Protein ERGIC-53 OS=Homo sapiens OX=9606 GN=LMAN1 PE=1 SV=2	16	22	10.1724	7.95334	8.18737	7.58383	6.59856	8.31435	10.0484	8.60762	8.46287	8.4906	8.71638	6.8643	10.0044	7.73278	9.31868	7.18539	6.56673	7.08888	8.97358	8.4608	8.94017	8.90488	9.10143	7.7223	2501.92	1956.13	2013.69	1865.25	1622.92	2044.92	2471.4	2117.05	2081.45	2088.27	2143.8	1688.28	4689.43	3624.64	4368.01	3368.06	3078.07	3322.82	4206.25	3965.89	4190.59
sp|Q14999-2|CUL7_HUMAN	CUL7	Isoform 2 of Cullin-7 OS=Homo sapiens OX=9606 GN=CUL7	16	22	5.78578	6.50581	6.56878	6.79648	6.46479	5.16009	10.8587	10.5989	10.7297	9.0262	9.78803	11.7167	5.90648	6.78445	8.0796	6.317	6.27591	5.51091	10.4199	10.4814	10.7707	8.75771	9.66496	11.0309	1378.18	1549.69	1564.69	1618.93	1539.92	1229.14	2586.55	2524.68	2555.83	2150.05	2331.52	2790.93	1295.03	1487.53	1771.5	1385.04	1376.03	1208.3	2284.62	2298.11	2361.55
sp|O14776|TCRG1_HUMAN	TCERG1	Transcription elongation regulator 1 OS=Homo sapiens OX=9606 GN=TCERG1 PE=1 SV=2	16	22	10.897	9.16197	8.9237	9.14285	7.76787	9.27128	7.87739	7.13268	7.13902	8.11448	7.30769	7.26406	9.36782	9.68753	9.26984	9.87275	7.70281	9.14647	7.16747	8.06823	8.58677	7.66435	6.61573	6.85022	3539.01	2975.52	2898.14	2969.31	2522.76	3011.02	2558.33	2316.47	2318.53	2635.33	2373.31	2359.14	3095.74	3201.39	3063.36	3262.6	2545.51	3022.59	2368.6	2666.27	2837.63
sp|Q13347|EIF3I_HUMAN	EIF3I	Eukaryotic translation initiation factor 3 subunit I OS=Homo sapiens OX=9606 GN=EIF3I PE=1 SV=1	16	22	6.05992	7.80474	8.45544	8.39655	7.75425	8.87668	9.87695	9.94346	9.09966	7.53449	7.53476	8.66308	6.74444	7.43072	7.79145	7.73462	6.27163	7.8166	8.43326	8.20427	9.21086	8.13379	10.9441	11.2843	2243.2	2889.08	3129.95	3108.15	2870.39	3285.88	3656.15	3680.77	3368.42	2789.04	2789.14	3206.81	3973.47	4377.79	4590.31	4556.83	3694.91	4605.13	4968.43	4833.52	5426.55
sp|Q8IWZ3-6|ANKH1_HUMAN	ANKHD1	Isoform 6 of Ankyrin repeat and KH domain-containing protein 1 OS=Homo sapiens OX=9606 GN=ANKHD1	15	22	5.62391	6.92309	8.19815	8.52887	7.90203	7.55686	9.7704	9.17535	9.50507	7.70043	9.53093	9.58491	6.16335	8.33046	8.54659	8.42713	7.8081	7.31879	8.55948	9.22733	10.5486	7.25429	8.86848	8.94742	1459.55	1796.72	2127.63	2213.46	2050.78	1961.2	2535.67	2381.24	2466.81	1998.46	2473.52	2487.53	2821.74	3813.9	3912.85	3858.16	3574.75	3350.73	3918.75	4224.51	4829.42
sp|Q05682-3|CALD1_HUMAN	CALD1	Isoform 3 of Caldesmon OS=Homo sapiens OX=9606 GN=CALD1	15	22	12.0455	11.832	10.4502	10.4225	9.27981	10.3712	5.5213	5.67598	6.03497	5.69785	5.62368	7.04508	9.85023	11.3312	10.3891	10.7322	10.1224	8.57186	5.89761	7.1645	8.94737	5.71433	5.17641	6.10278	4152.96	4079.34	3602.93	3593.39	3199.42	3575.69	1903.59	1956.92	2080.69	1964.46	1938.89	2428.95	4798.41	5519.85	5060.91	5228.05	4930.99	4175.67	2872.94	3490.09	4358.59
sp|Q7L592|NDUF7_HUMAN	NDUFAF7	Protein arginine methyltransferase NDUFAF7, mitochondrial OS=Homo sapiens OX=9606 GN=NDUFAF7 PE=1 SV=1	13	22	7.59847	6.84172	7.19235	7.49894	9.00172	7.66576	8.78885	8.15124	7.57047	10.289	11.4945	7.90698	8.82173	7.29289	7.52356	7.62637	9.30532	8.42724	8.65099	7.29934	7.7083	9.52513	9.35998	8.45917	1055.85	950.695	999.417	1042.02	1250.84	1065.2	1221.26	1132.66	1051.96	1429.71	1597.23	1098.72	3378.06	2792.63	2880.96	2920.33	3563.24	3227	3312.68	2795.1	2951.7
sp|Q9NZM1|MYOF_HUMAN	MYOF	Myoferlin OS=Homo sapiens OX=9606 GN=MYOF PE=1 SV=1	2	22	6.0479	6.49483	7.03842	6.22944	7.77826	7.46274	8.29419	14.8507	8.67468	8.69287	8.33039	10.1056	9.1268	7.72943	8.91324	8.48915	7.70726	9.1838	8.98414	10.1674	7.168	8.03565	7.1264	7.36875	139.353	149.651	162.176	143.536	179.223	171.953	191.111	342.182	199.878	200.297	191.945	232.849	2193.64	1857.78	2142.31	2040.38	1852.45	2207.34	2159.35	2443.74	1722.84
sp|O95782|AP2A1_HUMAN	AP2A1	AP-2 complex subunit alpha-1 OS=Homo sapiens OX=9606 GN=AP2A1 PE=1 SV=3	31	21	6.57719	6.07275	6.6066	6.0071	8.36538	6.38443	9.71651	9.7699	9.51853	11.1764	10.2138	9.59137	7.61333	7.17395	5.74305	6.45946	8.78207	7.29005	9.32753	8.73853	9.14555	10.3829	9.49266	9.85089	4459.84	4117.79	4479.78	4073.27	5672.37	4329.13	6588.54	6624.74	6454.29	7578.46	6925.76	6503.68	2969.21	2797.85	2239.8	2519.2	3425.02	2843.13	3637.75	3408.04	3566.78
sp|P11387|TOP1_HUMAN	TOP1	DNA topoisomerase 1 OS=Homo sapiens OX=9606 GN=TOP1 PE=1 SV=2	29	21	13.6609	11.694	9.6108	10.0179	10.3375	11.3361	4.29418	6.13886	5.96432	5.90444	5.8138	5.22717	13.136	9.9201	7.92635	11.3273	7.84252	21.012	3.54552	2.99046	6.13967	6.60038	4.42289	5.13685	9747.03	8343.68	6857.31	7147.75	7375.84	8088.33	3063.9	4380.08	4255.54	4212.82	4148.15	3729.59	6813.17	5145.22	4111.13	5875.09	4067.65	10898.2	1838.94	1551.05	3184.44
sp|Q13838-2|DX39B_HUMAN	DDX39B	Isoform 2 of Spliceosome RNA helicase DDX39B OS=Homo sapiens OX=9606 GN=DDX39B	29	21	11.4761	9.10336	8.84137	9.0541	9.61546	10.1452	6.32595	6.50429	7.46529	7.10185	7.0446	7.32243	9.71863	8.12589	8.72967	7.91008	11.1579	8.90761	6.87126	7.10249	8.07579	7.38293	7.58594	8.43178	5465.9	4335.81	4211.03	4312.35	4579.72	4832.04	3012.97	3097.91	3555.62	3382.52	3355.25	3487.58	4418.58	3694.44	3968.95	3596.32	5072.96	4049.85	3124.02	3229.15	3671.66
sp|Q9Y277-2|VDAC3_HUMAN	VDAC3	Isoform 2 of Voltage-dependent anion-selective channel protein 3 OS=Homo sapiens OX=9606 GN=VDAC3	28	21	10.4516	8.45666	8.35553	7.4838	10.5266	8.75489	8.52308	7.35895	7.13484	8.19291	8.8267	5.93436	12.1463	9.48759	9.3336	7.05992	11.1148	7.70104	7.0686	7.42817	7.10387	8.00417	7.59922	5.95269	4421.62	3577.63	3534.85	3166.06	4453.34	3703.8	3605.73	3113.24	3018.43	3466.05	3734.18	2510.56	4952.97	3868.8	3806.01	2878.86	4532.34	3140.29	2882.4	3029.02	2896.78
sp|P30038|AL4A1_HUMAN	ALDH4A1	Delta-1-pyrroline-5-carboxylate dehydrogenase, mitochondrial OS=Homo sapiens OX=9606 GN=ALDH4A1 PE=1 SV=3	28	21	6.01107	5.30261	5.15495	6.27182	8.39446	6.68209	12.3447	9.11728	8.4063	11.2624	12.7364	8.31593	6.55611	5.71045	6.2365	6.29424	10.1988	6.62307	10.6117	7.95687	7.87288	11.203	11.7906	8.94581	3148.77	2777.66	2700.31	3285.36	4397.26	3500.27	6466.48	4775.89	4403.46	5899.58	6671.69	4356.12	2759.38	2403.45	2624.86	2649.16	4292.54	2787.56	4466.34	3348.94	3313.59
sp|Q10471|GALT2_HUMAN	GALNT2	Polypeptide N-acetylgalactosaminyltransferase 2 OS=Homo sapiens OX=9606 GN=GALNT2 PE=1 SV=1	28	21	11.3046	9.14844	9.27799	8.13876	8.36632	9.05293	8.78326	7.44721	6.95811	7.68885	7.55512	6.27842	10.5432	7.80721	7.34607	6.93056	9.12606	6.98371	9.40101	8.71344	9.0203	9.12513	8.2391	6.76426	6556.51	5305.97	5381.11	4720.37	4852.35	5250.58	5094.17	4319.28	4035.61	4459.43	4381.87	3641.4	4504.96	3335.92	3138.88	2961.34	3899.45	2984.05	4016.93	3723.14	3854.26
sp|P23246|SFPQ_HUMAN	SFPQ	Splicing factor, proline- and glutamine-rich OS=Homo sapiens OX=9606 GN=SFPQ PE=1 SV=2	28	21	11.0666	8.98851	9.22602	6.96236	7.46722	7.25687	7.87131	7.83183	7.94898	8.59454	8.57105	8.21473	10.2045	9.87153	7.34599	8.60856	7.70847	7.69427	8.1902	8.27809	8.59864	8.848	7.57154	7.08024	6786.13	5511.85	5657.49	4269.39	4578.98	4449.99	4826.77	4802.56	4874.4	5270.26	5255.86	5037.36	6728.12	6508.59	4843.43	5675.88	5082.42	5073.06	5400.04	5457.99	5669.34
sp|P53618|COPB_HUMAN	COPB1	Coatomer subunit beta OS=Homo sapiens OX=9606 GN=COPB1 PE=1 SV=3	27	21	7.98976	9.10915	9.17882	9.15447	7.88127	9.13044	8.03436	8.29045	8.50622	6.7196	7.41481	8.59066	7.79234	8.51557	9.58817	8.79868	7.39253	7.91018	8.99276	7.83543	9.65392	6.59805	8.37037	8.552	4019.73	4582.91	4617.96	4605.71	3965.15	4593.62	4042.17	4171.01	4279.57	3380.7	3730.47	4322.05	4878.89	5331.71	6003.28	5508.97	4628.56	4952.67	5630.49	4905.87	6044.45
sp|Q9NTI5|PDS5B_HUMAN	PDS5B	Sister chromatid cohesion protein PDS5 homolog B OS=Homo sapiens OX=9606 GN=PDS5B PE=1 SV=1	27	21	10.2893	8.81719	8.91107	8.73623	8.72901	8.99064	6.75081	7.15754	8.05105	8.5034	7.47145	7.59232	11.4029	9.34658	8.86258	9.02484	8.441	12.2418	6.46705	6.03967	6.71531	8.26283	6.12664	7.06878	6142.21	5263.44	5319.48	5215.11	5210.8	5366.98	4029.91	4272.71	4806.09	5076.12	4460.1	4532.25	5797.76	4752.24	4506.15	4588.65	4291.8	6224.33	3288.15	3070.85	3414.38
sp|Q9BZE4|NOG1_HUMAN	GTPBP4	Nucleolar GTP-binding protein 1 OS=Homo sapiens OX=9606 GN=GTPBP4 PE=1 SV=3	27	21	11.1539	9.57359	8.99016	8.85999	8.96192	9.80527	5.44638	6.92597	7.46955	7.79009	7.5398	7.48335	11.5842	8.82649	6.92484	10.9962	7.16214	17.5174	5.41376	4.69837	6.01427	8.43902	5.55867	6.86461	5971.54	5125.47	4813.12	4743.43	4798	5249.51	2915.86	3708	3999.02	4170.63	4036.63	4006.41	6094.85	4643.91	3643.39	5785.46	3768.24	9216.5	2848.36	2471.97	3164.31
sp|O60841|IF2P_HUMAN	EIF5B	Eukaryotic translation initiation factor 5B OS=Homo sapiens OX=9606 GN=EIF5B PE=1 SV=4	27	21	9.25565	10.5265	10.8704	10.7714	9.17948	10.9807	5.62365	6.09296	6.82904	5.75766	5.66077	8.45181	9.31646	10.9126	9.29657	11.8007	9.52417	12.264	6.51222	7.68011	6.14896	5.33021	4.96845	6.24554	5550.3	6312.41	6518.62	6459.22	5504.62	6584.73	3372.31	3653.74	4095.14	3452.67	3394.57	5068.26	4711.32	5518.5	4701.26	5967.61	4816.36	6201.87	3293.22	3883.82	3109.52
sp|Q8IWJ2|GCC2_HUMAN	GCC2	GRIP and coiled-coil domain-containing protein 2 OS=Homo sapiens OX=9606 GN=GCC2 PE=1 SV=4	27	21	13.3676	11.5384	9.70242	9.91097	8.32171	9.60379	6.08935	6.66802	6.90056	6.89504	4.2189	6.78333	11.9801	11.4701	8.75827	10.9472	8.30559	9.17602	6.99192	7.9624	3.57321	7.74508	6.02135	7.06871	5833.52	5035.26	4234.07	4325.08	3631.54	4191.03	2657.35	2909.88	3011.36	3008.95	1841.1	2960.2	6254.61	5988.33	4572.54	5715.35	4336.2	4790.64	3650.36	4157.03	1865.51
sp|O43707|ACTN4_HUMAN	ACTN4	Alpha-actinin-4 OS=Homo sapiens OX=9606 GN=ACTN4 PE=1 SV=2	27	21	7.76543	7.09749	7.01954	7.72353	8.08606	8.58754	8.77844	9.17074	9.45294	8.11815	8.89962	9.30052	6.26721	6.18575	6.1059	6.93318	6.88174	6.74919	9.02188	9.38026	13.1722	8.97631	9.87178	10.4546	3017.52	2757.97	2727.68	3001.24	3142.11	3336.98	3411.16	3563.6	3673.26	3154.58	3458.25	3614.03	2852.09	2815.02	2778.68	3155.16	3131.75	3071.43	4105.69	4268.78	5994.42
sp|Q9NSE4|SYIM_HUMAN	IARS2	Isoleucine--tRNA ligase, mitochondrial OS=Homo sapiens OX=9606 GN=IARS2 PE=1 SV=2	26	21	7.17255	6.16822	6.98765	6.31601	8.8226	6.84515	9.21886	8.32461	8.60944	11.1131	11.8226	8.5992	7.90844	6.73711	5.70929	6.53331	8.70794	7.3343	9.3764	8.09726	9.36212	10.6973	10.6965	8.84004	3122.7	2685.45	3042.2	2749.79	3841.08	2980.16	4013.6	3624.27	3748.28	4838.31	5147.18	3743.82	3617.13	3081.39	2611.29	2988.18	3982.8	3354.53	4288.54	3703.49	4282.01
sp|P60174-3|TPIS_HUMAN	TPI1	Isoform 2 of Triosephosphate isomerase OS=Homo sapiens OX=9606 GN=TPI1	26	21	4.27099	8.02378	7.02522	8.35459	5.4495	9.84104	11.374	10.6998	9.20876	7.18971	11.615	6.94758	5.00785	5.53746	5.30024	6.57644	5.77092	6.96306	8.87092	9.0237	16.6094	6.88997	12.4525	10.9975	2557.03	4803.82	4205.98	5001.87	3262.6	5891.81	6809.59	6405.94	5513.26	4304.46	6953.9	4159.5	2424.53	2680.94	2566.09	3183.96	2793.97	3371.14	4294.82	4368.79	8041.39
sp|P17174|AATC_HUMAN	GOT1	Aspartate aminotransferase, cytoplasmic OS=Homo sapiens OX=9606 GN=GOT1 PE=1 SV=3	26	21	6.56866	8.43885	8.1773	10.6248	8.40697	11.3124	7.80409	7.61051	8.46589	7.12825	6.48558	8.97666	6.82524	8.2118	7.99654	8.67769	8.89854	8.44168	8.01647	7.74605	7.09083	7.45961	10.2216	10.414	2218.53	2850.18	2761.84	3588.48	2839.41	3820.72	2635.79	2570.41	2859.31	2407.53	2190.47	3031.82	3054.94	3675.56	3579.21	3884.09	3982.94	3778.45	3588.13	3467.09	3173.82
sp|O60306|AQR_HUMAN	AQR	RNA helicase aquarius OS=Homo sapiens OX=9606 GN=AQR PE=1 SV=4	25	21	5.3771	4.78501	5.36298	4.79923	7.08237	5.44627	11.3077	10.6367	10.8517	12.3865	11.7019	10.2626	6.14371	5.45376	6.17756	5.73942	7.24234	6.43499	10.0001	8.72746	11.2899	11.1427	11.2328	10.4152	1838.56	1636.11	1833.73	1640.97	2421.63	1862.21	3866.37	3636.94	3710.45	4235.23	4001.15	3509.04	1386.8	1231.06	1394.44	1295.54	1634.79	1452.55	2257.3	1970.02	2548.43
sp|Q02252|MMSA_HUMAN	ALDH6A1	Methylmalonate-semialdehyde dehydrogenase [acylating], mitochondrial OS=Homo sapiens OX=9606 GN=ALDH6A1 PE=1 SV=2	25	21	6.60457	6.02921	6.22441	6.13108	12.579	6.15187	10.1251	8.28434	7.93809	9.41647	14.3468	6.16914	7.31509	6.47229	7.77762	6.30309	14.2561	6.09867	7.96026	6.93341	9.66261	8.89723	12.0024	6.32128	3341.51	3050.41	3149.17	3101.95	6364.2	3112.47	5122.67	4191.37	4016.19	4764.16	7258.58	3121.21	4051.61	3584.81	4307.79	3491.09	7896	3377.87	4408.95	3840.21	5351.83
sp|Q8N163|CCAR2_HUMAN	CCAR2	Cell cycle and apoptosis regulator protein 2 OS=Homo sapiens OX=9606 GN=CCAR2 PE=1 SV=2	24	21	7.08167	6.52745	6.6917	6.53851	7.94057	6.53175	9.82297	9.7963	9.4115	9.97294	10.5617	9.12291	6.01166	5.66621	7.58429	5.81342	8.20739	6.00248	10.141	10.26	9.81994	10.0224	10.4005	10.0708	2041.88	1882.08	1929.44	1885.27	2289.53	1883.32	2832.29	2824.6	2713.65	2875.53	3045.3	2630.44	2612.42	2462.3	3295.82	2526.27	3566.59	2608.43	4406.84	4458.55	4267.34
sp|Q99536|VAT1_HUMAN	VAT1	Synaptic vesicle membrane protein VAT-1 homolog OS=Homo sapiens OX=9606 GN=VAT1 PE=1 SV=2	24	21	6.55817	7.36684	7.27297	8.38271	9.88101	9.0282	8.47867	8.22774	8.80395	8.44904	8.17731	9.37341	6.87509	7.73945	8.52282	8.02459	9.76842	9.00889	8.6109	7.70716	7.75564	7.36553	9.23315	9.38836	2042.78	2294.67	2265.43	2611.1	3077.8	2812.16	2640.99	2562.83	2742.31	2631.76	2547.12	2919.69	2676.35	3012.83	3317.78	3123.83	3802.67	3507	3352.07	3000.26	3019.13
sp|P51572-2|BAP31_HUMAN	BCAP31	Isoform 2 of B-cell receptor-associated protein 31 OS=Homo sapiens OX=9606 GN=BCAP31	24	21	11.1293	8.8507	9.0514	8.0531	8.19876	8.55121	7.89705	7.24098	7.69756	7.96555	8.85044	6.51396	11.8675	10.007	8.03417	8.15002	8.32778	8.75899	7.42617	7.81724	7.47234	8.4576	7.34116	6.34004	6061.4	4820.4	4929.71	4386	4465.33	4657.29	4301.01	3943.69	4192.36	4338.32	4820.26	3547.73	4535.81	3824.71	3070.69	3114.97	3182.91	3347.72	2838.31	2987.78	2855.96
sp|Q14240-2|IF4A2_HUMAN	EIF4A2	Isoform 2 of Eukaryotic initiation factor 4A-II OS=Homo sapiens OX=9606 GN=EIF4A2	24	21	7.56287	9.49136	9.75912	10.2526	7.71473	9.0333	7.26486	7.72192	7.38878	6.67927	7.94757	9.18365	6.32568	7.47527	18.0876	7.44655	7.32118	7.24516	6.42932	8.26325	8.25058	6.11144	8.14665	8.89735	3609.22	4529.55	4657.33	4892.82	3681.69	4310.95	3467	3685.12	3526.14	3187.54	3792.81	4382.7	3055.59	3610.89	8737.11	3597.02	3536.46	3499.74	3105.65	3991.52	3985.4
sp|Q9Y3I0|RTCB_HUMAN	RTCB	RNA-splicing ligase RtcB homolog OS=Homo sapiens OX=9606 GN=RTCB PE=1 SV=1	24	21	5.81074	6.74105	7.01451	7.09335	8.18825	7.31498	9.47509	10.4675	9.95441	8.3794	9.92053	9.6402	7.21682	8.17045	6.85264	8.7348	9.00035	9.23737	7.4114	8.57801	10.7652	7.55602	8.0289	8.44805	3767.75	4370.98	4548.29	4599.41	5309.36	4743.12	6143.76	6787.25	6454.56	5433.3	6432.59	6250.82	4101.05	4642.96	3894.1	4963.66	5114.56	5249.25	4211.62	4874.56	6117.46
sp|P22392-2|NDKB_HUMAN	NME2	Isoform 3 of Nucleoside diphosphate kinase B OS=Homo sapiens OX=9606 GN=NME2	24	21	9.26702	10.9193	10.0697	11.2367	7.86074	10.3899	6.60207	7.10979	6.83446	6.12831	5.51747	8.06456	6.85185	8.65015	11.5112	10.2228	7.76455	9.01208	7.93812	8.6895	4.43527	6.93559	8.32088	9.66797	5205.18	6133.23	5656.04	6311.51	4415.29	5835.9	3708.31	3993.49	3838.84	3442.2	3099.1	4529.77	2771.98	3499.5	4656.97	4135.74	3141.22	3645.92	3211.44	3515.42	1794.33
sp|O00567|NOP56_HUMAN	NOP56	Nucleolar protein 56 OS=Homo sapiens OX=9606 GN=NOP56 PE=1 SV=4	24	21	9.0521	7.19897	6.86185	6.83699	8.97675	8.18088	8.30406	8.86931	8.8408	9.90037	9.25851	7.71941	9.57099	7.51263	8.35023	7.05573	8.3504	11.1591	7.447	7.1305	8.09744	9.47965	8.24646	7.59989	5596.03	4450.42	4242.01	4226.64	5549.45	5057.44	5133.59	5483.03	5465.4	6120.43	5723.63	4772.16	4449.55	3492.62	3882.02	3280.21	3882.1	5187.85	3462.11	3314.97	3764.5
sp|P27708|PYR1_HUMAN	CAD	CAD protein OS=Homo sapiens OX=9606 GN=CAD PE=1 SV=3	23	21	5.46013	6.70492	7.61994	8.93447	5.88103	7.53982	9.67969	9.64564	10.1495	8.62347	8.96344	10.7979	6.16526	6.87285	7.99597	8.46561	5.68669	7.6176	10.1252	9.59528	10.0834	8.06573	8.76283	10.5635	1462.51	1795.93	2041.02	2393.12	1575.25	2019.56	2592.73	2583.61	2718.58	2309.82	2400.88	2892.25	1034.86	1153.63	1342.15	1420.98	954.53	1278.64	1699.55	1610.6	1692.54
sp|Q9C0C2|TB182_HUMAN	TNKS1BP1	182 kDa tankyrase-1-binding protein OS=Homo sapiens OX=9606 GN=TNKS1BP1 PE=1 SV=4	23	21	8.38651	9.39525	9.80145	10.2785	7.67201	10.7124	6.94212	6.6397	7.89906	6.38244	6.74438	9.1461	7.12598	7.70762	6.62304	9.13975	8.47833	8.82448	9.2789	10.1849	9.65964	7.25424	7.10885	8.6143	2323.32	2602.77	2715.3	2847.47	2125.38	2967.67	1923.18	1839.4	2188.28	1768.13	1868.4	2533.75	2395.65	2591.19	2226.57	3072.65	2850.29	2966.66	3119.43	3424	3247.43
sp|Q9UNX4|WDR3_HUMAN	WDR3	WD repeat-containing protein 3 OS=Homo sapiens OX=9606 GN=WDR3 PE=1 SV=1	23	21	6.91206	5.91517	6.11	6.03731	7.37363	6.62935	9.937	10.15	9.62451	11.4621	10.4831	9.36582	7.62581	6.49636	5.85116	6.40231	6.93522	8.57584	10.0829	8.76385	9.26517	11.2885	9.59723	9.11568	3772.44	3228.36	3334.69	3295.02	4024.35	3618.14	5423.38	5539.63	5252.83	6255.73	5721.41	5111.64	3444.49	2934.33	2642.9	2891.85	3132.56	3873.61	4554.31	3958.53	4184.97
sp|O95602|RPA1_HUMAN	POLR1A	DNA-directed RNA polymerase I subunit RPA1 OS=Homo sapiens OX=9606 GN=POLR1A PE=1 SV=2	23	21	8.06046	7.73392	7.9803	7.15369	7.83288	7.70623	8.40021	8.54984	8.14993	10.216	8.87034	9.34618	8.53482	7.88679	8.79765	7.69435	7.32941	8.37144	8.83145	8.53735	7.57026	9.1867	8.06569	9.19409	3574.78	3429.96	3539.23	3172.63	3473.85	3417.68	3725.46	3791.82	3614.46	4530.76	3933.96	4144.99	2265.02	2093.04	2334.77	2041.97	1945.12	2221.66	2343.74	2265.69	2009.04
sp|Q9P0K7-2|RAI14_HUMAN	RAI14	Isoform 2 of Ankycorbin OS=Homo sapiens OX=9606 GN=RAI14	23	21	8.92748	7.93567	7.56555	6.91751	9.31204	7.80563	8.86906	8.00524	7.94088	8.72158	9.64279	8.35658	8.77739	8.98111	7.9048	8.15702	9.88685	8.15128	7.90636	8.07598	8.05652	8.59362	8.00799	7.50109	3993.4	3549.75	3384.19	3094.31	4165.42	3491.58	3967.27	3580.87	3552.08	3901.3	4313.37	3738.03	3934.88	4026.21	3543.7	3656.77	4432.25	3654.2	3544.4	3620.44	3611.72
sp|Q8NBJ5|GT251_HUMAN	COLGALT1	Procollagen galactosyltransferase 1 OS=Homo sapiens OX=9606 GN=COLGALT1 PE=1 SV=1	23	21	6.13139	5.44245	5.73701	5.23075	7.01556	5.93707	10.9296	10.7103	10.4629	10.7444	12.818	8.84047	6.59823	5.81434	5.73751	5.68311	7.54209	5.86684	10.0443	10.1892	11.6427	10.7532	10.718	9.41057	2218.53	1969.25	2075.83	1892.65	2538.45	2148.22	3954.68	3875.33	3785.82	3887.68	4637.96	3198.76	2832.41	2495.91	2462.93	2439.58	3237.58	2518.45	4311.71	4373.88	4997.83
sp|Q13308-6|PTK7_HUMAN	PTK7	Isoform 6 of Inactive tyrosine-protein kinase 7 OS=Homo sapiens OX=9606 GN=PTK7	23	21	12.5723	9.97078	10.1462	8.24056	7.37108	9.11351	8.43756	7.21134	7.22966	7.40698	5.84936	6.45073	12.9472	10.1676	9.69184	7.73232	7.53248	7.7464	7.54692	8.01717	7.99858	8.08659	5.69238	6.84047	4940.95	3918.55	3987.48	3238.57	2896.86	3581.64	3315.99	2834.08	2841.28	2910.97	2298.82	2535.16	7271.12	5710.09	5442.9	4342.44	4230.21	4350.35	4238.32	4502.41	4491.97
sp|P36871|PGM1_HUMAN	PGM1	Phosphoglucomutase-1 OS=Homo sapiens OX=9606 GN=PGM1 PE=1 SV=3	23	21	7.87853	8.92549	9.11963	10.7506	8.73685	8.54019	6.53561	7.34266	8.66748	7.29505	7.66367	8.54422	8.20134	9.57607	9.34558	9.89358	9.00709	8.59338	7.58525	7.43153	8.10317	6.09771	7.84799	8.31733	3505.01	3970.78	4057.15	4782.75	3886.86	3799.37	2907.57	3266.61	3856	3245.43	3409.42	3801.16	3069.34	3583.83	3497.57	3702.66	3370.89	3216.06	2838.77	2781.24	3032.6
sp|Q9H4A4|AMPB_HUMAN	RNPEP	Aminopeptidase B OS=Homo sapiens OX=9606 GN=RNPEP PE=1 SV=2	23	21	5.36562	6.70383	7.20464	8.76343	8.10012	8.14067	8.01111	9.32024	10.3641	8.30787	9.25462	10.4638	5.61091	7.22807	7.97904	8.90271	7.82527	7.97242	8.60976	9.32904	9.72693	7.55395	9.49176	9.77015	1472.63	1839.91	1977.36	2405.18	2223.13	2234.26	2198.7	2558	2844.49	2280.15	2539.99	2871.85	1548.91	1995.33	2202.64	2457.62	2160.19	2200.81	2376.75	2575.31	2685.15
sp|P41091|IF2G_HUMAN	EIF2S3	Eukaryotic translation initiation factor 2 subunit 3 OS=Homo sapiens OX=9606 GN=EIF2S3 PE=1 SV=3	23	21	6.67009	7.74075	8.11108	9.02789	7.71836	8.75242	8.36938	8.28253	9.0697	8.08778	8.54718	9.62284	7.64593	8.61963	8.149	8.59445	8.35803	9.09742	7.91897	8.26042	9.27937	7.43126	7.61473	9.03078	3390.07	3934.23	4122.45	4588.42	3922.85	4448.41	4253.73	4209.59	4609.67	4110.61	4344.1	4890.8	2320.09	2615.55	2472.74	2607.91	2536.17	2760.53	2402.94	2506.55	2815.74
sp|P78509|RELN_HUMAN	RELN	Reelin OS=Homo sapiens OX=9606 GN=RELN PE=1 SV=3	23	21	8.1102	7.57737	8.30831	5.60526	8.33589	6.56799	8.86029	11.7084	9.89163	8.97388	9.06538	6.99543	8.10078	7.48719	7.98859	5.1656	7.59087	5.94845	7.78024	9.61609	13.159	9.54836	9.35952	8.25528	3338.08	3118.77	3419.62	2307.07	3430.97	2703.32	3646.81	4819.05	4071.3	3693.56	3731.22	2879.25	1960.41	1811.92	1933.26	1250.09	1837.01	1439.54	1882.84	2327.12	3184.52
sp|Q8WWQ0|PHIP_HUMAN	PHIP	PH-interacting protein OS=Homo sapiens OX=9606 GN=PHIP PE=1 SV=2	23	21	10.1683	7.6454	8.15701	7.19285	9.00178	7.4512	7.80728	8.04495	9.00397	9.92488	7.65398	7.94838	10.7078	8.55341	8.40449	9.06045	7.64161	10.7594	7.93777	6.04605	6.64846	9.74168	6.67566	7.82327	4408.25	3314.49	3536.29	3118.3	3902.52	3230.3	3384.67	3487.71	3903.47	4302.71	3318.21	3445.84	3097.46	2474.26	2431.18	2620.93	2210.5	3112.38	2296.17	1748.95	1923.21
sp|Q9Y266|NUDC_HUMAN	NUDC	Nuclear migration protein nudC OS=Homo sapiens OX=9606 GN=NUDC PE=1 SV=1	23	21	9.89705	12.4348	11.2982	12.192	7.2569	11.274	5.74993	5.94919	6.28502	4.80676	5.8536	7.00252	8.50055	12.2907	9.76766	13.1489	6.74141	10.1498	6.70808	7.70446	7.86994	4.94464	5.67398	6.49986	6529.58	8203.89	7454.02	8043.65	4787.74	7438.01	3793.52	3924.98	4146.54	3171.26	3861.91	4619.91	2711.21	3920.06	3115.35	4193.78	2150.14	3237.24	2139.51	2457.3	2510.08
sp|Q12907|LMAN2_HUMAN	LMAN2	Vesicular integral-membrane protein VIP36 OS=Homo sapiens OX=9606 GN=LMAN2 PE=1 SV=1	23	21	8.48468	7.52015	7.5255	7.45636	7.96923	8.34178	9.70859	9.43455	8.71666	9.16487	8.5012	7.17644	8.46617	7.4516	7.55005	6.31454	8.06542	7.52937	8.87371	9.76191	8.71563	9.90652	9.28471	8.08037	4374.77	3877.45	3880.21	3844.56	4109	4301.09	5005.83	4864.53	4494.38	4725.48	4383.29	3700.23	3684.71	3243.14	3285.99	2748.26	3510.29	3276.99	3862.08	4248.65	3793.28
sp|P04844|RPN2_HUMAN	RPN2	Dolichyl-diphosphooligosaccharide--protein glycosyltransferase subunit 2 OS=Homo sapiens OX=9606 GN=RPN2 PE=1 SV=3	23	21	12.0636	10.6241	9.93033	8.54283	8.20506	9.88919	6.5751	6.83408	6.96369	7.277	6.70677	6.38824	12.1055	10.825	9.61012	8.52664	7.73038	9.87587	6.98354	7.84672	6.20779	7.91592	6.03206	6.34039	5767.12	5078.93	4747.28	4083.97	3922.5	4727.61	3143.28	3267.09	3329.05	3478.83	3206.23	3053.95	6877.48	6149.99	5459.76	4844.21	4391.83	5610.74	3967.53	4457.93	3526.81
sp|P51654|GPC3_HUMAN	GPC3	Glypican-3 OS=Homo sapiens OX=9606 GN=GPC3 PE=1 SV=1	23	21	13.9959	13.2739	11.8048	8.91156	6.64171	11.1429	5.42033	6.71872	5.99589	6.64432	4.1722	5.2777	15.1994	12.3229	11.6795	8.06772	7.09894	9.85093	5.11387	6.84838	6.97872	7.20431	4.39353	5.24173	4283.21	4062.26	3612.65	2727.23	2032.58	3410.1	1658.8	2056.15	1834.94	2033.38	1276.83	1615.15	5702.21	4623.08	4381.7	3026.69	2663.24	3695.68	1918.52	2569.24	2618.14
sp|P46977|STT3A_HUMAN	STT3A	Dolichyl-diphosphooligosaccharide--protein glycosyltransferase subunit STT3A OS=Homo sapiens OX=9606 GN=STT3A PE=1 SV=2	22	21	12.961	11.2829	9.95197	7.98309	8.51057	9.97259	6.39396	6.66481	7.09816	6.82124	6.22217	6.13755	13.4392	11.2157	6.46845	8.23168	8.25571	9.98794	7.73563	8.02413	6.87602	7.90625	6.0637	5.79566	5851.97	5094.26	4493.36	3604.4	3842.56	4502.67	2886.9	3009.19	3204.85	3079.82	2809.34	2771.13	5480.61	4573.85	2637.89	3356.95	3366.75	4073.17	3154.66	3272.31	2804.1
sp|Q9Y6D5|BIG2_HUMAN	ARFGEF2	Brefeldin A-inhibited guanine nucleotide-exchange protein 2 OS=Homo sapiens OX=9606 GN=ARFGEF2 PE=1 SV=3	22	21	7.87521	7.84737	7.72099	8.57816	8.7512	8.55456	8.71933	8.53711	8.8223	7.28686	7.60098	9.70593	8.13642	8.06318	7.39185	8.89628	8.68326	8.6203	8.66182	8.23753	9.24209	6.93953	8.01808	9.10966	2806.6	2796.68	2751.64	3057.12	3118.79	3048.71	3107.43	3042.49	3144.13	2596.92	2708.87	3459.04	2049.58	2031.13	1862.02	2240.99	2187.33	2171.47	2181.93	2075.05	2328.1
sp|Q09666|AHNK_HUMAN	AHNAK	Neuroblast differentiation-associated protein AHNAK OS=Homo sapiens OX=9606 GN=AHNAK PE=1 SV=2	22	21	9.0674	8.92901	8.4269	8.85737	7.54709	8.70732	8.27291	7.10143	8.47265	7.43221	8.09605	9.08966	7.23815	6.88182	11.7003	7.59324	7.17794	6.46618	9.09159	9.78535	10.0935	7.93485	7.51729	8.51979	3540.02	3485.99	3289.96	3458.02	2946.47	3399.44	3229.84	2772.48	3307.82	2901.62	3160.79	3548.71	2552.31	2426.66	4125.76	2677.52	2531.08	2280.1	3205.87	3450.5	3559.15
sp|O75165|DJC13_HUMAN	DNAJC13	DnaJ homolog subfamily C member 13 OS=Homo sapiens OX=9606 GN=DNAJC13 PE=1 SV=5	22	21	5.98	6.05921	6.598	6.28981	7.36612	6.00712	10.5389	10.5367	9.75967	10.7104	10.639	9.51509	6.83906	7.05694	5.0581	7.17565	7.13973	7.09138	10.3809	9.21558	9.95107	10.5648	10.03	9.49682	1364.84	1382.92	1505.89	1435.55	1681.2	1371.03	2405.33	2404.84	2227.49	2444.47	2428.19	2171.67	1298.56	1339.93	960.403	1362.47	1355.65	1346.47	1971.06	1749.8	1889.45
sp|P00505|AATM_HUMAN	GOT2	Aspartate aminotransferase, mitochondrial OS=Homo sapiens OX=9606 GN=GOT2 PE=1 SV=3	22	21	13.3176	10.0002	9.4933	8.7482	8.95253	10.2115	7.61589	6.27005	5.18209	6.4898	8.51939	5.19942	7.76734	7.23246	9.52729	9.50434	8.25018	6.38758	8.54848	8.52193	9.33107	8.86026	9.3322	6.73687	5579.24	4189.45	3977.1	3664.95	3750.55	4278	3190.58	2626.76	2170.97	2718.82	3569.09	2178.23	3905.05	3636.14	4789.87	4778.33	4147.8	3211.37	4297.77	4284.42	4691.22
sp|Q02218|ODO1_HUMAN	OGDH	2-oxoglutarate dehydrogenase, mitochondrial OS=Homo sapiens OX=9606 GN=OGDH PE=1 SV=3	22	21	7.11562	6.01185	6.37697	5.96655	10.6091	6.50535	9.76183	8.78655	8.11144	10.3373	12.6845	7.733	7.02432	6.10795	4.79254	5.79367	11.1181	6.15899	9.30531	7.81057	10.2343	11.0822	11.5099	9.06211	3095.08	2614.97	2773.79	2595.27	4614.63	2829.63	4246.1	3821.88	3528.23	4496.4	5517.36	3363.62	2256.91	1962.48	1539.84	1861.5	3572.24	1978.88	2989.79	2509.53	3288.28
tr|A0A087X2H1|A0A087X2H1_HUMAN	HECTD1	HECT-type E3 ubiquitin transferase OS=Homo sapiens OX=9606 GN=HECTD1 PE=1 SV=1	22	21	7.1258	9.66156	11.1317	9.36592	7.38587	7.15592	7.5297	8.19675	8.15999	6.94661	7.58799	9.75221	7.41832	10.2476	12.5963	9.09383	7.25777	7.35068	7.38097	8.22743	7.66377	6.18774	7.56034	9.01522	1618.52	2194.48	2528.39	2127.33	1677.59	1625.36	1710.26	1861.77	1853.42	1577.82	1723.5	2215.07	1722.11	2378.92	2924.14	2111.07	1684.84	1706.41	1713.44	1909.94	1779.09
sp|P39023|RL3_HUMAN	RPL3	60S ribosomal protein L3 OS=Homo sapiens OX=9606 GN=RPL3 PE=1 SV=2	22	21	8.37095	8.19906	7.69939	8.42572	7.77596	7.91623	7.86262	9.44231	9.25029	8.08665	8.13508	8.83575	7.18326	8.56835	9.42597	8.72253	6.89114	8.86944	7.10957	8.48046	10.5015	7.89038	8.10118	8.25619	4807.01	4708.3	4421.37	4838.46	4465.34	4545.89	4515.1	5422.24	5311.97	4643.75	4671.56	5073.92	3252.01	3879.07	4267.33	3948.87	3119.76	4015.38	3218.65	3839.28	4754.26
tr|A0A096LPI6|A0A096LPI6_HUMAN		Utp12 domain-containing protein (Fragment) OS=Homo sapiens OX=9606 PE=4 SV=2	22	21	8.70972	9.90163	7.09746	7.19431	11.7681	8.17255	8.44901	8.92194	7.73396	10.4334	3.98232	7.63557	8.43874	8.23536	7.36334	6.75261	11.1082	7.75438	10.359	8.63865	2.50813	11.3885	8.62231	8.83089	4874.82	5541.93	3972.44	4026.65	6586.61	4574.17	4728.9	4993.6	4328.69	5839.56	2228.9	4273.62	3485.44	3401.44	3041.27	2789.02	4587.99	3202.78	4278.56	3568.01	1035.93
sp|O43242|PSMD3_HUMAN	PSMD3	26S proteasome non-ATPase regulatory subunit 3 OS=Homo sapiens OX=9606 GN=PSMD3 PE=1 SV=2	22	21	6.50919	7.57938	8.50824	9.15273	7.63922	8.71405	7.99296	8.41954	8.83884	8.1635	8.37932	10.103	6.50654	8.0948	9.16671	8.71325	8.20214	8.68474	8.21475	8.97686	8.80496	7.9482	7.75416	8.9329	1764.12	2054.16	2305.9	2480.57	2070.38	2361.68	2166.25	2281.86	2395.5	2212.47	2270.96	2738.12	3472.05	4319.58	4891.58	4649.6	4376.86	4634.39	4383.59	4790.27	4698.54
sp|P08240|SRPRA_HUMAN	SRPRA	Signal recognition particle receptor subunit alpha OS=Homo sapiens OX=9606 GN=SRPRA PE=1 SV=2	22	21	12.5915	10.7208	10.9932	8.73464	6.96993	8.80638	7.09002	6.56167	7.11598	7.36496	6.36819	6.68276	13.424	10.4164	11.8211	7.62541	7.07279	8.44627	7.47652	7.08297	6.37926	7.38806	6.14027	6.72697	5495.85	4679.33	4798.21	3812.43	3042.18	3843.74	3094.6	2863.99	3105.93	3214.6	2779.54	2916.84	4998.5	3878.6	4401.64	2839.36	2633.59	3145.01	2783.92	2637.38	2375.35
sp|O95347|SMC2_HUMAN	SMC2	Structural maintenance of chromosomes protein 2 OS=Homo sapiens OX=9606 GN=SMC2 PE=1 SV=2	22	21	7.20043	8.27481	9.8217	9.61805	6.8914	7.55899	9.02218	8.34167	8.81907	7.51939	7.78722	9.1451	9.00448	9.69826	10.967	10.4965	7.57991	9.0484	7.94024	7.92541	7.34911	6.30777	6.33668	7.3462	2261.76	2599.24	3085.14	3021.17	2164.69	2374.39	2834	2620.24	2770.2	2361.95	2446.08	2872.61	4055.52	4367.99	4939.42	4727.53	3413.91	4075.3	3576.2	3569.52	3309.96
sp|P17980|PRS6A_HUMAN	PSMC3	26S proteasome regulatory subunit 6A OS=Homo sapiens OX=9606 GN=PSMC3 PE=1 SV=3	22	21	5.28443	9.9218	8.50485	9.33375	7.04658	10.315	9.38987	9.77367	9.61068	8.27942	3.89163	8.64836	6.95243	7.77141	7.84709	8.07764	6.1636	8.1587	9.89345	9.91277	4.24415	9.17048	10.6017	11.2066	2126.9	3993.37	3423.07	3756.69	2836.14	4151.62	3779.28	3933.75	3868.15	3332.34	1566.32	3480.83	2004.47	2240.59	2262.41	2328.88	1777.04	2352.25	2852.4	2857.97	1223.64
sp|Q86XX4-2|FRAS1_HUMAN	FRAS1	Isoform 2 of Extracellular matrix organizing protein FRAS1 OS=Homo sapiens OX=9606 GN=FRAS1	22	21	12.8213	11.0187	10.3519	8.5872	5.60959	8.96695	7.62017	7.99549	7.01317	6.88854	6.37987	6.74703	12.1856	10.3442	8.94184	8.10824	5.65631	8.14673	7.38697	8.52271	9.00241	8.04364	6.39377	7.26763	3220.99	2768.14	2600.63	2157.29	1409.25	2252.69	1914.35	2008.64	1761.86	1730.55	1602.76	1695	5351.21	4542.58	3926.75	3560.68	2483.93	3577.58	3243.94	3742.69	3953.35
sp|P61160|ARP2_HUMAN	ACTR2	Actin-related protein 2 OS=Homo sapiens OX=9606 GN=ACTR2 PE=1 SV=1	22	21	6.74177	7.25189	7.89715	7.96719	8.49655	8.10569	8.42865	8.81157	9.15266	8.63191	9.18347	9.33148	7.1767	7.72168	8.40259	7.7805	8.80426	8.09618	8.36609	8.94053	8.89834	7.92745	8.85459	9.03109	2927.06	3148.54	3428.69	3459.1	3688.93	3519.23	3659.45	3825.7	3973.79	3747.7	3987.17	4051.43	3196.83	3439.59	3742.9	3465.79	3921.82	3606.41	3726.64	3982.52	3963.73
sp|Q8TEX9-2|IPO4_HUMAN	IPO4	Isoform 2 of Importin-4 OS=Homo sapiens OX=9606 GN=IPO4	21	21	6.75036	8.14794	8.63865	10.263	5.9032	9.38068	8.05928	8.28897	8.52704	7.7258	6.88142	11.4336	6.8732	8.94951	9.83943	10.9544	6.42008	10.083	8.28832	8.19757	6.85442	6.33371	7.46619	9.74025	2071.59	2500.49	2651.08	3149.58	1811.61	2878.8	2473.28	2543.77	2616.83	2370.94	2111.81	3508.82	2591.1	3373.84	3709.33	4129.64	2420.28	3801.14	3124.58	3090.37	2584.02
sp|Q14738|2A5D_HUMAN	PPP2R5D	Serine/threonine-protein phosphatase 2A 56 kDa regulatory subunit delta isoform OS=Homo sapiens OX=9606 GN=PPP2R5D PE=1 SV=1	21	21	8.76457	10.5217	10.601	10.0793	10.0205	9.26855	5.98314	6.967	7.39907	6.08172	6.53715	7.77636	9.26367	10.593	10.8523	10.2774	9.93514	10.2024	6.08448	6.92334	6.7858	5.57365	6.44302	7.06572	3917.07	4702.37	4737.8	4504.65	4478.36	4142.31	2673.99	3113.7	3306.8	2718.05	2921.59	3475.42	4117.87	4708.77	4824.06	4568.5	4416.35	4535.17	2704.66	3077.55	3016.41
sp|P05141|ADT2_HUMAN	SLC25A5	ADP/ATP translocase 2 OS=Homo sapiens OX=9606 GN=SLC25A5 PE=1 SV=7	21	21	10.1305	9.25987	8.71194	8.42053	10.3302	9.97701	7.76979	7.36126	6.2843	8.20771	7.14902	6.39786	11.6138	10.0759	7.75013	8.07946	10.1701	8.88865	7.43539	7.00709	6.99984	8.22405	7.2104	6.54521	7848.61	7174.08	6749.57	6523.8	8003.32	7729.68	6019.64	5703.13	4868.76	6358.92	5538.7	4956.74	6285.17	5452.88	4194.23	4372.46	5503.88	4810.38	4023.9	3792.11	3788.19
sp|P35659|DEK_HUMAN	DEK	Protein DEK OS=Homo sapiens OX=9606 GN=DEK PE=1 SV=1	21	21	13.9481	10.9993	8.9371	8.7217	6.60771	8.57269	6.59584	7.03478	7.62057	7.46546	6.27228	7.2244	10.3044	10.8194	7.81647	8.8313	7.69519	8.64521	7.77203	9.38387	7.54941	7.99424	6.49424	6.69424	7453.72	5877.92	4775.88	4660.77	3531.08	4581.14	3524.74	3759.3	4072.34	3989.45	3351.83	3860.63	3266.99	3430.25	2478.19	2799.94	2439.74	2740.94	2464.1	2975.13	2393.52
sp|P51991|ROA3_HUMAN	HNRNPA3	Heterogeneous nuclear ribonucleoprotein A3 OS=Homo sapiens OX=9606 GN=HNRNPA3 PE=1 SV=2	21	21	9.20102	7.16957	7.08147	6.63472	6.25089	6.86092	10.1557	9.58519	8.96861	9.99698	9.42729	8.66761	8.31666	7.32183	6.89533	7.14062	6.35642	6.55032	8.64196	9.06011	11.6461	9.88673	9.62492	8.55901	3452.64	2690.35	2657.29	2489.65	2345.62	2574.53	3810.89	3596.8	3365.43	3751.32	3537.55	3252.48	2948.78	2596.05	2444.83	2531.8	2253.75	2322.5	3064.12	3212.38	4129.27
sp|B5ME19|EIFCL_HUMAN	EIF3CL	Eukaryotic translation initiation factor 3 subunit C-like protein OS=Homo sapiens OX=9606 GN=EIF3CL PE=1 SV=1	21	21	7.35635	8.6847	9.1138	8.96737	8.55569	9.46315	7.37587	8.05268	8.72931	6.92049	6.96917	9.81142	7.53116	9.01003	8.45579	9.08345	7.97725	9.61448	7.76267	8.61892	8.86751	7.07632	7.06978	8.93265	3796.28	4481.78	4703.22	4627.65	4415.2	4883.5	3806.35	4155.62	4504.8	3571.35	3596.47	5063.23	3037.38	3633.82	3410.29	3663.43	3217.29	3877.6	3130.75	3476.08	3576.34
sp|Q13045|FLII_HUMAN	FLII	Protein flightless-1 homolog OS=Homo sapiens OX=9606 GN=FLII PE=1 SV=2	20	21	5.68869	6.85053	7.33751	8.02186	8.00784	7.77219	9.60529	9.25197	9.45333	8.96139	8.61025	10.4391	6.74233	7.745	8.03855	8.69441	7.60385	8.75778	9.15539	9.06362	8.63331	8.2509	7.91484	9.40002	2243.13	2701.26	2893.28	3163.13	3157.6	3064.68	3787.5	3648.18	3727.58	3533.6	3395.14	4116.3	2550.2	2929.45	3040.48	3288.55	2876.06	3312.52	3462.91	3428.2	3265.44
sp|Q96I25|SPF45_HUMAN	RBM17	Splicing factor 45 OS=Homo sapiens OX=9606 GN=RBM17 PE=1 SV=1	20	21	11.1048	9.59636	8.88179	8.08779	8.47115	8.58106	7.79518	7.18802	7.13651	7.80745	8.08738	7.26252	9.42794	9.01489	8.33864	8.336	8.83472	8.19808	8.40028	8.50882	7.69555	8.38965	7.61307	7.24235	4344.69	3754.52	3474.95	3164.3	3314.29	3357.29	3049.82	2812.27	2792.12	3054.62	3164.14	2841.42	3962.72	3789.11	3504.87	3503.76	3713.38	3445.79	3530.78	3576.4	3234.57
sp|Q9UJV9|DDX41_HUMAN	DDX41	Probable ATP-dependent RNA helicase DDX41 OS=Homo sapiens OX=9606 GN=DDX41 PE=1 SV=2	20	21	5.9652	5.8878	5.94828	6.48711	6.69948	6.54774	10.4609	9.82982	9.66246	10.6897	12.0055	9.81601	6.3549	6.29356	7.36349	6.32598	7.14329	7.20109	9.51977	9.02471	9.79801	10.147	10.2155	10.6127	2837.54	2800.72	2829.49	3085.8	3186.82	3114.64	4976.08	4675.87	4596.26	5084.88	5710.8	4669.3	2797.12	2770.12	3241.05	2784.39	3144.13	3169.57	4190.14	3972.24	4312.61
sp|P38919|IF4A3_HUMAN	EIF4A3	Eukaryotic initiation factor 4A-III OS=Homo sapiens OX=9606 GN=EIF4A3 PE=1 SV=4	20	21	6.09852	6.21761	6.11792	6.32974	7.21319	6.73059	10.437	10.233	9.41881	10.0636	12.2326	8.90741	7.46713	6.55028	5.45003	6.70096	7.73338	7.39886	9.75867	8.38319	10.8387	9.64233	10.4531	9.62341	1970.97	2009.46	1977.24	2045.7	2331.22	2175.25	3373.13	3307.19	3044.05	3252.43	3953.43	2878.77	3219.04	2823.79	2349.48	2888.75	3333.82	3189.61	4206.91	3613.95	4672.51
sp|Q02878|RL6_HUMAN	RPL6	60S ribosomal protein L6 OS=Homo sapiens OX=9606 GN=RPL6 PE=1 SV=3	20	21	7.98874	7.52486	7.30566	8.08067	7.1574	7.41676	8.8668	9.23808	9.74643	9.04275	8.4462	9.18567	7.80082	8.94523	8.31693	9.24471	6.44031	8.40695	8.63937	8.76104	7.83648	8.49347	7.83254	9.28216	2826.05	2661.95	2584.41	2858.57	2531.96	2623.71	3136.67	3268.01	3447.84	3198.91	2987.88	3249.47	3538.94	4058.12	3773.08	4193.98	2921.73	3813.92	3919.36	3974.56	3555.12
sp|Q9H0S4|DDX47_HUMAN	DDX47	Probable ATP-dependent RNA helicase DDX47 OS=Homo sapiens OX=9606 GN=DDX47 PE=1 SV=1	20	21	8.82056	7.39777	6.98887	7.32235	8.20022	7.77885	7.46513	8.86055	9.55731	10.9441	7.47172	9.19261	9.091	7.8848	9.43527	8.01416	7.49465	10.2543	7.89864	8.44726	6.33958	9.72143	6.67024	8.74864	3720.25	3120.16	2947.7	3088.35	3458.61	3280.89	3148.57	3737.12	4030.99	4615.89	3151.35	3877.17	1577.02	1367.78	1636.74	1390.22	1300.1	1778.82	1370.18	1465.35	1099.73
sp|P21397|AOFA_HUMAN	MAOA	Amine oxidase [flavin-containing] A OS=Homo sapiens OX=9606 GN=MAOA PE=1 SV=1	20	21	8.7534	8.369	8.72362	7.55984	13.708	9.40818	7.44326	6.40232	6.54034	7.93127	8.96599	6.19481	10.8638	9.30983	7.15966	7.48189	14.2554	8.87487	7.02488	6.36717	6.41471	8.21757	8.24348	5.78671	2139.88	2045.91	2132.6	1848.1	3351.09	2299.95	1819.6	1565.13	1598.87	1938.9	2191.85	1514.4	5258.01	4505.9	3465.23	3621.19	6899.54	4295.38	3400	3081.67	3104.68
sp|Q01581|HMCS1_HUMAN	HMGCS1	Hydroxymethylglutaryl-CoA synthase, cytoplasmic OS=Homo sapiens OX=9606 GN=HMGCS1 PE=1 SV=2	20	21	11.4364	16.3772	18.9838	13.5437	9.0249	7.92497	3.65426	3.47361	3.87338	3.21911	4.575	3.91368	12.2746	15.6725	18.6366	12.2976	7.94402	6.69991	3.48912	3.44767	5.25508	3.52722	5.93676	4.81888	4602.44	6590.78	7639.76	5450.49	3631.95	3189.3	1470.61	1397.91	1558.79	1295.49	1841.15	1575.01	5495.93	7017.36	8344.54	5506.25	3556.93	2999.88	1562.25	1543.69	2352.96
sp|P62906|RL10A_HUMAN	RPL10A	60S ribosomal protein L10a OS=Homo sapiens OX=9606 GN=RPL10A PE=1 SV=2	20	21	9.03242	10.9409	8.64023	9.71353	7.63878	8.61698	6.97354	8.28545	7.86534	7.13091	7.56568	7.5962	9.82367	9.68538	11.0888	9.283	7.51905	11.1658	6.30259	7.1572	7.99544	6.93018	6.05896	6.98996	4048.06	4903.4	3872.29	4353.31	3423.47	3861.87	3125.33	3713.29	3525.01	3195.86	3390.71	3404.39	4424.12	4361.84	4993.88	4180.63	3386.23	5028.54	2838.39	3223.27	3600.77
sp|Q29RF7|PDS5A_HUMAN	PDS5A	Sister chromatid cohesion protein PDS5 homolog A OS=Homo sapiens OX=9606 GN=PDS5A PE=1 SV=1	19	21	9.00278	8.42481	8.30797	8.21187	8.26507	7.60425	7.85322	8.26256	9.02778	9.0857	7.84315	8.11082	9.55084	8.95141	8.03848	8.49487	8.30537	8.83302	8.44666	8.61394	7.87404	8.27124	7.21765	7.40248	2726.08	2551.07	2515.69	2486.59	2502.7	2302.6	2377.99	2501.94	2733.65	2751.19	2374.94	2455.99	3128.35	2932.01	2632.98	2782.47	2720.4	2893.23	2766.68	2821.47	2579.12
sp|A0AVT1|UBA6_HUMAN	UBA6	Ubiquitin-like modifier-activating enzyme 6 OS=Homo sapiens OX=9606 GN=UBA6 PE=1 SV=1	19	21	5.42666	6.76126	7.23644	8.57846	7.29898	7.79804	8.82828	9.04216	9.72143	8.60071	10.0525	10.6551	5.51291	7.04996	7.57263	7.70077	7.9482	7.23168	9.54355	9.55665	9.84634	7.80376	9.8423	10.3913	1229.51	1531.89	1639.55	1943.61	1653.72	1766.79	2000.21	2048.67	2202.57	1948.65	2277.59	2414.1	2334.82	2985.79	3207.15	3261.42	3366.21	3062.75	4041.87	4047.42	4170.11
sp|P49454|CENPF_HUMAN	CENPF	Centromere protein F OS=Homo sapiens OX=9606 GN=CENPF PE=1 SV=3	19	21	9.34781	8.54467	9.98439	7.26687	8.21392	6.36906	9.5408	8.63904	7.33853	7.36869	8.70114	8.68508	7.81139	7.55035	7.88401	7.60339	8.45025	5.9339	10.0789	10.2707	9.03261	8.18125	8.65688	8.54634	3906.51	3570.87	4172.54	3036.87	3432.65	2661.67	3987.16	3610.31	3066.82	3079.42	3636.26	3629.55	2738.88	2647.35	2764.34	2665.95	2962.88	2080.58	3533.93	3601.19	3167.07
sp|P25205-2|MCM3_HUMAN	MCM3	Isoform 2 of DNA replication licensing factor MCM3 OS=Homo sapiens OX=9606 GN=MCM3	19	21	8.50845	8.02465	8.86432	8.32593	6.80527	6.88583	9.88851	9.55865	8.88496	6.86124	8.38317	9.00901	8.36529	8.20839	8.77834	8.14847	7.34816	7.22045	9.17556	8.80237	9.93026	6.91462	7.82636	9.28173	2283.3	2153.47	2378.8	2234.32	1826.24	1847.86	2653.65	2565.13	2384.34	1841.26	2249.68	2417.63	2461.48	2415.31	2583.02	2397.68	2162.19	2124.61	2699.9	2590.09	2921.97
sp|P46109|CRKL_HUMAN	CRKL	Crk-like protein OS=Homo sapiens OX=9606 GN=CRKL PE=1 SV=1	19	21	9.94188	11.1423	10.675	10.2192	7.93176	9.89724	6.51817	6.95463	8.08831	6.60443	3.68853	8.33857	9.02793	11.487	8.67392	11.3566	8.14835	9.30913	8.69686	8.8062	3.02812	6.49069	7.00261	7.97259	1612.47	1807.17	1731.37	1657.45	1286.45	1605.23	1057.18	1127.97	1311.84	1071.17	598.242	1352.43	1877.47	2388.87	1803.85	2361.74	1694.55	1935.95	1808.62	1831.36	629.736
sp|P12259|FA5_HUMAN	F5	Coagulation factor V OS=Homo sapiens OX=9606 GN=F5 PE=1 SV=4	18	21	3.61724	3.05503	3.18295	3.18008	6.35273	2.9309	12.1772	16.6169	10.5838	12.2541	16.7561	9.29285	5.16472	4.42937	4.64072	4.00043	6.9491	3.59749	9.76486	12.6347	11.5994	12.0756	14.6633	10.4803	1361.22	1149.65	1197.79	1196.71	2390.62	1102.94	4582.47	6253.19	3982.85	4611.39	6305.55	3497.03	1118.6	959.334	1005.11	866.432	1505.07	779.162	2114.92	2736.48	2512.25
sp|Q2TB90|HKDC1_HUMAN	HKDC1	Hexokinase HKDC1 OS=Homo sapiens OX=9606 GN=HKDC1 PE=1 SV=3	18	21	9.00255	7.48055	7.42082	9.45012	10.7636	9.4318	7.57097	5.89203	6.77231	9.26767	8.91776	8.02983	10.2392	8.19547	6.85476	9.09789	11.459	9.50705	8.10056	6.28322	6.20704	8.42731	7.90026	7.72822	3660.82	3041.91	3017.62	3842.82	4376.94	3835.37	3078.68	2395.95	2753.91	3768.63	3626.34	3265.27	3717.44	2975.44	2488.68	3303.07	4160.29	3451.62	2940.98	2281.18	2253.52
sp|O60832|DKC1_HUMAN	DKC1	H/ACA ribonucleoprotein complex subunit DKC1 OS=Homo sapiens OX=9606 GN=DKC1 PE=1 SV=3	18	21	8.41609	7.07637	7.22038	6.63732	8.72609	7.94307	8.91245	8.80566	8.71032	9.69755	10.0499	7.80481	9.02893	7.03854	7.59154	7.30833	7.84064	10.1459	7.9155	7.68189	8.93389	9.85739	8.60276	8.05471	2913.84	2450	2499.86	2297.99	3021.17	2750.07	3085.69	3048.72	3015.71	3357.51	3479.5	2702.2	3573.84	2786	3004.89	2892.79	3103.49	4015.95	3133.12	3040.65	3536.22
sp|Q5VT52|RPRD2_HUMAN	RPRD2	Regulation of nuclear pre-mRNA domain-containing protein 2 OS=Homo sapiens OX=9606 GN=RPRD2 PE=1 SV=1	18	21	10.0376	7.84593	7.5793	7.70079	7.33584	7.27931	8.79118	8.68768	8.54996	8.87562	9.51089	7.8059	7.01927	6.20948	7.33186	6.06417	8.79903	6.56071	9.05159	9.73588	10.2149	9.87894	9.87748	9.25668	2560.34	2001.3	1933.29	1964.28	1871.19	1856.77	2242.41	2216.01	2180.88	2263.95	2425.99	1991.09	2733.98	2418.57	2855.73	2361.97	3427.19	2555.37	3525.56	3792.09	3978.67
sp|Q14676|MDC1_HUMAN	MDC1	Mediator of DNA damage checkpoint protein 1 OS=Homo sapiens OX=9606 GN=MDC1 PE=1 SV=3	17	21	10.2728	8.30767	9.42016	8.28323	6.99048	7.3014	6.91116	9.7092	9.2088	7.72396	7.99286	7.87829	13.2339	10.7775	14.8998	10.4401	5.085	10.1162	5.47366	6.50249	5.67178	6.34097	5.02478	6.43367	2004.89	1621.37	1838.49	1616.6	1364.3	1424.98	1348.82	1894.9	1797.24	1507.45	1559.93	1537.57	3647.85	2970.75	4107.05	2877.76	1401.65	2788.48	1508.78	1792.37	1563.39
sp|Q9P0M6|H2AW_HUMAN	MACROH2A2	Core histone macro-H2A.2 OS=Homo sapiens OX=9606 GN=MACROH2A2 PE=1 SV=3	17	21	8.86794	7.19272	6.87445	6.03554	9.71979	6.32081	6.7796	8.9297	10.288	10.8168	8.51223	9.66247	9.99899	7.93152	7.9827	7.08563	8.75783	9.61605	7.57339	6.68909	6.7598	10.992	7.76237	8.85064	5090.86	4129.16	3946.45	3464.85	5579.89	3628.62	3892	5126.32	5906.06	6209.65	4886.66	5546.98	3624.22	2874.85	2893.4	2568.25	3174.35	3485.42	2745.04	2424.52	2450.15
sp|P42356|PI4KA_HUMAN	PI4KA	Phosphatidylinositol 4-kinase alpha OS=Homo sapiens OX=9606 GN=PI4KA PE=1 SV=4	17	21	9.35246	7.99848	8.59009	7.59177	9.84102	7.77388	7.94457	7.51408	7.63643	8.8887	9.18235	7.68618	10.2908	8.67136	8.1173	7.82898	10.0488	8.25577	7.81786	6.8672	7.60766	8.27841	8.6381	7.57777	2718.27	2324.74	2496.69	2206.53	2860.27	2259.46	2309.07	2183.95	2219.51	2583.48	2668.83	2233.97	2509.1	2114.25	1979.16	1908.86	2450.1	2012.92	1906.15	1674.36	1854.9
sp|Q13523|PRP4B_HUMAN	PRPF4B	Serine/threonine-protein kinase PRP4 homolog OS=Homo sapiens OX=9606 GN=PRPF4B PE=1 SV=3	17	21	9.36294	8.479	8.55251	7.55985	8.88459	9.09099	7.62304	7.7406	7.2712	8.81046	8.66031	7.96452	9.33199	8.77915	6.62536	7.9713	8.946	8.89861	8.10402	8.45738	7.80477	9.40991	7.74059	7.93092	2847.95	2579.08	2601.44	2299.5	2702.45	2765.23	2318.72	2354.48	2211.7	2679.9	2634.23	2422.59	4270.65	4017.65	3032	3647.95	4094.01	4072.32	3708.69	3870.4	3571.74
sp|Q14C86-6|GAPD1_HUMAN	GAPVD1	Isoform 6 of GTPase-activating protein and VPS9 domain-containing protein 1 OS=Homo sapiens OX=9606 GN=GAPVD1	17	21	7.4934	8.24398	8.92542	9.67175	8.58375	9.4402	8.14573	7.36115	8.2769	7.04642	8.02337	8.78794	7.20187	8.1967	9.98952	9.45351	8.18961	8.89565	8.31499	8.20592	8.18154	6.8899	7.98687	8.49393	2008.07	2209.21	2391.82	2591.82	2300.26	2529.77	2182.88	1972.63	2218.03	1888.29	2150.09	2354.98	2061.47	2346.23	2859.41	2705.98	2344.2	2546.3	2380.09	2348.87	2341.89
sp|Q8IX12|CCAR1_HUMAN	CCAR1	Cell division cycle and apoptosis regulator protein 1 OS=Homo sapiens OX=9606 GN=CCAR1 PE=1 SV=2	17	21	10.3877	8.66452	8.47757	7.55659	8.67749	8.79803	7.46313	7.70228	7.9813	8.64549	8.09439	7.55156	8.28045	7.54552	8.03927	6.76063	9.65139	7.6253	8.15867	9.16674	9.10424	9.31802	8.07656	8.2732	2915.37	2431.76	2379.29	2120.81	2435.4	2469.23	2094.58	2161.7	2240.01	2426.42	2271.75	2119.4	2194.26	1999.51	2130.35	1791.52	2557.55	2020.65	2161.99	2429.12	2412.56
sp|P17812|PYRG1_HUMAN	CTPS1	CTP synthase 1 OS=Homo sapiens OX=9606 GN=CTPS1 PE=1 SV=2	16	21	7.21768	9.45393	9.49094	11.3146	8.07116	10.3144	7.36285	7.0622	6.87681	6.28313	8.17665	8.37557	7.08506	9.32265	9.53543	10.537	8.24687	9.00064	7.55555	7.68579	8.23293	6.15294	7.87805	8.76711	1167.97	1529.84	1535.83	1830.94	1306.08	1669.09	1191.46	1142.81	1112.81	1016.74	1323.15	1355.34	1864.3	2453.08	2509.07	2772.61	2170.01	2368.35	1988.1	2022.37	2166.34
sp|P05198|IF2A_HUMAN	EIF2S1	Eukaryotic translation initiation factor 2 subunit 1 OS=Homo sapiens OX=9606 GN=EIF2S1 PE=1 SV=3	16	21	6.81129	8.36929	8.37741	8.61254	7.6187	8.91865	8.50338	8.72314	8.75412	7.38073	8.59983	9.33093	7.05644	7.68662	7.73618	8.54161	8.80312	8.26653	8.02575	7.89323	11.5458	7.22967	8.05718	9.15788	2282.35	2804.41	2807.13	2885.92	2552.9	2988.49	2849.34	2922.98	2933.36	2473.16	2881.66	3126.64	2059.1	2242.99	2257.45	2492.48	2568.79	2412.21	2341.95	2303.28	3369.11
sp|P12004|PCNA_HUMAN	PCNA	Proliferating cell nuclear antigen OS=Homo sapiens OX=9606 GN=PCNA PE=1 SV=1	16	21	6.13089	8.03882	9.37043	10.0053	8.50116	7.71555	8.30758	9.656	10.0863	7.97554	4.88491	9.3275	7.6067	9.8322	9.56864	9.92438	6.87889	7.95581	8.4699	8.9663	5.96746	7.24337	8.16001	9.42634	2427.89	3183.45	3710.78	3962.21	3366.54	3055.43	3289.88	3823.87	3994.27	3158.39	1934.47	3693.78	3397.56	4391.59	4273.87	4432.76	3072.48	3553.49	3783.11	4004.83	2665.39
sp|Q7L576|CYFP1_HUMAN	CYFIP1	Cytoplasmic FMR1-interacting protein 1 OS=Homo sapiens OX=9606 GN=CYFIP1 PE=1 SV=1	16	21	7.0771	8.58156	8.82201	8.61004	7.97375	8.73827	7.89074	8.57633	9.05884	7.62344	7.31561	9.73231	7.87049	8.93882	8.06931	9.00234	8.08473	9.13006	8.50866	8.6178	8.99991	6.9742	7.27291	8.53077	1937.85	2349.8	2415.64	2357.6	2183.37	2392.71	2160.64	2348.37	2480.49	2087.45	2003.16	2664.9	2296.02	2607.68	2354.02	2626.21	2358.52	2663.47	2482.19	2514.03	2625.5
sp|Q9H8H0|NOL11_HUMAN	NOL11	Nucleolar protein 11 OS=Homo sapiens OX=9606 GN=NOL11 PE=1 SV=1	16	21	6.99953	6.46885	6.8622	6.53516	6.86294	7.2129	9.95898	9.76279	9.0647	10.6641	10.7445	8.86339	7.01786	6.49994	6.49152	6.692	6.65403	7.20828	9.99512	8.40442	10.252	10.2573	10.7868	9.74075	1230.87	1137.55	1206.72	1149.21	1206.85	1268.39	1751.29	1716.79	1594.03	1875.28	1889.42	1558.63	2600.53	2408.61	2405.49	2479.78	2465.71	2671.09	3703.78	3114.33	3798.96
sp|P11413-2|G6PD_HUMAN	G6PD	Isoform Long of Glucose-6-phosphate 1-dehydrogenase OS=Homo sapiens OX=9606 GN=G6PD	16	21	7.17482	8.79289	9.27377	10.9475	9.33305	10.1874	6.76887	7.65708	7.46211	6.62054	8.29161	7.49036	7.33417	9.09367	7.93667	10.8636	9.6623	9.85819	6.73188	7.46027	8.35947	6.48009	8.51504	7.70461	4735.49	5803.44	6120.83	7225.55	6159.96	6723.81	4467.56	5053.79	4925.11	4369.66	5472.59	4943.75	3381.97	4193.32	3659.8	5009.49	4455.53	4545.86	3104.24	3440.12	3854.76
sp|Q96T58|MINT_HUMAN	SPEN	Msx2-interacting protein OS=Homo sapiens OX=9606 GN=SPEN PE=1 SV=1	14	21	10.0244	7.76233	8.76629	7.38197	6.84458	7.4842	8.93011	8.08911	8.18713	9.26272	9.14536	8.12184	9.61905	7.40389	8.78816	7.45596	6.70996	8.50788	8.86364	8.96749	7.82782	9.55353	8.18024	8.12238	1236	957.093	1080.88	910.194	843.935	922.799	1101.08	997.385	1009.47	1142.09	1127.62	1001.42	2975.83	2290.53	2718.78	2306.64	2075.85	2632.07	2742.13	2774.26	2421.68
sp|P48506|GSH1_HUMAN	GCLC	Glutamate--cysteine ligase catalytic subunit OS=Homo sapiens OX=9606 GN=GCLC PE=1 SV=2	14	21	5.68019	7.19663	7.6697	8.60713	7.9598	9.39021	7.48806	9.50332	9.79864	7.76491	8.84389	10.0975	5.59524	7.27509	6.30856	9.27632	7.93187	9.2644	8.29112	9.93147	10.0371	7.29839	9.02554	9.7649	1663.34	2107.4	2245.93	2520.44	2330.88	2749.75	2192.74	2782.87	2869.35	2273.81	2589.77	2956.87	2360.07	3068.63	2660.95	3912.75	3345.66	3907.72	3497.19	4189.09	4233.65
sp|Q14202|ZMYM3_HUMAN	ZMYM3	Zinc finger MYM-type protein 3 OS=Homo sapiens OX=9606 GN=ZMYM3 PE=1 SV=2	14	21	6.73202	5.42178	6.30041	5.76374	8.08864	5.24908	9.86147	10.1225	10.6777	10.7853	11.242	9.75534	8.36001	6.80632	7.8477	6.95525	7.2772	7.08413	8.32187	8.315	10.4831	9.72902	9.14966	9.67073	1196.96	963.999	1120.22	1024.8	1438.17	933.293	1753.38	1799.79	1898.51	1917.64	1998.84	1734.51	2310.49	1881.09	2168.9	1922.25	2011.23	1957.87	2299.95	2298.05	2897.26
sp|Q9UPY3|DICER_HUMAN	DICER1	Endoribonuclease Dicer OS=Homo sapiens OX=9606 GN=DICER1 PE=1 SV=3	13	21	5.7568	6.72652	7.62948	8.15701	6.15504	7.78533	10.1377	9.10013	10.0803	8.97088	8.88885	10.6119	6.45501	7.41453	8.06731	8.19985	6.15093	7.86982	9.92798	9.42356	9.79541	8.22415	8.22767	10.2438	1058.32	1236.59	1402.59	1499.57	1131.53	1431.24	1863.7	1672.95	1853.15	1649.19	1634.11	1950.87	1835.2	2108	2293.59	2331.27	1748.75	2237.44	2822.59	2679.18	2784.9
sp|Q92835|SHIP1_HUMAN	INPP5D	Phosphatidylinositol 3,4,5-trisphosphate 5-phosphatase 1 OS=Homo sapiens OX=9606 GN=INPP5D PE=1 SV=2	13	21	5.90056	7.10503	7.40902	8.17949	8.60883	7.77235	7.6797	8.4167	9.958	8.41622	8.93714	11.617	6.2878	7.77858	7.34907	8.84386	8.50268	8.18354	9.38591	9.58767	8.84937	7.39423	7.91255	9.92475	633.175	762.424	795.045	877.722	923.794	834.033	824.091	903.177	1068.57	903.125	959.024	1246.59	1314.18	1625.76	1535.99	1848.41	1777.1	1710.4	1961.7	2003.87	1849.56
sp|Q6P1J9|CDC73_HUMAN	CDC73	Parafibromin OS=Homo sapiens OX=9606 GN=CDC73 PE=1 SV=1	11	21	7.63631	6.82003	6.81108	6.68647	7.13469	6.92419	9.56311	9.97488	9.71075	10.0268	9.69312	9.0186	8.77205	8.04563	8.41222	8.42274	6.9818	8.63214	8.15124	8.72067	9.06692	8.72334	8.07863	7.99263	1919.38	1714.21	1711.96	1680.64	1793.3	1740.39	2403.68	2507.18	2440.79	2520.22	2436.36	2266.82	5536.67	5078.17	5309.55	5316.19	4406.71	5448.36	5144.83	5504.24	5722.78
sp|P04040|CATA_HUMAN	CAT	Catalase OS=Homo sapiens OX=9606 GN=CAT PE=1 SV=3	30	20	8.32075	7.52253	7.93446	6.133	8.49055	6.05703	9.83677	10.1495	8.53133	9.93063	9.11444	7.97898	8.4627	7.79501	7.46869	6.4025	9.57267	5.69947	9.14604	9.25143	5.16745	10.524	11.2994	9.21066	3936.27	3558.66	3753.53	2901.32	4016.6	2865.38	4653.45	4801.41	4035.89	4697.85	4311.74	3774.59	3347.74	3083.61	2954.52	2532.75	3786.83	2254.64	3618.06	3659.75	2044.18
sp|Q9Y678|COPG1_HUMAN	COPG1	Coatomer subunit gamma-1 OS=Homo sapiens OX=9606 GN=COPG1 PE=1 SV=1	29	20	7.35286	8.32666	9.39072	8.77946	7.60257	8.35358	7.97214	8.44849	9.16656	7.02074	8.18191	9.40431	7.94368	9.17007	8.57445	8.71434	7.83606	8.70281	8.50648	8.27823	9.14572	6.66821	7.92974	8.5302	3312.65	3751.37	4230.76	3955.37	3425.15	3763.5	3591.65	3806.26	4129.77	3163.02	3686.16	4236.88	2267.38	2617.43	2447.42	2487.35	2236.66	2484.06	2428.02	2362.87	2610.48
sp|Q14974|IMB1_HUMAN	KPNB1	Importin subunit beta-1 OS=Homo sapiens OX=9606 GN=KPNB1 PE=1 SV=2	28	20	7.20042	7.91958	8.39546	9.32732	8.34051	8.44878	8.59427	8.57933	8.13026	7.92593	8.31763	8.82051	7.80595	8.55314	9.17009	8.63685	8.5545	8.82872	7.98679	7.93842	7.98231	7.39732	8.43261	8.71329	2472.63	2719.59	2883.01	3203.01	2864.14	2901.32	2951.28	2946.15	2791.94	2721.77	2856.28	3028.97	2244.55	2459.4	2636.8	2483.47	2459.79	2538.64	2296.55	2282.64	2295.26
sp|Q99832|TCPH_HUMAN	CCT7	T-complex protein 1 subunit eta OS=Homo sapiens OX=9606 GN=CCT7 PE=1 SV=2	28	20	7.30314	8.27282	8.49089	8.49675	8.35009	8.37591	8.00398	8.46328	9.40695	8.33406	7.62859	8.87353	8.18865	8.85886	8.05533	8.33309	9.39359	8.68671	7.43767	7.97384	9.44617	7.85215	7.18717	8.58677	5958.82	6750	6927.93	6932.71	6813.05	6834.12	6530.65	6905.4	7675.37	6799.97	6224.36	7240.14	4144.07	4483.25	4076.6	4217.17	4753.86	4396.13	3764.02	4035.36	4780.47
sp|O95163|ELP1_HUMAN	ELP1	Elongator complex protein 1 OS=Homo sapiens OX=9606 GN=ELP1 PE=1 SV=3	27	20	6.30461	8.05782	8.93572	9.11257	8.24741	7.10707	8.57693	8.34537	9.26944	7.66504	9.13273	9.24528	7.0128	9.26493	10.3447	9.02261	8.23558	7.43612	7.98665	7.87083	9.2688	6.69592	8.47853	8.38256	2609.11	3334.66	3697.97	3771.16	3413.12	2941.2	3549.49	3453.66	3836.08	3172.11	3779.5	3826.08	1772.9	2342.26	2615.23	2281	2082.03	1879.92	2019.1	1989.82	2343.24
sp|O60610|DIAP1_HUMAN	DIAPH1	Protein diaphanous homolog 1 OS=Homo sapiens OX=9606 GN=DIAPH1 PE=1 SV=2	27	20	6.48239	8.06539	8.51308	8.50352	10.2418	8.21747	7.74878	8.19647	8.61125	7.30334	8.77042	9.34605	7.13616	8.44446	9.048	8.5696	9.80577	9.56876	7.62176	8.22633	7.9679	6.66262	8.22186	8.72676	2698.12	3357	3543.34	3539.36	4262.89	3420.3	3225.22	3411.56	3584.2	3039.82	3650.45	3890.04	1515.71	1793.59	1921.78	1820.17	2082.73	2032.39	1618.85	1747.26	1692.37
sp|P36776|LONM_HUMAN	LONP1	Lon protease homolog, mitochondrial OS=Homo sapiens OX=9606 GN=LONP1 PE=1 SV=2	27	20	5.8733	5.02429	5.58449	6.01076	7.91018	7.111	11.3909	8.9057	8.95271	11.5269	12.654	9.05573	6.23707	5.53611	5.49645	5.82465	8.63068	7.35153	10.7949	8.59819	9.34998	11.3712	10.9244	9.88484	3248.1	2778.57	3088.38	3324.12	4374.55	3932.58	6299.5	4925.1	4951.1	6374.68	6998.03	5008.07	1547.09	1373.22	1363.38	1444.79	2140.82	1823.53	2677.66	2132.76	2319.24
sp|Q96I99-2|SUCB2_HUMAN	SUCLG2	Isoform 2 of Succinate--CoA ligase [GDP-forming] subunit beta, mitochondrial OS=Homo sapiens OX=9606 GN=SUCLG2	27	20	11.8036	9.55704	8.54351	8.22644	10.5263	9.21727	8.76793	7.30935	6.52816	8.59348	4.54429	6.38258	9.28272	8.34367	10.0066	8.27015	10.0369	7.92818	8.86121	7.50946	3.0189	9.5237	9.62758	7.59094	6858.45	5553.08	4964.17	4779.94	6116.28	5355.66	5094.57	4247.07	3793.16	4993.21	2640.44	3708.57	5609.7	5042.22	6047.18	4997.79	6065.44	4791.13	5354.98	4538.09	1824.37
sp|Q7L0Y3|TM10C_HUMAN	TRMT10C	tRNA methyltransferase 10 homolog C OS=Homo sapiens OX=9606 GN=TRMT10C PE=1 SV=2	27	20	6.4353	6.16609	6.84104	6.79427	8.28608	6.93358	10.5259	9.11377	8.24892	10.7039	12.2204	7.73075	8.08614	7.5833	8.55582	7.77528	7.94182	8.23708	8.56436	7.20662	8.68118	9.26712	10.2817	7.81961	3274.6	3137.61	3481.06	3457.26	4216.37	3528.15	5356.09	4637.54	4197.46	5446.67	6218.36	3933.79	3751.72	3518.42	3969.64	3607.49	3684.76	3821.75	3973.6	3343.65	4027.8
sp|O14647|CHD2_HUMAN	CHD2	Chromodomain-helicase-DNA-binding protein 2 OS=Homo sapiens OX=9606 GN=CHD2 PE=1 SV=2	26	20	9.42671	7.66653	7.43445	7.46559	8.46345	8.66782	6.74576	8.15956	9.2535	10.0247	8.32886	8.36304	9.91038	7.81959	6.33527	8.14103	8.07785	11.4424	7.48439	8.29039	7.97842	9.67386	6.91707	7.92935	3593.61	2922.6	2834.13	2846	3226.4	3304.31	2571.59	3110.55	3527.58	3821.58	3175.09	3188.12	3433.71	2709.3	2195.02	2820.67	2798.78	3964.52	2593.16	2872.42	2764.33
sp|P09327|VILI_HUMAN	VIL1	Villin-1 OS=Homo sapiens OX=9606 GN=VIL1 PE=1 SV=4	25	20	8.01287	9.30098	9.15918	9.08387	9.46055	9.10842	8.07561	6.94938	7.57524	6.48129	8.67302	8.11957	6.81064	8.69363	9.3769	8.53104	10.559	7.56339	7.85806	7.97902	9.46828	6.46064	8.67946	8.01993	4693.48	5447.98	5364.92	5320.81	5541.45	5335.19	4730.23	4070.55	4437.14	3796.37	5080.16	4755.98	2470.11	3153.04	3400.85	3094.07	3829.58	2743.12	2849.99	2893.86	3433.99
sp|Q92620|PRP16_HUMAN	DHX38	Pre-mRNA-splicing factor ATP-dependent RNA helicase PRP16 OS=Homo sapiens OX=9606 GN=DHX38 PE=1 SV=2	25	20	6.08516	6.65432	7.66555	7.04285	7.98896	7.04339	9.26481	9.58711	10.2451	8.87465	9.97545	9.57266	7.02635	7.86382	7.3603	8.11243	7.92677	8.60207	8.8553	8.98564	9.87673	8.14496	8.74713	8.49849	3154.97	3450.06	3974.35	3651.5	4142.03	3651.78	4803.52	4970.62	5311.76	4601.23	5171.96	4963.13	1822.71	2039.96	1909.34	2104.45	2056.29	2231.47	2297.16	2330.97	2562.13
sp|P30044|PRDX5_HUMAN	PRDX5	Peroxiredoxin-5, mitochondrial OS=Homo sapiens OX=9606 GN=PRDX5 PE=1 SV=4	25	20	9.58495	8.89515	8.02486	7.87124	11.2564	9.13185	8.30107	8.70411	8.10235	9.17444	3.27725	7.67634	7.90526	7.81877	7.08479	8.01823	10.5268	7.97066	10.1486	9.26182	2.65159	10.3205	9.37787	8.91507	6397.21	5936.82	5355.97	5253.44	7512.77	6094.8	5540.32	5809.32	5407.69	6123.23	2187.31	5123.36	3102.88	3068.93	2780.84	3147.22	4131.87	3128.55	3983.42	3635.34	1040.77
sp|P46777|RL5_HUMAN	RPL5	60S ribosomal protein L5 OS=Homo sapiens OX=9606 GN=RPL5 PE=1 SV=3	25	20	7.95401	8.84027	8.41345	9.10349	8.45658	8.41549	6.54492	8.84076	9.25802	8.02659	6.74232	9.40408	7.26236	8.81279	16.2514	9.0309	6.69867	9.07689	5.855	7.84413	7.58819	7.09198	6.21442	8.27321	4548.86	5055.71	4811.61	5206.24	4836.28	4812.78	3743.01	5055.99	5294.62	4590.37	3855.9	5378.15	2136.36	2592.45	4780.67	2656.61	1970.54	2670.14	1722.36	2307.5	2232.21
sp|P46821|MAP1B_HUMAN	MAP1B	Microtubule-associated protein 1B OS=Homo sapiens OX=9606 GN=MAP1B PE=1 SV=2	24	20	3.88521	5.68792	5.64373	6.36489	8.87139	7.80964	9.88256	11.3354	11.1385	8.53806	8.12292	12.7198	4.41109	5.47972	5.67066	6.53953	8.99821	9.59682	9.04458	11.2058	11.558	8.04337	7.71594	11.7364	1172.09	1715.93	1702.6	1920.16	2676.32	2356.01	2981.37	3419.65	3360.25	2575.76	2450.52	3837.32	1201.27	1492.29	1544.29	1780.91	2450.48	2613.5	2463.11	3051.66	3147.58
sp|O14802|RPC1_HUMAN	POLR3A	DNA-directed RNA polymerase III subunit RPC1 OS=Homo sapiens OX=9606 GN=POLR3A PE=1 SV=2	24	20	6.02455	7.18123	7.5807	8.61579	7.55752	8.09807	8.76045	8.70414	9.56794	9.20754	8.62226	10.0798	6.91736	7.9645	7.9952	9.09821	7.08336	8.97491	8.85161	8.51318	8.74929	8.5306	7.68016	9.64162	2289.66	2729.26	2881.08	3274.47	2872.27	3077.71	3329.45	3308.05	3636.34	3499.37	3276.93	3830.88	1286.45	1481.19	1486.9	1692.03	1317.32	1669.1	1646.17	1583.23	1627.14
sp|P15880|RS2_HUMAN	RPS2	40S ribosomal protein S2 OS=Homo sapiens OX=9606 GN=RPS2 PE=1 SV=2	24	20	10.6695	11.8451	8.69433	10.7478	8.90446	9.79217	5.36369	7.07135	7.37598	6.14741	5.64357	7.74462	10.3457	10.7296	11.6575	9.81126	7.90631	12.1785	5.87247	7.20375	5.10877	6.40885	5.40973	7.36753	4700.3	5218.19	3830.17	4734.82	3922.74	4313.81	2362.9	3115.19	3249.39	2708.16	2486.2	3411.79	5469.16	5672.09	6162.64	5186.62	4179.59	6438.02	3104.42	3808.19	2700.7
sp|P49736|MCM2_HUMAN	MCM2	DNA replication licensing factor MCM2 OS=Homo sapiens OX=9606 GN=MCM2 PE=1 SV=4	24	20	8.07333	7.94831	8.79296	8.68017	6.61161	7.66277	9.60092	9.2342	8.72225	7.1361	8.38778	9.1496	8.05198	8.35763	8.49175	8.11646	6.75049	7.03437	9.12079	9.07923	10.1266	7.33526	8.06328	9.47218	2145.14	2111.92	2336.35	2306.38	1756.75	2036.05	2551.03	2453.59	2317.56	1896.11	2228.69	2431.11	2522.7	2618.46	2660.48	2542.9	2114.94	2203.88	2857.56	2844.54	3172.68
sp|Q13596|SNX1_HUMAN	SNX1	Sorting nexin-1 OS=Homo sapiens OX=9606 GN=SNX1 PE=1 SV=3	24	20	10.3418	11.1013	10.1545	10.2264	8.52392	10.1617	6.37238	6.72821	6.92032	5.97647	6.10944	7.38352	9.32264	10.3463	9.80566	9.76174	8.1975	8.84257	7.5208	8.27975	6.71696	6.32691	7.07811	7.80102	4804.23	5157.06	4717.25	4750.66	3959.76	4720.6	2960.27	3125.57	3214.81	2776.35	2838.12	3429.99	4058.71	4504.39	4269	4249.88	3568.87	3849.71	3274.26	3604.68	2924.3
sp|Q5UIP0|RIF1_HUMAN	RIF1	Telomere-associated protein RIF1 OS=Homo sapiens OX=9606 GN=RIF1 PE=1 SV=2	24	20	10.1546	8.33672	9.61336	7.55098	6.80752	6.94811	8.63383	8.39223	8.01857	9.17083	7.30082	9.0724	11.6495	8.92586	9.50015	8.48119	6.93695	10.0374	7.96725	7.54677	6.92484	7.96342	6.51936	7.54728	2844.26	2335.07	2692.65	2114.99	1906.75	1946.13	2418.29	2350.62	2245.96	2568.7	2044.92	2541.13	4499.23	3447.32	3669.12	3275.58	2679.17	3876.63	3077.09	2914.69	2674.49
sp|O94832|MYO1D_HUMAN	MYO1D	Unconventional myosin-Id OS=Homo sapiens OX=9606 GN=MYO1D PE=1 SV=2	24	20	9.03069	7.38059	7.11536	6.21491	9.44987	6.58361	9.33803	8.33061	8.49184	10.0682	9.94415	8.05214	9.48637	7.81014	6.63767	6.19965	9.05764	6.98717	8.85903	7.98684	8.92776	9.96153	9.5601	8.5261	4227.79	3455.28	3331.11	2909.56	4424.03	3082.17	4371.67	3900.04	3975.52	4713.51	4655.43	3769.67	3399.34	2798.68	2378.54	2221.58	3245.71	2503.78	3174.54	2862	3199.17
sp|O95757|HS74L_HUMAN	HSPA4L	Heat shock 70 kDa protein 4L OS=Homo sapiens OX=9606 GN=HSPA4L PE=1 SV=3	23	20	5.12478	7.78597	9.27853	8.96253	9.54644	8.48916	7.18832	8.48382	9.11465	7.20625	9.27135	9.54817	5.65039	7.84801	6.80249	8.60157	11.4502	7.94143	7.52301	8.90848	10.3798	7.13988	9.02554	8.72911	1477.9	2245.34	2675.77	2584.64	2753.03	2448.13	2072.99	2446.59	2628.51	2078.16	2673.7	2753.53	1780.1	2472.44	2143.06	2709.84	3607.29	2501.87	2370.05	2806.53	3270.07
sp|P37268|FDFT_HUMAN	FDFT1	Squalene synthase OS=Homo sapiens OX=9606 GN=FDFT1 PE=1 SV=1	23	20	21.4743	16.3175	15.3714	12.2787	8.47205	8.919	2.49617	2.71404	2.81729	3.28548	3.27602	2.57805	22.1226	15.2899	18.4992	11.4711	7.9513	8.50714	2.4188	2.43507	2.55535	3.43741	2.90112	2.41092	7765.16	5900.47	5558.35	4440.03	3063.52	3225.14	902.625	981.405	1018.74	1188.04	1184.62	932.23	7144.89	4938.14	5974.64	3704.8	2568.01	2747.53	781.195	786.449	825.294
sp|P80404|GABT_HUMAN	ABAT	4-aminobutyrate aminotransferase, mitochondrial OS=Homo sapiens OX=9606 GN=ABAT PE=1 SV=3	23	20	9.02315	8.28537	7.69112	6.72162	12.2546	8.36435	7.57842	7.39723	6.48797	9.01211	10.9276	6.25655	9.22827	8.15289	9.96971	6.75491	11.7305	8.32271	6.59426	6.61703	7.57816	8.42762	9.16529	7.45865	2156.9	1980.54	1838.49	1606.74	2929.34	1999.42	1811.55	1768.24	1550.89	2154.26	2612.13	1495.57	2788.26	2463.34	3012.28	2040.95	3544.3	2514.65	1992.41	1999.29	2289.69
sp|Q8WVM8|SCFD1_HUMAN	SCFD1	Sec1 family domain-containing protein 1 OS=Homo sapiens OX=9606 GN=SCFD1 PE=1 SV=4	23	20	7.40245	7.59955	7.84894	7.71235	8.06134	7.57971	9.18097	8.82137	8.68724	8.90248	9.5539	8.64972	7.56471	7.55892	8.92126	7.56109	8.74884	7.72105	8.69378	8.38629	8.47381	8.2592	9.09244	9.0186	2831.71	2907.11	3002.51	2950.26	3083.76	2899.52	3512.06	3374.5	3323.19	3405.53	3654.72	3308.84	1880.82	1879.38	2218.1	1879.92	2175.23	1919.69	2161.54	2085.09	2106.85
sp|Q99873|ANM1_HUMAN	PRMT1	Protein arginine N-methyltransferase 1 OS=Homo sapiens OX=9606 GN=PRMT1 PE=1 SV=3	23	20	6.28552	7.20908	8.08227	8.51795	7.85562	8.52025	8.74462	9.11843	8.8711	7.68462	10.5386	8.57189	6.30645	7.53316	10.0863	8.03329	6.82083	8.17356	7.17141	7.81635	11.982	7.57643	8.91266	9.58763	2075.29	2380.22	2668.52	2812.37	2593.69	2813.13	2887.21	3010.63	2928.97	2537.23	3479.54	2830.18	2377.03	2839.4	3801.72	3027.91	2570.91	3080.78	2703.05	2946.14	4516.24
sp|Q96A33|CCD47_HUMAN	CCDC47	PAT complex subunit CCDC47 OS=Homo sapiens OX=9606 GN=CCDC47 PE=1 SV=1	23	20	12.3029	10.4479	10.2835	9.62753	7.7414	9.89866	6.70517	6.07902	6.48804	7.23607	6.889	6.30092	11.8416	9.47681	14.5266	8.38381	7.4996	9.64838	6.89762	6.62215	5.87661	7.16435	5.97737	6.08509	4336.75	3682.87	3624.91	3393.7	2728.84	3489.27	2363.57	2142.85	2287.03	2550.71	2428.37	2221.07	5057.86	4047.79	6204.68	3580.94	3203.27	4121.07	2946.15	2828.49	2510.05
sp|P00734|THRB_HUMAN	F2	Prothrombin OS=Homo sapiens OX=9606 GN=F2 PE=1 SV=2	23	20	5.02162	4.38088	4.30476	4.64421	3.85724	4.28687	13.9658	13.8024	11.0743	9.62761	15.5987	9.43559	4.48087	3.90745	4.3626	4.34277	4.45263	3.79945	11.8874	11.8512	15.6127	10.3391	13.9238	11.0399	1976.25	1724.09	1694.13	1827.72	1518.01	1687.09	5496.21	5431.92	4358.29	3788.93	6138.84	3713.36	1229.34	1072.02	1196.89	1191.45	1221.59	1042.39	3261.35	3251.42	4283.39
sp|Q16706|MA2A1_HUMAN	MAN2A1	Alpha-mannosidase 2 OS=Homo sapiens OX=9606 GN=MAN2A1 PE=1 SV=2	22	20	11.4959	8.39654	8.8043	7.77758	7.60621	8.93722	8.81976	7.71053	7.53581	8.41697	7.68416	6.81499	10.4762	7.35658	6.74089	7.05779	8.73953	7.05208	9.82804	8.71524	9.22987	9.60113	8.18109	7.02158	3561.55	2601.33	2727.66	2409.57	2356.48	2768.84	2732.45	2388.8	2334.67	2607.66	2380.63	2111.35	4162.6	2923.06	2678.42	2804.34	3472.56	2802.07	3905.07	3462.91	3667.39
sp|O95433|AHSA1_HUMAN	AHSA1	Activator of 90 kDa heat shock protein ATPase homolog 1 OS=Homo sapiens OX=9606 GN=AHSA1 PE=1 SV=1	22	20	7.55194	9.28745	9.36975	10.5322	6.69317	10.1799	8.43823	7.96052	7.19962	6.39487	8.60914	7.78325	6.83597	8.60286	9.44401	9.57564	6.31997	8.42725	8.15586	8.30123	9.87902	6.79445	8.72572	8.93801	2871.2	3531.03	3562.32	4004.26	2544.7	3870.33	3208.16	3026.54	2737.25	2431.29	3273.14	2959.14	2228.97	2805.09	3079.36	3122.28	2060.72	2747.83	2659.34	2706.74	3221.2
sp|O95573|ACSL3_HUMAN	ACSL3	Long-chain-fatty-acid--CoA ligase 3 OS=Homo sapiens OX=9606 GN=ACSL3 PE=1 SV=3	22	20	14.9097	11.7923	10.9784	12.3841	7.35828	12.8132	5.07132	4.92743	4.76801	5.64138	4.83007	4.5258	15.8787	11.4213	12.0737	10.8048	7.61725	11.4308	5.52335	5.22888	4.74551	6.1121	4.67507	4.48867	4526.85	3580.33	3333.23	3760.03	2234.1	3890.3	1539.74	1496.05	1447.65	1712.82	1466.49	1374.11	7416.34	5334.44	5639.15	5046.5	3557.73	5338.88	2579.75	2442.21	2216.45
sp|O75400-3|PR40A_HUMAN	PRPF40A	Isoform 3 of Pre-mRNA-processing factor 40 homolog A OS=Homo sapiens OX=9606 GN=PRPF40A	22	20	10.9103	9.38258	8.36816	8.21675	9.05277	8.88212	7.61196	7.12121	6.90506	8.18031	8.29515	7.07366	9.54919	8.64076	7.15064	8.82922	9.11406	8.54999	8.40003	8.3451	7.79066	8.84317	7.42596	7.36121	5203.38	4474.78	3990.98	3918.77	4317.49	4236.1	3630.33	3396.28	3293.19	3901.39	3956.16	3373.6	2957.18	2675.86	2214.4	2734.22	2822.43	2647.75	2601.31	2584.3	2412.6
sp|P33993|MCM7_HUMAN	MCM7	DNA replication licensing factor MCM7 OS=Homo sapiens OX=9606 GN=MCM7 PE=1 SV=4	22	20	8.38211	7.8057	8.56526	9.21296	6.44332	7.22559	9.78533	8.80207	8.78228	7.36839	8.66641	8.96057	8.61593	8.54465	11.5361	8.51382	6.91934	7.55608	8.46417	8.38823	8.83942	6.60383	7.30874	8.70972	2900.25	2700.81	2963.62	3187.73	2229.42	2500.09	3385.77	3045.56	3038.71	2549.5	2998.62	3100.4	3123.55	3097.71	4182.2	3086.53	2508.48	2739.32	3068.53	3041	3204.57
sp|Q13177|PAK2_HUMAN	PAK2	Serine/threonine-protein kinase PAK 2 OS=Homo sapiens OX=9606 GN=PAK2 PE=1 SV=3	22	20	7.72904	8.82958	9.20244	9.7357	7.31543	9.14363	8.40705	7.46273	8.18895	6.30956	8.28694	9.38895	6.52507	8.70121	8.2741	9.59259	8.22034	8.65805	8.24084	9.01807	9.83401	6.66139	7.91183	8.36251	3911.97	4469	4657.72	4927.62	3702.63	4627.95	4255.14	3777.18	4144.75	3193.52	4194.35	4752.12	2154.39	2872.89	2731.87	3167.2	2714.12	2858.64	2720.89	2977.51	3246.91
sp|P48444|COPD_HUMAN	ARCN1	Coatomer subunit delta OS=Homo sapiens OX=9606 GN=ARCN1 PE=1 SV=1	22	20	7.70639	8.83081	8.73192	8.81441	8.06857	8.34797	8.72704	8.33943	8.67894	6.73009	8.6119	8.41253	7.60968	8.37479	9.41063	8.63198	9.21571	8.44203	7.91901	7.73118	10.0571	6.28212	8.15223	8.17354	3439.79	3941.68	3897.54	3934.36	3601.45	3726.16	3895.36	3722.35	3873.89	3004.01	3843.97	3754.98	3435.18	3780.57	4248.17	3896.67	4160.18	3810.92	3574.82	3490.03	4539.99
sp|Q14554|PDIA5_HUMAN	PDIA5	Protein disulfide-isomerase A5 OS=Homo sapiens OX=9606 GN=PDIA5 PE=1 SV=1	21	20	6.61112	5.53689	5.51565	5.83135	7.77476	5.91371	11.7584	9.89105	9.51681	10.821	12.911	7.91829	7.40392	6.63823	6.96128	6.13448	8.16537	6.56155	9.48716	9.06546	10.6918	9.73466	11.2588	7.89724	3654.49	3060.68	3048.94	3223.45	4297.73	3268.98	6499.8	5467.57	5260.7	5981.63	7136.91	4377.07	2687.28	2409.37	2526.62	2226.53	2963.65	2381.54	3443.4	3290.34	3880.64
sp|Q13011|ECH1_HUMAN	ECH1	Delta(3,5)-Delta(2,4)-dienoyl-CoA isomerase, mitochondrial OS=Homo sapiens OX=9606 GN=ECH1 PE=1 SV=2	21	20	7.39077	6.49638	6.40712	6.00715	10.5207	6.52972	10.9289	8.85867	7.73281	9.50596	12.899	6.72283	7.18705	6.05439	6.60557	5.54717	11.029	5.94892	9.1454	7.47382	10.0595	10.2622	12.429	8.25793	4555.21	4003.96	3948.95	3702.43	6484.31	4024.51	6735.87	5459.93	4766.02	5858.88	7950.15	4143.53	3848.02	3241.58	3536.69	2970.01	5905.06	3185.11	4896.54	4001.56	5385.96
sp|P22695|QCR2_HUMAN	UQCRC2	Cytochrome b-c1 complex subunit 2, mitochondrial OS=Homo sapiens OX=9606 GN=UQCRC2 PE=1 SV=3	21	20	6.61659	5.99773	6.24464	6.09123	8.54479	6.58433	11.2632	9.38892	8.22767	10.6199	12.3436	8.07741	7.14785	6.78827	6.59175	6.31013	9.891	6.93392	9.23253	7.82063	9.66139	10.4123	10.8109	8.3994	3449.12	3126.52	3255.23	3175.26	4454.26	3432.3	5871.31	4894.29	4288.95	5536	6434.49	4210.62	5320.28	5052.64	4906.37	4696.75	7362.06	5161.05	6871.95	5821.05	7191.16
sp|O75153|CLU_HUMAN	CLUH	Clustered mitochondria protein homolog OS=Homo sapiens OX=9606 GN=CLUH PE=1 SV=2	21	20	6.64724	9.17716	9.95098	10.2508	8.60703	8.73498	7.68712	7.848	7.99591	6.45655	7.46765	9.17663	7.83206	10.0781	9.1223	10.6791	8.34859	9.24364	7.64518	7.41909	7.98471	5.84027	7.61197	8.19507	1748.18	2413.53	2617.04	2695.88	2263.59	2297.24	2021.66	2063.97	2102.87	1698.03	1963.94	2413.39	1070.79	1377.86	1247.19	1460.03	1141.41	1263.78	1045.24	1014.33	1091.66
sp|Q13283|G3BP1_HUMAN	G3BP1	Ras GTPase-activating protein-binding protein 1 OS=Homo sapiens OX=9606 GN=G3BP1 PE=1 SV=1	21	20	10.1366	10.5966	9.61193	10.1699	7.76182	9.22117	6.95954	7.06993	7.26594	6.06278	6.7837	8.36007	8.32034	10.526	9.89212	9.75636	8.77987	8.37193	6.90916	8.27119	8.55298	6.28159	6.28077	8.0577	3408.6	3563.27	3232.17	3419.81	2610.04	3100.77	2340.26	2377.38	2443.29	2038.71	2281.13	2811.21	2537.22	3209.81	3016.52	2975.12	2677.35	2552.95	2106.89	2522.23	2608.16
sp|P50748|KNTC1_HUMAN	KNTC1	Kinetochore-associated protein 1 OS=Homo sapiens OX=9606 GN=KNTC1 PE=1 SV=1	21	20	6.79547	8.27508	9.3574	9.30042	6.82547	7.90087	9.02874	9.4489	8.8549	6.86606	7.02911	10.3176	7.35281	8.89097	8.77533	9.48428	7.19791	8.31926	8.74149	8.37545	9.39205	6.76801	7.5292	9.17324	1039.8	1266.2	1431.81	1423.09	1044.39	1208.94	1381.52	1445.81	1354.92	1050.6	1075.55	1578.73	1303.48	1576.16	1555.66	1681.34	1276.02	1474.81	1549.66	1484.77	1664.99
sp|Q03701|CEBPZ_HUMAN	CEBPZ	CCAAT/enhancer-binding protein zeta OS=Homo sapiens OX=9606 GN=CEBPZ PE=1 SV=3	21	20	7.72516	6.10032	7.0017	6.38965	7.44338	6.52357	9.33434	9.40236	9.39515	11.0455	10.4412	9.19773	8.77173	7.30383	7.17481	7.15199	7.19548	8.20084	8.97651	8.58678	8.67961	10.3898	8.83782	8.73084	3620.81	2859.24	3281.72	2994.85	3488.74	3057.62	4375.04	4406.92	4403.54	5177.06	4893.81	4311.01	2821.49	2349.33	2307.83	2300.49	2314.48	2637.86	2887.36	2762	2791.86
sp|Q9ULW0-2|TPX2_HUMAN	TPX2	Isoform 2 of Targeting protein for Xklp2 OS=Homo sapiens OX=9606 GN=TPX2	21	20	10.361	9.00946	9.44454	7.97968	9.13341	7.7641	8.04068	8.46451	7.25886	6.97294	7.69189	7.87893	9.54676	9.32412	10.1259	8.76598	8.78574	8.47666	7.69799	9.36849	7.51594	6.77559	6.64405	6.97282	3848.36	3346.36	3507.96	2963.87	3392.4	2883.8	2986.53	3143.95	2696.14	2589.94	2856.98	2926.45	2982.22	2912.67	3163.12	2738.32	2744.49	2647.94	2404.7	2926.53	2347.83
sp|P54819|KAD2_HUMAN	AK2	Adenylate kinase 2, mitochondrial OS=Homo sapiens OX=9606 GN=AK2 PE=1 SV=2	21	20	10.9293	8.95959	9.3609	8.33104	9.77713	9.53671	7.98947	7.13718	8.21482	9.92307	1.81274	8.02801	9.84296	8.64915	9.98501	8.41843	9.89314	8.61085	10.7725	8.35621	1.39112	9.62623	6.41438	8.04	5381.51	4411.62	4609.22	4102.13	4814.17	4695.79	3933.94	3514.28	4044.9	4886.03	892.575	3952.92	4854.51	4265.73	4924.57	4151.94	4879.26	4246.84	5312.96	4121.25	686.094
sp|Q96AG4|LRC59_HUMAN	LRRC59	Leucine-rich repeat-containing protein 59 OS=Homo sapiens OX=9606 GN=LRRC59 PE=1 SV=1	21	20	12.4898	11.7318	9.76835	9.14753	8.41574	10.024	6.27103	6.38628	6.68853	6.69845	6.60051	5.77795	12.9639	10.4352	9.63071	9.01442	8.11456	10.1963	6.57965	7.02188	6.46077	7.66926	5.89089	6.02252	6508.84	6113.84	5090.61	4767.08	4385.72	5223.84	3268.04	3328.1	3485.61	3490.78	3439.74	3011.08	7560.29	6085.62	5616.45	5257.04	4732.26	5946.27	3837.13	4095.03	3767.8
sp|Q9UNF0|PACN2_HUMAN	PACSIN2	Protein kinase C and casein kinase substrate in neurons protein 2 OS=Homo sapiens OX=9606 GN=PACSIN2 PE=1 SV=2	20	20	10.4899	11.5717	11.0744	10.7366	9.02521	10.891	5.82028	5.8579	6.48703	5.22331	6.11679	6.70592	7.99233	10.0633	8.2904	11.7307	9.85178	9.50124	7.46458	8.23816	8.04942	5.63446	6.22848	6.95506	3401.57	3752.37	3591.1	3481.58	2926.62	3531.65	1887.35	1899.55	2103.56	1693.77	1983.5	2174.54	2375.97	2991.64	2464.58	3487.33	2928.75	2824.54	2219.08	2449.05	2392.94
sp|P55268|LAMB2_HUMAN	LAMB2	Laminin subunit beta-2 OS=Homo sapiens OX=9606 GN=LAMB2 PE=1 SV=2	20	20	7.79613	6.73698	7.27232	5.14103	10.3751	4.82649	10.8774	9.08887	9.02955	9.45679	11.5305	7.86884	5.46075	4.91294	6.6332	4.61978	8.01175	3.18735	11.2777	10.1246	13.07	10.7153	12.1404	9.84634	2544.47	2198.79	2373.51	1677.91	3386.17	1575.25	3550.13	2966.39	2947.03	3086.47	3763.28	2568.2	932.317	838.789	1132.49	788.737	1367.85	544.178	1925.44	1728.57	2231.45
sp|O00425|IF2B3_HUMAN	IGF2BP3	Insulin-like growth factor 2 mRNA-binding protein 3 OS=Homo sapiens OX=9606 GN=IGF2BP3 PE=1 SV=2	20	20	6.13655	6.2312	6.47834	6.54417	8.45081	6.79745	10.1819	9.90218	10.4988	9.00642	10.2075	9.56463	7.67433	7.75911	9.2879	8.07004	8.41837	8.70813	8.08273	9.00882	9.71641	7.4291	8.09243	7.75263	3388.83	3441.1	3577.58	3613.93	4666.85	3753.8	5622.84	5468.35	5797.84	4973.68	5636.95	5281.94	3567.56	3606.97	4317.66	3751.51	3913.44	4048.14	3757.41	4187.92	4516.86
sp|Q9UDY2|ZO2_HUMAN	TJP2	Tight junction protein ZO-2 OS=Homo sapiens OX=9606 GN=TJP2 PE=1 SV=2	20	20	11.7669	11.5248	10.7744	10.216	7.40203	10.4037	6.27681	6.40466	6.24511	5.86076	6.02569	7.09909	8.93096	10.3917	11.5519	11.6151	7.40897	9.27276	6.82244	7.70383	7.41266	6.09813	5.84594	6.94559	5464.17	5351.79	5003.32	4744	3437.28	4831.17	2914.76	2974.13	2900.04	2721.56	2798.15	3296.6	3392.33	3947.18	4387.88	4411.86	2814.22	3522.16	2591.43	2926.22	2815.62
sp|Q8IWI9|MGAP_HUMAN	MGA	MAX gene-associated protein OS=Homo sapiens OX=9606 GN=MGA PE=1 SV=4	20	20	10.8015	7.257	8.77146	7.17021	7.74887	6.91159	8.47305	8.62257	8.94852	8.67468	8.12381	8.49677	11.268	8.8048	8.79675	8.71821	7.13394	9.47224	8.10768	7.8744	7.44485	7.94253	6.95279	7.4838	3051.4	2050.09	2477.92	2025.57	2189.04	1952.51	2393.62	2435.86	2527.94	2450.58	2294.96	2400.32	4622.37	3611.91	3608.61	3576.39	2926.49	3885.71	3325.94	3230.24	3054.03
sp|Q08J23|NSUN2_HUMAN	NSUN2	RNA cytosine C(5)-methyltransferase NSUN2 OS=Homo sapiens OX=9606 GN=NSUN2 PE=1 SV=2	20	20	4.48683	5.83456	6.7025	8.03081	7.43414	7.71343	10.4336	9.09037	10.3019	8.2916	11.2145	10.4657	5.91465	7.12982	7.40852	8.83027	7.04899	9.03628	9.03926	8.34568	10.7164	7.75301	9.55643	9.22064	1391.37	1809.3	2078.45	2490.36	2305.33	2391.94	3235.47	2818.93	3194.63	2571.23	3477.62	3245.43	1352.25	1630.07	1693.79	2018.84	1611.59	2065.94	2066.62	1908.05	2450.07
sp|P51648-2|AL3A2_HUMAN	ALDH3A2	Isoform 2 of Aldehyde dehydrogenase family 3 member A2 OS=Homo sapiens OX=9606 GN=ALDH3A2	20	20	11.8128	9.63334	9.63649	8.85885	9.98629	8.66062	6.5606	6.79126	6.60479	7.68137	7.8129	5.96073	12.112	9.74391	11.1774	8.03546	9.60798	8.15704	6.47585	7.34489	6.32826	7.81599	7.2016	5.99956	5132.72	4185.74	4187.11	3849.22	4339.1	3763.09	2850.62	2950.84	2869.82	3337.6	3394.75	2589.97	3012.68	2423.65	2780.22	1998.7	2389.84	2028.94	1610.77	1826.93	1574.06
sp|P30041|PRDX6_HUMAN	PRDX6	Peroxiredoxin-6 OS=Homo sapiens OX=9606 GN=PRDX6 PE=1 SV=3	20	20	9.5736	11.4619	11.0288	11.942	11.268	10.9817	4.59593	6.20756	7.24027	6.33543	1.83764	7.52723	8.95301	10.5043	9.74771	11.0507	11.0704	9.52493	8.29765	8.78984	2.19666	6.58243	5.36934	7.91313	3300.15	3951.06	3801.78	4116.57	3884.22	3785.55	1584.28	2139.83	2495.82	2183.91	633.458	2594.74	3703.18	4344.82	4031.89	4570.82	4578.97	3939.74	3432.11	3635.69	908.592
sp|Q9HCK8|CHD8_HUMAN	CHD8	Chromodomain-helicase-DNA-binding protein 8 OS=Homo sapiens OX=9606 GN=CHD8 PE=1 SV=5	19	20	6.49016	7.72072	8.7154	8.4021	8.12061	8.01951	8.28232	8.80705	9.24798	7.98023	8.41402	9.79991	6.99737	8.39194	8.08707	9.44321	7.86371	9.25388	8.25871	9.17289	8.63532	7.70626	7.53166	8.65797	1181.2	1405.16	1586.19	1529.17	1477.94	1459.54	1507.37	1602.87	1683.12	1452.39	1531.34	1783.57	2412.25	2893.01	2787.91	3255.42	2710.91	3190.15	2847.08	3162.23	2976.91
sp|O00469-2|PLOD2_HUMAN	PLOD2	Isoform 2 of Procollagen-lysine,2-oxoglutarate 5-dioxygenase 2 OS=Homo sapiens OX=9606 GN=PLOD2	19	20	2.83324	2.23801	2.06216	2.32642	2.35629	3.5371	13.7838	14.9345	13.1548	14.1269	16.5605	12.0864	2.1328	1.9306	1.78343	2.09529	2.09282	2.69668	13.1408	14.4243	16.3738	14.3156	15.4763	13.5376	1095.71	865.517	797.507	899.706	911.257	1367.92	5330.68	5775.67	5087.42	5463.36	6404.5	4674.21	757.115	685.338	633.093	743.799	742.924	957.286	4664.8	5120.43	5812.47
sp|Q96L91|EP400_HUMAN	EP400	E1A-binding protein p400 OS=Homo sapiens OX=9606 GN=EP400 PE=1 SV=4	19	20	9.7945	8.18478	8.96641	7.76254	7.75851	7.13136	8.20222	8.29121	8.23472	8.96542	7.98151	8.72682	9.05266	8.06821	7.56075	6.90057	8.11056	7.26174	8.99346	9.53329	7.66123	9.61609	8.28893	8.95251	1971.23	1647.26	1804.57	1562.28	1561.47	1435.25	1650.77	1668.68	1657.31	1804.37	1606.35	1756.35	1622.47	1446.03	1355.08	1236.76	1453.62	1301.49	1611.86	1708.61	1373.09
sp|Q92576|PHF3_HUMAN	PHF3	PHD finger protein 3 OS=Homo sapiens OX=9606 GN=PHF3 PE=1 SV=3	19	20	10.811	9.0108	9.62557	8.62185	7.79849	7.53073	7.69199	6.853	7.6742	8.81453	7.81228	7.75559	11.3001	10.107	10.8719	9.93537	7.10445	8.22342	7.64337	7.33453	6.52207	7.99621	6.43262	6.52898	4397.75	3665.46	3915.54	3507.24	3172.31	3063.39	3128.99	2787.7	3121.75	3585.62	3177.92	3154.86	4119.55	3684.59	3963.45	3622.03	2589.99	2997.92	2786.46	2673.87	2377.68
sp|Q9Y2H6|FND3A_HUMAN	FNDC3A	Fibronectin type-III domain-containing protein 3A OS=Homo sapiens OX=9606 GN=FNDC3A PE=1 SV=4	19	20	11.6239	10.3403	10.0275	9.09902	7.43933	9.64608	6.7768	7.05706	7.33769	7.20232	6.67649	6.77348	12.1392	10.2874	9.88095	8.7476	7.487	9.23408	7.11903	7.74025	7.0782	7.63244	5.95584	6.69796	2798.37	2489.37	2414.06	2190.53	1790.97	2322.23	1631.47	1698.94	1766.5	1733.91	1607.32	1630.67	3678.34	3117.23	2994.06	2650.64	2268.66	2798.05	2157.16	2345.4	2144.79
sp|Q13616|CUL1_HUMAN	CUL1	Cullin-1 OS=Homo sapiens OX=9606 GN=CUL1 PE=1 SV=2	19	20	6.87486	7.82129	8.47339	8.28749	7.24116	7.90583	8.53567	8.80904	9.21474	8.23751	8.78644	9.81259	7.75725	8.3989	8.61949	8.63339	7.72151	8.39556	8.06135	8.5491	8.95373	7.60753	8.29161	9.01058	2013.64	2290.85	2481.85	2427.4	2120.93	2315.61	2500.09	2580.16	2698.99	2412.76	2573.54	2874.1	1925.37	2084.63	2139.38	2142.83	1916.5	2083.8	2000.85	2121.91	2222.34
sp|P17858|PFKAL_HUMAN	PFKL	ATP-dependent 6-phosphofructokinase, liver type OS=Homo sapiens OX=9606 GN=PFKL PE=1 SV=6	18	20	5.56933	6.82849	7.13744	7.47039	7.5926	6.66488	9.28147	9.24089	10.9608	8.65491	9.53729	11.0615	6.067	7.35023	7.10984	7.97477	8.16789	7.26674	9.55189	9.43277	9.9306	8.00102	9.32707	9.82016	1078.73	1322.62	1382.46	1446.95	1470.62	1290.93	1797.74	1789.88	2123.01	1676.38	1847.29	2142.52	1368.45	1657.89	1603.67	1798.76	1842.32	1639.06	2154.49	2127.62	2239.91
sp|P35606|COPB2_HUMAN	COPB2	Coatomer subunit beta' OS=Homo sapiens OX=9606 GN=COPB2 PE=1 SV=2	18	20	7.17333	8.08689	8.09944	8.52381	7.73402	8.45206	8.82963	8.99425	9.38548	7.40888	8.44554	8.86666	7.6814	8.67675	8.99854	8.80572	7.79308	8.4011	7.95812	7.97284	10.6359	6.7136	8.1902	8.17274	2851.11	3214.21	3219.2	3387.87	3073.96	3359.35	3509.42	3574.85	3730.35	2944.73	3356.76	3524.14	5128.72	5793.3	6008.15	5879.41	5203.29	5609.25	5313.48	5323.31	7101.4
sp|Q9H1A4|APC1_HUMAN	ANAPC1	Anaphase-promoting complex subunit 1 OS=Homo sapiens OX=9606 GN=ANAPC1 PE=1 SV=1	18	20	6.4109	6.676	6.8985	6.81907	7.29599	6.53583	9.96592	10.065	9.50863	10.0257	10.3759	9.42259	6.52247	6.37919	6.12275	6.81715	6.36609	6.26351	10.1489	9.49503	10.8081	10.102	10.6605	10.3144	1241.27	1292.6	1335.68	1320.3	1412.64	1265.46	1929.59	1948.78	1841.05	1941.16	2008.96	1824.39	1323.84	1294.76	1242.71	1383.65	1292.1	1271.28	2059.88	1927.17	2193.67
sp|P29692-2|EF1D_HUMAN	EEF1D	Isoform 2 of Elongation factor 1-delta OS=Homo sapiens OX=9606 GN=EEF1D	18	20	5.44957	12.0177	11.6879	13.3566	6.39834	13.7931	6.09314	8.40615	7.83304	5.63761	3.6823	5.64458	7.54218	7.919	11.0093	9.35111	8.18585	10.1258	8.72064	8.85377	6.76691	7.12447	6.89504	7.50589	1564.68	3450.51	3355.83	3834.94	1837.09	3960.27	1749.46	2413.57	2249.02	1618.67	1057.26	1620.67	2279.76	2393.66	3327.76	2826.54	2474.32	3060.72	2635.97	2676.21	2045.42
sp|Q14126|DSG2_HUMAN	DSG2	Desmoglein-2 OS=Homo sapiens OX=9606 GN=DSG2 PE=1 SV=2	18	20	9.36586	7.96652	7.77355	6.98974	6.41345	8.33729	9.98161	9.47321	8.44523	8.87932	8.62125	7.75298	10.665	7.58364	9.26091	6.94886	6.30168	6.87543	7.98619	8.47514	10.2639	9.48719	8.23986	7.91216	3327.59	2830.42	2761.86	2483.38	2278.63	2962.15	3546.36	3365.73	3000.5	3154.73	3063.04	2754.55	2476.33	1760.86	2150.31	1613.47	1463.2	1596.42	1854.33	1967.86	2383.2
sp|Q7L2H7|EIF3M_HUMAN	EIF3M	Eukaryotic translation initiation factor 3 subunit M OS=Homo sapiens OX=9606 GN=EIF3M PE=1 SV=1	18	20	7.42576	8.46731	8.93303	9.07331	8.27432	9.24183	7.04272	8.28629	8.66837	7.57833	7.4672	9.54151	7.80187	9.14835	8.7482	8.88516	7.95426	9.44243	7.69708	8.12489	8.54704	6.7714	7.56589	9.31344	2090.86	2384.13	2515.26	2554.76	2329.79	2602.21	1983.01	2333.16	2440.74	2133.82	2102.53	2686.59	2660.2	3119.31	2982.87	3029.57	2712.16	3219.58	2624.47	2770.34	2914.28
sp|Q9BY89|K1671_HUMAN	KIAA1671	Uncharacterized protein KIAA1671 OS=Homo sapiens OX=9606 GN=KIAA1671 PE=1 SV=2	17	20	10.8426	9.49692	9.68961	10.1371	8.04914	10.5641	6.50138	6.70407	6.41644	6.8364	6.84792	7.91437	8.93265	9.39154	10.876	10.5708	8.32558	10.0998	6.84246	7.98962	6.90601	7.12129	5.86217	7.08211	2841.58	2488.92	2539.42	2656.7	2109.49	2768.6	1703.86	1756.98	1681.6	1791.66	1794.68	2074.17	2140.65	2250.62	2606.36	2533.21	1995.17	2420.35	1639.75	1914.66	1654.98
sp|P11177|ODPB_HUMAN	PDHB	Pyruvate dehydrogenase E1 component subunit beta, mitochondrial OS=Homo sapiens OX=9606 GN=PDHB PE=1 SV=3	17	20	7.64991	6.63505	6.79126	7.24191	8.20765	7.67626	12.3024	9.70098	7.83134	10.8143	7.6815	7.46742	7.56914	6.24579	6.90679	5.99588	6.88488	6.18924	10.2469	7.92292	6.24797	12.1675	13.3333	10.2897	2160.14	1873.57	1917.68	2044.93	2317.63	2167.58	3473.88	2739.31	2211.37	3053.69	2169.06	2108.61	2296.97	1895.38	2095.97	1819.54	2089.32	1878.22	3109.58	2404.33	1896.04
sp|P07099|HYEP_HUMAN	EPHX1	Epoxide hydrolase 1 OS=Homo sapiens OX=9606 GN=EPHX1 PE=1 SV=1	17	20	12.069	11.2692	10.8475	9.01109	12.6293	9.13103	5.24662	5.44831	5.45369	6.38301	7.77858	4.73265	12.787	11.5622	9.14995	8.28845	12.8934	8.71445	4.92591	6.15521	6.19519	7.10872	7.17221	5.04728	4264.62	3982	3833.01	3184.1	4462.62	3226.48	1853.91	1925.18	1927.08	2255.46	2748.59	1672.3	3969.65	3589.42	2840.55	2573.1	4002.69	2705.35	1529.22	1910.85	1923.26
sp|P28288|ABCD3_HUMAN	ABCD3	ATP-binding cassette sub-family D member 3 OS=Homo sapiens OX=9606 GN=ABCD3 PE=1 SV=1	17	20	11.4612	10.3196	9.46261	8.56006	10.5963	10.0366	6.38559	6.70442	6.21695	7.32581	6.6734	6.25748	12.1328	10.249	11.335	8.46782	10.1646	8.76914	6.36485	7.81931	5.49594	7.45125	5.6822	6.06811	2796.75	2518.17	2309.05	2088.81	2585.68	2449.11	1558.2	1636	1517.05	1787.63	1628.43	1526.94	3237.36	2734.73	3024.49	2259.45	2712.19	2339.85	1698.32	2086.41	1466.47
sp|P50502|F10A1_HUMAN	ST13	Hsc70-interacting protein OS=Homo sapiens OX=9606 GN=ST13 PE=1 SV=2	16	20	10.6576	15.1024	11.5814	12.6528	8.42493	11.2025	4.76172	5.28802	5.82672	4.5394	4.17599	5.78649	8.76618	14.0877	12.9115	12.9825	8.63309	10.3489	5.98442	7.3766	3.85778	4.6153	4.94129	5.49465	4002.44	5671.67	4349.37	4751.73	3163.96	4207.05	1788.25	1985.9	2188.21	1704.76	1568.28	2173.1	4085.57	6565.72	6017.55	6050.63	4023.54	4823.23	2789.1	3437.94	1797.96
sp|P62241|RS8_HUMAN	RPS8	40S ribosomal protein S8 OS=Homo sapiens OX=9606 GN=RPS8 PE=1 SV=2	16	20	9.52899	8.94459	8.03284	8.93351	8.10938	8.17703	7.61015	8.81653	8.99119	6.84445	7.83107	8.18028	8.58876	9.38724	7.64991	9.31472	7.31182	10.1105	6.8693	7.46413	10.0989	7.23834	7.59606	8.3703	2552.19	2395.67	2151.47	2392.7	2171.97	2190.09	2038.26	2361.37	2408.15	1833.18	2097.43	2190.96	2588.93	2829.62	2305.93	2807.76	2204.02	3047.64	2070.63	2249.93	3044.14
sp|Q6IQ23-2|PKHA7_HUMAN	PLEKHA7	Isoform 2 of Pleckstrin homology domain-containing family A member 7 OS=Homo sapiens OX=9606 GN=PLEKHA7	16	20	8.71888	7.97694	8.22328	6.4083	7.00601	6.23649	10.0834	8.32504	8.74523	9.49739	9.52129	9.25777	8.38939	8.73827	7.4997	7.12638	7.07749	6.39451	10.2457	9.68016	9.60278	9.41463	8.02298	7.80801	1492.55	1365.54	1407.71	1097.01	1199.33	1067.6	1726.13	1425.13	1497.06	1625.82	1629.91	1584.8	2292.82	2388.17	2049.67	1947.64	1934.28	1747.62	2800.15	2645.59	2624.44
sp|P10515|ODP2_HUMAN	DLAT	Dihydrolipoyllysine-residue acetyltransferase component of pyruvate dehydrogenase complex, mitochondrial OS=Homo sapiens OX=9606 GN=DLAT PE=1 SV=3	16	20	7.56579	6.37483	6.63724	7.31143	9.54493	8.28529	10.5322	8.54149	7.8313	10.4292	8.62736	8.3189	7.4204	6.38109	7.97748	6.79789	9.53177	7.91372	9.16213	7.71537	5.9998	10.9382	10.434	9.72812	2755.22	2321.51	2417.07	2662.59	3475.96	3017.24	3835.49	3110.54	2851.91	3798	3141.81	3029.48	2215.82	1905.47	2382.17	2029.93	2846.3	2363.13	2735.92	2303.9	1791.61
sp|Q8N1G0|ZN687_HUMAN	ZNF687	Zinc finger protein 687 OS=Homo sapiens OX=9606 GN=ZNF687 PE=1 SV=1	16	20	5.29806	4.68745	5.2294	4.81993	6.9444	5.12205	12.2064	11.1008	10.7336	11.1917	12.6772	9.98899	6.85406	5.45133	6.95306	5.82237	6.94724	6.02354	10.401	9.26539	11.3519	10.5099	10.992	9.42813	1432.18	1267.12	1413.62	1302.93	1877.22	1384.6	3299.65	3000.79	2901.52	3025.37	3426.92	2700.24	2411.95	1918.33	2446.79	2048.9	2444.74	2119.69	3660.14	3260.5	3994.76
sp|P07737|PROF1_HUMAN	PFN1	Profilin-1 OS=Homo sapiens OX=9606 GN=PFN1 PE=1 SV=2	16	20	7.37241	9.16411	8.74588	10.8492	7.58562	10.0003	7.65879	8.86586	8.99458	7.53593	2.99483	10.2325	6.70969	11.5967	7.32738	12.614	7.51839	9.00918	8.55778	10.3288	2.64698	6.71526	8.31935	8.65652	2075.69	2580.14	2462.39	3054.57	2135.72	2815.56	2156.32	2496.17	2532.41	2121.73	843.191	2880.95	2731.91	4721.69	2983.41	5135.92	3061.18	3668.17	3484.38	4205.45	1077.74
sp|P42224|STAT1_HUMAN	STAT1	Signal transducer and activator of transcription 1-alpha/beta OS=Homo sapiens OX=9606 GN=STAT1 PE=1 SV=2	16	20	7.07572	9.17753	9.96586	9.18969	9.09117	8.5962	7.08456	8.56069	8.1031	6.50173	7.46286	9.19091	7.80194	9.2922	9.86904	9.60549	9.10912	8.4435	7.59206	8.00788	8.42789	6.17001	7.58153	8.09934	2089.98	2710.8	2943.65	2714.39	2685.29	2539.09	2092.59	2528.6	2393.44	1920.44	2204.33	2714.75	2238.56	2666.15	2831.66	2756.04	2613.62	2422.64	2178.34	2297.65	2418.16
sp|P53597|SUCA_HUMAN	SUCLG1	Succinate--CoA ligase [ADP/GDP-forming] subunit alpha, mitochondrial OS=Homo sapiens OX=9606 GN=SUCLG1 PE=1 SV=4	16	20	8.99673	7.73165	8.02577	6.19685	10.1865	6.53616	8.43005	8.29374	8.30326	9.31493	10.1226	7.86179	9.40945	8.87061	5.28898	8.17261	9.67507	7.68247	7.38215	5.70719	12.5173	8.2538	10.6761	6.36428	5481.4	4710.63	4889.83	3775.53	6206.28	3982.26	5136.14	5053.09	5058.89	5675.27	6167.34	4789.92	6447.69	6078.46	3624.2	5600.16	6629.7	5264.3	5058.51	3910.77	8577.3
sp|Q13206|DDX10_HUMAN	DDX10	Probable ATP-dependent RNA helicase DDX10 OS=Homo sapiens OX=9606 GN=DDX10 PE=1 SV=2	15	20	8.55784	6.82154	7.12648	6.61537	7.16698	7.87084	9.35829	9.34747	9.46617	9.95453	9.19543	8.51904	9.28471	7.59735	7.3736	7.52815	6.52346	9.96296	8.8249	7.58719	8.76428	9.89136	8.17314	8.48891	2009.42	1601.73	1673.33	1553.32	1682.84	1848.11	2197.37	2194.83	2222.7	2337.37	2159.13	2000.31	3746.33	3065.49	2975.21	3037.57	2632.18	4020	3560.8	3061.39	3536.34
sp|Q15424-3|SAFB1_HUMAN	SAFB	Isoform 3 of Scaffold attachment factor B1 OS=Homo sapiens OX=9606 GN=SAFB	15	20	9.12293	6.58098	7.30479	6.50479	7.71849	6.58744	9.72796	9.29558	8.86408	10.3775	9.2018	8.71368	9.91373	8.52817	11.1208	8.07706	7.17739	7.11258	8.188	8.07605	8.45163	9.37991	7.30628	6.66843	2075.13	1496.93	1661.57	1479.6	1755.67	1498.4	2212.75	2114.4	2016.25	2360.49	2093.07	1982.04	4376.39	3764.74	4909.24	3565.6	3168.44	3139.83	3614.57	3565.15	3730.95
sp|P46100|ATRX_HUMAN	ATRX	Transcriptional regulator ATRX OS=Homo sapiens OX=9606 GN=ATRX PE=1 SV=5	15	20	8.16184	7.05434	7.2906	6.56872	8.53704	6.80184	9.07386	9.08846	9.6171	9.38944	9.46665	8.95011	7.78759	7.37858	6.43859	7.31828	8.28834	7.34087	9.13721	9.41495	9.44997	9.63793	8.83433	8.97335	1944.92	1681.01	1737.31	1565.29	2034.33	1620.84	2162.25	2165.73	2291.7	2237.45	2255.85	2132.76	2372.42	2247.82	1961.46	2229.45	2524.97	2236.33	2783.57	2868.18	2878.85
sp|Q15269|PWP2_HUMAN	PWP2	Periodic tryptophan protein 2 homolog OS=Homo sapiens OX=9606 GN=PWP2 PE=2 SV=2	15	20	6.13562	5.43896	5.76809	5.47881	6.5934	6.29513	10.4679	10.6911	9.6703	11.5469	11.713	10.2008	6.37767	5.74793	6.15147	6.31037	6.56179	7.21874	10.3247	8.83202	9.90404	11.5217	11.0821	9.96753	1481.29	1313.1	1392.56	1322.72	1591.81	1519.8	2527.22	2581.09	2334.65	2787.71	2827.8	2462.73	1673.68	1508.42	1614.32	1656.02	1722	1894.4	2709.48	2317.77	2599.1
sp|O43615|TIM44_HUMAN	TIMM44	Mitochondrial import inner membrane translocase subunit TIM44 OS=Homo sapiens OX=9606 GN=TIMM44 PE=1 SV=2	15	20	8.8011	7.60953	7.36433	7.29985	8.36998	7.80393	9.16401	7.93825	7.40708	9.40962	10.8954	7.93691	9.04145	7.61383	6.38733	7.40124	9.56055	8.85995	8.75053	7.58407	8.20496	9.5911	9.00729	7.99771	2167.6	1874.13	1813.74	1797.86	2061.42	1922.01	2256.98	1955.09	1824.27	2317.47	2683.4	1954.76	3658.02	3080.43	2584.21	2994.42	3868.04	3584.59	3540.32	3068.39	3319.59
sp|P27338|AOFB_HUMAN	MAOB	Amine oxidase [flavin-containing] B OS=Homo sapiens OX=9606 GN=MAOB PE=1 SV=3	15	20	8.21103	7.62514	7.65997	6.54625	11.6644	7.40696	8.16441	7.96881	7.67457	9.60263	9.74945	7.72635	9.48479	8.13801	7.81012	6.59108	11.8003	7.45537	7.87752	7.82135	7.26204	9.39309	8.80989	7.55642	1400.35	1300.43	1306.37	1116.43	1989.31	1263.22	1392.4	1359.04	1308.86	1637.68	1662.72	1317.69	3250.71	2789.13	2676.75	2258.95	4044.31	2555.17	2699.85	2680.6	2488.91
sp|P62701|RS4X_HUMAN	RPS4X	40S ribosomal protein S4, X isoform OS=Homo sapiens OX=9606 GN=RPS4X PE=1 SV=2	15	20	9.4206	11.2736	8.71283	10.2812	9.2848	10.1943	5.53049	7.23023	7.30176	6.64283	5.96024	8.16711	9.67432	10.3148	9.18914	10.6449	8.53934	12.1726	6.78121	7.0046	5.93819	6.33393	5.90147	7.50553	2831.77	3388.76	2619.02	3090.46	2790.95	3064.35	1662.43	2173.36	2194.86	1996.79	1791.61	2454.98	4819.25	5138.32	4577.56	5302.72	4253.86	6063.76	3378.05	3489.33	2958.1
sp|O75376|NCOR1_HUMAN	NCOR1	Nuclear receptor corepressor 1 OS=Homo sapiens OX=9606 GN=NCOR1 PE=1 SV=2	13	20	10.4026	9.14488	8.5569	9.0583	5.87945	8.44572	8.69741	7.26606	7.55923	7.88379	8.6933	8.41235	8.45502	9.0145	8.92371	9.36636	6.38719	7.48061	9.04369	8.92581	8.76344	7.78125	7.72698	8.13143	1315.58	1156.52	1082.16	1145.57	743.553	1068.1	1099.93	918.912	955.988	997.035	1099.41	1063.88	1856.99	1979.87	1959.93	2057.15	1402.83	1642.98	1986.28	1960.39	1924.73
sp|Q7LBC6|KDM3B_HUMAN	KDM3B	Lysine-specific demethylase 3B OS=Homo sapiens OX=9606 GN=KDM3B PE=1 SV=2	13	20	6.60272	6.78519	7.35553	7.39155	6.11646	6.29085	10.4977	9.87897	10.5992	8.40898	9.92798	10.1448	6.47581	6.54737	7.19872	7.34088	6.45223	6.71243	10.3772	10.0025	11.2991	8.42313	9.23851	9.93225	1642.07	1687.45	1829.29	1838.25	1521.14	1564.51	2610.73	2456.86	2635.99	2091.28	2469.05	2522.98	1331.96	1346.68	1480.65	1509.89	1327.11	1380.63	2134.4	2057.33	2324.02
sp|Q9ULV0|MYO5B_HUMAN	MYO5B	Unconventional myosin-Vb OS=Homo sapiens OX=9606 GN=MYO5B PE=1 SV=3	13	20	6.6506	7.54432	7.67178	7.26914	7.94401	6.59066	9.36612	9.51658	9.03322	9.35337	9.77148	9.28872	7.38967	8.25224	8.10031	7.65015	7.84378	7.1508	8.28376	8.72238	9.36762	8.99333	9.04549	9.20048	902.2	1023.44	1040.73	986.11	1077.66	894.069	1270.58	1290.99	1225.42	1268.85	1325.57	1260.08	2337.59	2610.45	2562.39	2419.99	2481.24	2262.03	2620.42	2759.17	2963.28
sp|Q969N2|PIGT_HUMAN	PIGT	GPI transamidase component PIG-T OS=Homo sapiens OX=9606 GN=PIGT PE=1 SV=1	13	20	10.1549	8.58296	8.22082	7.64649	8.66833	8.55201	8.18219	7.76921	8.00828	8.90632	8.05021	7.25831	10.0495	8.64423	7.66757	7.26854	8.82351	8.83606	8.44122	8.27933	7.70269	9.31597	7.63993	7.33147	3540.83	2992.73	2866.46	2666.2	3022.5	2981.94	2852.99	2708.99	2792.35	3105.48	2806.97	2530.85	3748.31	3224.17	2859.89	2711.06	3291.04	3295.72	3148.45	3088.07	2872.99
sp|Q13315|ATM_HUMAN	ATM	Serine-protein kinase ATM OS=Homo sapiens OX=9606 GN=ATM PE=1 SV=4	13	20	6.32143	6.92379	7.30165	7.36187	7.04321	7.81697	9.71677	9.02666	10.0869	8.8498	8.95784	10.5931	6.69516	7.54231	7.75903	7.77606	7.26077	8.35149	9.65343	9.03108	9.52732	8.07658	8.46477	9.86199	1005.78	1101.62	1161.74	1171.32	1120.62	1243.73	1546	1436.2	1604.89	1408.06	1425.25	1685.43	1623.46	1828.88	1881.43	1885.56	1760.61	2025.09	2340.79	2189.88	2310.21
sp|Q6KC79|NIPBL_HUMAN	NIPBL	Nipped-B-like protein OS=Homo sapiens OX=9606 GN=NIPBL PE=1 SV=2	11	20	9.89172	7.88319	8.59901	7.61843	6.84835	7.80522	8.07986	8.09214	8.3317	9.48105	8.70184	8.66749	10.0744	8.06146	8.21028	8.07974	7.01605	8.70307	8.75433	8.76851	7.83218	8.97305	7.50943	8.01748	1981.61	1579.24	1722.64	1526.2	1371.93	1563.62	1618.64	1621.1	1669.09	1899.34	1743.24	1736.36	1869.14	1495.67	1523.28	1499.06	1301.71	1614.71	1624.22	1626.85	1453.13
sp|Q5VYK3|ECM29_HUMAN	ECPAS	Proteasome adapter and scaffold protein ECM29 OS=Homo sapiens OX=9606 GN=ECPAS PE=1 SV=2	29	19	6.67039	7.55056	8.46417	9.18762	7.08316	8.54958	8.33655	8.3224	9.60435	8.07118	7.99303	10.167	7.26393	7.94526	9.52952	8.96644	7.25512	9.04146	8.45928	8.45249	8.68901	7.37056	7.84608	9.18084	2747.36	3109.88	3486.17	3784.14	2917.37	3521.35	3433.61	3427.78	3955.78	3324.31	3292.12	4187.53	2194.09	2399.89	2878.42	2708.34	2191.43	2731	2555.15	2553.1	2624.54
sp|Q8NBS9|TXND5_HUMAN	TXNDC5	Thioredoxin domain-containing protein 5 OS=Homo sapiens OX=9606 GN=TXNDC5 PE=1 SV=2	29	19	6.54195	8.29122	8.60133	7.87186	6.96088	8.26268	9.62221	10.6933	10.3354	10.3256	4.59991	7.89358	7.537	6.12486	6.22644	5.96951	6.5998	6.39228	11.9344	10.5939	4.29929	12.5083	11.0966	10.7177	3484.35	4416.04	4581.21	4192.68	3707.48	4400.84	5124.95	5695.43	5504.83	5499.6	2449.99	4204.25	3553.92	2888.05	2935.95	2814.8	3112	3014.15	5627.4	4995.35	2027.24
sp|P08758|ANXA5_HUMAN	ANXA5	Annexin A5 OS=Homo sapiens OX=9606 GN=ANXA5 PE=1 SV=2	28	19	5.44001	9.25139	8.28048	9.39164	7.13255	10.3849	7.50952	8.79835	9.6229	7.80163	7.03153	9.35509	6.09436	7.69058	8.73281	8.45947	6.96313	8.38052	9.51325	9.4096	7.96072	7.68658	8.50166	10.6073	2775.61	4720.26	4224.88	4791.82	3639.18	5298.61	3831.52	4489.11	4909.81	3980.56	3587.64	4773.17	1292.92	1631.56	1852.67	1794.68	1477.23	1777.93	2018.24	1996.25	1688.87
sp|P36957|ODO2_HUMAN	DLST	Dihydrolipoyllysine-residue succinyltransferase component of 2-oxoglutarate dehydrogenase complex, mitochondrial OS=Homo sapiens OX=9606 GN=DLST PE=1 SV=4	28	19	4.96034	4.78312	5.21202	6.51025	9.60937	6.96234	10.7465	9.48208	8.52567	11.6419	12.0223	9.54412	6.12701	5.432	7.04225	6.70304	10.4601	7.43494	8.94581	7.75257	9.56393	10.39	11.0773	9.07116	2145.94	2069.27	2254.82	2816.46	4157.2	3012.04	4649.16	4102.13	3688.37	5036.49	5201.07	4128.97	1144.28	1014.48	1315.21	1251.86	1953.52	1388.55	1670.72	1447.87	1786.16
sp|Q92673|SORL_HUMAN	SORL1	Sortilin-related receptor OS=Homo sapiens OX=9606 GN=SORL1 PE=1 SV=2	26	19	6.85773	5.16358	5.39733	5.90069	4.48448	4.88659	13.806	10.5291	10.5056	11.7331	12.0077	8.72814	7.10556	5.31568	5.07205	5.58831	4.69727	4.6929	12.2374	9.48227	13.0598	12.2902	11.4024	9.05613	2953.13	2223.58	2324.24	2541	1931.14	2104.3	5945.26	4534.11	4523.99	5052.58	5170.87	3758.58	2360.04	1765.55	1684.63	1856.1	1560.15	1558.7	4064.54	3149.44	4337.69
sp|Q9Y2L1|RRP44_HUMAN	DIS3	Exosome complex exonuclease RRP44 OS=Homo sapiens OX=9606 GN=DIS3 PE=1 SV=2	26	19	6.05177	6.83735	7.51366	8.44462	7.44268	8.06221	8.46776	8.72178	9.21424	8.53793	10.0276	10.6784	7.54968	7.99867	7.44852	9.392	7.81669	10.1239	8.34644	8.51157	8.54599	7.53576	8.06375	8.66699	1862.03	2103.74	2311.83	2598.27	2289.99	2480.61	2605.39	2683.55	2835.07	2626.98	3085.34	3285.56	3047.22	3228.44	3006.39	3790.82	3154.99	4086.24	3368.81	3435.46	3449.35
sp|P50895|BCAM_HUMAN	BCAM	Basal cell adhesion molecule OS=Homo sapiens OX=9606 GN=BCAM PE=1 SV=2	25	19	8.68923	8.15262	8.44023	7.67898	6.44563	8.60301	8.58295	8.96813	10.3172	10.5261	5.72003	7.87595	8.22538	6.43092	10.0076	6.56957	5.48369	6.99913	9.26895	8.78798	9.04032	11.4937	7.78338	9.90934	1905.74	1788.05	1851.13	1684.17	1413.67	1886.83	1882.43	1966.91	2262.78	2308.6	1254.53	1727.37	1262.46	987.04	1536	1008.32	841.655	1074.25	1422.63	1348.81	1387.54
sp|Q9BQG0-2|MBB1A_HUMAN	MYBBP1A	Isoform 2 of Myb-binding protein 1A OS=Homo sapiens OX=9606 GN=MYBBP1A	25	19	8.74505	7.17828	6.8821	6.99777	7.68888	7.96695	8.97116	9.37302	8.4874	10.2979	8.85737	8.55413	9.53998	7.54207	7.97265	7.69245	7.17007	10.6306	7.89301	7.30446	8.02178	9.73552	7.97845	8.51894	5275.34	4330.21	4151.54	4221.32	4638.22	4805.96	5411.74	5654.16	5119.92	6212.07	5343.1	5160.17	5086.17	4021	4250.56	4101.17	3822.67	5667.63	4208.1	3894.32	4276.75
sp|Q14008|CKAP5_HUMAN	CKAP5	Cytoskeleton-associated protein 5 OS=Homo sapiens OX=9606 GN=CKAP5 PE=1 SV=3	24	19	9.00005	9.82009	10.8516	10.1248	9.16242	9.82451	6.51577	6.85861	7.49383	6.39801	5.70742	8.24285	9.8013	10.8791	10.7675	10.52	8.90765	10.7118	6.84155	7.62248	6.43048	5.74223	5.13704	6.63887	4152.37	4530.71	5006.63	4671.31	4227.28	4532.75	3006.19	3164.37	3457.44	2951.86	2633.24	3803.02	4646.81	5157.8	5104.89	4987.55	4223.13	5078.48	3243.59	3613.83	3048.7
sp|P09651|ROA1_HUMAN	HNRNPA1	Heterogeneous nuclear ribonucleoprotein A1 OS=Homo sapiens OX=9606 GN=HNRNPA1 PE=1 SV=5	24	19	8.52032	6.99185	6.78958	6.93874	7.21561	6.99102	10.3355	9.93796	8.77109	10.1696	9.64373	7.69503	7.83813	5.16651	12.8437	6.01056	4.68384	4.86577	7.89459	9.82901	12.5153	10.1427	10.6304	7.57954	3466.63	2844.75	2762.45	2823.14	2935.79	2844.41	4205.16	4043.42	3568.66	4137.67	3923.71	3130.85	2255.75	1486.88	3696.32	1729.79	1347.97	1400.33	2272	2828.71	3601.79
sp|P55060|XPO2_HUMAN	CSE1L	Exportin-2 OS=Homo sapiens OX=9606 GN=CSE1L PE=1 SV=3	24	19	7.92491	9.35651	10.0057	10.4412	8.33495	9.32127	7.45511	7.9668	8.00798	6.53756	6.61678	8.03121	8.0151	9.23657	10.772	10.1546	7.8911	9.04069	7.47756	8.08982	8.08065	5.91314	7.44487	7.8839	4039.19	4768.85	5099.73	5321.71	4248.18	4750.89	3799.74	4060.54	4081.53	3332.08	3372.46	4093.37	2851.25	3285.77	3831.99	3612.33	2807.14	3216.09	2660.03	2877.83	2874.57
sp|Q14152|EIF3A_HUMAN	EIF3A	Eukaryotic translation initiation factor 3 subunit A OS=Homo sapiens OX=9606 GN=EIF3A PE=1 SV=1	24	19	9.28526	10.2104	10.2007	10.578	8.56724	10.3801	6.05394	6.70884	7.22825	6.03107	6.08446	8.67168	7.79093	9.21133	10.5999	9.91313	8.77696	9.45213	7.18429	8.40837	7.66509	6.27885	6.33895	8.38009	2999.67	3298.56	3295.4	3417.3	2767.71	3353.38	1955.77	2167.34	2335.14	1948.38	1965.63	2801.45	2314.29	2736.22	3148.69	2944.69	2607.19	2807.75	2134.09	2497.7	2276.91
sp|Q8NCN5|PDPR_HUMAN	PDPR	Pyruvate dehydrogenase phosphatase regulatory subunit, mitochondrial OS=Homo sapiens OX=9606 GN=PDPR PE=1 SV=2	24	19	5.56946	4.72613	4.91132	4.36385	8.31022	5.25548	10.8632	10.4029	10.179	11.4616	15.2229	8.7339	5.86443	5.33367	4.81224	4.9609	7.83369	5.35571	10.1937	8.77046	12.3763	11.4777	13.1853	9.83586	1537.36	1304.57	1355.69	1204.57	2293.9	1450.69	2998.61	2871.56	2809.76	3163.78	4202.03	2410.85	1508.98	1372.41	1238.24	1276.49	2015.69	1378.08	2622.94	2256.73	3184.56
sp|Q9NQT8|KI13B_HUMAN	KIF13B	Kinesin-like protein KIF13B OS=Homo sapiens OX=9606 GN=KIF13B PE=1 SV=2	23	19	7.41233	8.41605	8.90848	8.52546	9.26535	8.08467	8.42236	7.36123	8.23523	7.11192	8.98663	9.27031	8.10146	9.56036	7.72662	9.49601	9.56378	9.29792	8.65063	7.61798	8.02364	6.35631	7.72188	7.88341	2361.6	2681.39	2838.28	2716.25	2951.98	2575.81	2683.4	2345.32	2623.78	2265.89	2863.18	2953.56	1708.31	2015.94	1629.27	2002.37	2016.66	1960.6	1824.11	1606.36	1691.9
sp|P50570|DYN2_HUMAN	DNM2	Dynamin-2 OS=Homo sapiens OX=9606 GN=DNM2 PE=1 SV=2	23	19	4.7284	5.70178	5.98852	6.781	6.73199	6.86775	11.15	10.1651	10.3655	9.01936	11.026	11.4747	5.37109	6.05833	6.53181	6.90055	7.50023	6.64624	9.92964	10.0401	11.8343	8.49589	9.68271	11.0092	1488.55	1794.98	1885.25	2134.73	2119.3	2162.04	3510.13	3200.07	3263.17	2839.39	3471.09	3612.35	1759.32	1984.43	2139.52	2260.3	2456.73	2177	3252.49	3288.66	3876.36
tr|A0A087WUL4|A0A087WUL4_HUMAN	PEG10	Retrotransposon-derived protein PEG10 OS=Homo sapiens OX=9606 GN=PEG10 PE=1 SV=2	23	19	7.75631	9.15408	9.79865	8.61961	9.79137	5.24111	8.74126	7.85331	8.47994	6.64725	10.0876	7.82957	8.09715	8.88364	12.8803	7.76477	10.0728	5.22806	8.1892	7.95379	8.65329	6.22692	8.57096	7.47907	2342.99	2765.22	2959.93	2603.77	2957.73	1583.21	2640.52	2372.29	2561.58	2007.97	3047.2	2365.12	1599.06	1754.38	2543.66	1533.42	1989.23	1032.46	1617.24	1570.75	1708.89
sp|Q03164-3|KMT2A_HUMAN	KMT2A	Isoform 3 of Histone-lysine N-methyltransferase 2A OS=Homo sapiens OX=9606 GN=KMT2A	23	19	10.5021	9.22366	8.90811	7.852	8.55781	7.89807	6.87965	7.97953	7.89292	8.14416	8.09742	8.06454	12.2494	9.97948	8.52528	9.57109	7.79562	12.9458	6.56539	5.44145	6.5922	7.46166	5.77531	7.09738	3318.57	2914.58	2814.87	2481.15	2704.18	2495.71	2173.9	2521.45	2494.08	2573.47	2558.7	2548.31	1698.59	1383.83	1182.18	1327.2	1081	1795.16	910.406	754.552	914.124
sp|Q7Z3B4|NUP54_HUMAN	NUP54	Nucleoporin p54 OS=Homo sapiens OX=9606 GN=NUP54 PE=1 SV=2	23	19	7.59164	6.14367	6.40251	6.16062	7.60959	7.02682	12.0627	10.546	9.48046	11.5604	6.01943	9.39615	6.28581	5.55106	6.09269	6.77542	7.37978	6.57801	11.0308	9.94812	4.2787	12.1844	13.0562	10.8389	3721.34	3011.56	3138.44	3019.87	3730.14	3444.47	5913.02	5169.53	4647.22	5666.78	2950.66	4605.89	2211.41	1952.92	2143.47	2383.66	2596.28	2314.21	3880.76	3499.85	1505.29
sp|Q9BVP2|GNL3_HUMAN	GNL3	Guanine nucleotide-binding protein-like 3 OS=Homo sapiens OX=9606 GN=GNL3 PE=1 SV=2	22	19	5.16353	4.73003	5.24117	5.90156	4.9639	6.1183	11.8909	10.6511	11.5214	12.1113	11.1693	10.5376	6.91888	6.29471	5.79589	7.14794	4.73304	7.56311	11.0601	9.26152	10.0737	10.9504	9.94655	10.2541	1933.94	1771.58	1963.02	2210.36	1859.17	2291.54	4453.59	3989.25	4315.2	4536.15	4183.33	3946.72	2258.68	2054.92	1892.08	2333.46	1545.11	2468.99	3610.58	3023.44	3288.59
sp|Q8IYB7|DI3L2_HUMAN	DIS3L2	DIS3-like exonuclease 2 OS=Homo sapiens OX=9606 GN=DIS3L2 PE=1 SV=4	22	19	6.62633	8.31644	9.29192	9.17827	8.57624	8.19168	7.81194	8.0644	9.00661	7.07823	8.1768	9.68114	7.12738	9.15605	9.55198	9.9185	8.96177	9.37751	7.91258	8.25543	8.0842	6.18648	7.44017	8.02795	2230.72	2799.69	3128.08	3089.82	2887.15	2757.69	2629.85	2714.84	3032.03	2382.85	2752.68	3259.11	3142.67	4037.17	4211.75	4373.36	3951.51	4134.82	3488.89	3640.06	3564.56
sp|Q9BXJ9|NAA15_HUMAN	NAA15	N-alpha-acetyltransferase 15, NatA auxiliary subunit OS=Homo sapiens OX=9606 GN=NAA15 PE=1 SV=1	22	19	7.06044	8.9098	10.2355	10.5999	7.57264	9.48364	6.74933	7.45251	8.4845	6.67496	6.95754	9.81931	8.05362	10.3806	7.62745	11.3878	7.75631	10.9238	7.87172	8.10147	7.39953	6.23104	6.5255	7.74118	2734.18	3450.35	3963.72	4104.83	2932.53	3672.57	2613.7	2886.01	3285.65	2584.9	2694.33	3802.56	4262.91	5494.63	4037.33	6027.73	4105.54	5782.14	4166.63	4288.24	3916.69
sp|Q13310-3|PABP4_HUMAN	PABPC4	Isoform 3 of Polyadenylate-binding protein 4 OS=Homo sapiens OX=9606 GN=PABPC4	22	19	6.50795	7.27471	7.1838	8.45225	7.32916	8.282	9.60335	9.65183	9.09141	7.94206	9.21856	9.46293	5.02841	6.54542	5.9457	6.83397	6.08681	5.71455	8.9017	10.2761	14.0056	8.95981	10.8502	10.8517	2780.29	3107.86	3069.02	3610.92	3131.12	3538.19	4102.69	4123.4	3883.98	3392.96	3938.3	4042.7	2205.15	2870.42	2607.42	2996.96	2669.3	2506.05	3903.74	4506.46	6142
sp|P43243|MATR3_HUMAN	MATR3	Matrin-3 OS=Homo sapiens OX=9606 GN=MATR3 PE=1 SV=2	22	19	9.60424	7.58821	7.60685	6.62407	8.11843	7.38041	9.2505	8.68425	8.08516	9.44673	9.27605	8.33509	8.53166	8.37708	8.71423	7.49851	8.68641	6.79141	9.07851	8.8008	8.60727	9.11635	8.04747	7.7503	2895.09	2287.38	2293	1996.75	2447.21	2224.74	2788.46	2617.77	2437.18	2847.61	2796.16	2512.52	2965.5	2911.77	3028.96	2606.39	3019.29	2360.61	3155.58	3059.05	2991.78
sp|Q6PKG0|LARP1_HUMAN	LARP1	La-related protein 1 OS=Homo sapiens OX=9606 GN=LARP1 PE=1 SV=2	22	19	10.0318	11.0938	11.458	10.6691	10.1283	10.6623	5.44283	5.82083	6.73436	5.16222	5.58418	7.21233	8.82111	10.6109	8.65961	10.9601	10.0285	10.5325	6.57283	7.8657	7.36948	5.92844	5.81816	6.83258	4867.36	5382.63	5559.34	5176.58	4914.2	5173.3	2640.83	2824.23	3267.47	2504.68	2709.41	3499.38	3789.97	4558.96	3720.58	4709	4308.74	4525.25	2824	3379.48	3166.28
sp|Q70CQ2|UBP34_HUMAN	USP34	Ubiquitin carboxyl-terminal hydrolase 34 OS=Homo sapiens OX=9606 GN=USP34 PE=1 SV=2	21	19	4.35785	5.11803	5.56913	6.38285	5.91837	6.30609	11.3218	11.6384	11.5318	10.3803	11.2968	10.1786	4.83615	5.90689	4.89691	6.51987	6.06853	6.69566	10.6321	9.93648	12.3304	10.3942	11.3719	10.4109	850.508	998.87	1086.91	1245.72	1155.07	1230.74	2209.65	2271.43	2250.62	2025.89	2204.76	1986.52	1572.87	1921.11	1592.63	2120.47	1973.68	2177.64	3457.9	3231.66	4010.24
sp|Q8NE71|ABCF1_HUMAN	ABCF1	ATP-binding cassette sub-family F member 1 OS=Homo sapiens OX=9606 GN=ABCF1 PE=1 SV=2	21	19	10.0042	11.32	11.098	10.9832	9.86637	10.752	4.91322	6.15973	6.94685	5.36403	5.62075	6.97157	10.7008	11.9567	8.97679	12.3914	8.79406	15.3054	4.84723	5.35503	6.22984	5.26202	4.24724	5.93351	5778.33	6538.31	6410.09	6343.75	5698.7	6210.26	2837.82	3557.79	4012.42	3098.2	3246.48	4026.7	4602.94	5143.16	3861.37	5330.18	3782.77	6583.63	2085.04	2303.47	2679.77
sp|P35658-5|NU214_HUMAN	NUP214	Isoform 5 of Nuclear pore complex protein Nup214 OS=Homo sapiens OX=9606 GN=NUP214	21	19	8.13056	6.59194	7.40492	6.30061	7.83497	6.60612	9.7513	8.77503	8.77606	9.54891	11.4265	8.85304	7.26288	6.38743	6.0593	6.57531	8.65786	6.58989	9.13873	9.16798	10.4708	9.98717	10.5944	9.10832	2923.45	2370.22	2662.54	2265.47	2817.17	2375.32	3506.21	3155.18	3155.55	3433.44	4108.56	3183.23	2395.59	2106.83	1998.6	2168.8	2855.71	2173.61	3014.32	3023.97	3453.68
sp|Q14151|SAFB2_HUMAN	SAFB2	Scaffold attachment factor B2 OS=Homo sapiens OX=9606 GN=SAFB2 PE=1 SV=1	21	19	8.85523	6.89971	8.06088	5.97871	8.70689	6.05497	9.08056	9.02955	9.06507	9.62041	9.82366	8.82435	10.103	9.91077	8.26884	8.53016	7.84243	7.84715	8.14866	8.15442	7.92869	8.66853	7.90136	6.69604	4395.23	3424.62	4000.96	2967.49	4321.6	3005.34	4507.07	4481.75	4499.38	4775.02	4875.9	4379.9	1822.49	1787.82	1491.63	1538.77	1414.71	1415.56	1469.95	1470.99	1430.27
sp|Q8TD30|ALAT2_HUMAN	GPT2	Alanine aminotransferase 2 OS=Homo sapiens OX=9606 GN=GPT2 PE=1 SV=1	21	19	6.31993	5.56786	5.45054	6.91377	9.18059	8.27906	11.1001	8.92673	7.89945	10.3214	12.5969	7.44378	6.54823	5.80265	6.54193	7.11157	10.1471	8.24636	8.83606	7.4585	9.82815	9.96758	11.1388	8.373	3463.14	3051.03	2986.74	3788.55	5030.7	4536.69	6082.51	4891.59	4328.67	5655.81	6902.72	4078.98	2200.78	1950.2	2198.66	2390.11	3410.33	2771.5	2969.69	2506.71	3303.12
sp|O75746|CMC1_HUMAN	SLC25A12	Calcium-binding mitochondrial carrier protein Aralar1 OS=Homo sapiens OX=9606 GN=SLC25A12 PE=1 SV=2	21	19	9.85384	7.82082	7.94987	7.99941	9.91985	9.7955	8.60396	7.56005	6.81276	8.56393	8.21905	6.90097	10.6426	9.33273	8.6765	7.22887	9.80535	8.67349	7.76544	7.80015	6.96258	8.75557	7.42929	6.92747	3812.63	3026.02	3075.95	3095.12	3838.17	3790.06	3329.03	2925.12	2635.98	3313.54	3180.1	2670.11	3455.38	3030.11	2817.05	2347.04	3183.56	2816.07	2521.25	2532.52	2260.58
sp|P04843|RPN1_HUMAN	RPN1	Dolichyl-diphosphooligosaccharide--protein glycosyltransferase subunit 1 OS=Homo sapiens OX=9606 GN=RPN1 PE=1 SV=1	21	19	12.346	10.6636	9.86895	8.09805	8.32368	9.59297	6.83624	6.64449	7.08291	7.16853	7.02784	6.3468	12.7666	10.0589	8.68583	7.54259	8.26759	9.21348	7.47447	7.83701	6.94711	8.16784	6.62189	6.41661	3486.55	3011.43	2787.03	2286.92	2350.64	2709.09	1930.58	1876.43	2000.24	2024.42	1984.69	1792.36	6080.23	4790.67	4136.71	3592.23	3937.52	4388.01	3559.79	3732.45	3308.63
sp|Q9BUQ8|DDX23_HUMAN	DDX23	Probable ATP-dependent RNA helicase DDX23 OS=Homo sapiens OX=9606 GN=DDX23 PE=1 SV=3	21	19	6.80883	6.08186	6.67042	6.28591	7.4566	6.2485	10.1237	9.5536	9.44716	11.18	11.1561	8.9873	8.14378	7.71458	7.64945	7.23561	7.7128	7.25873	9.47367	8.50581	9.01938	9.77382	9.30292	8.20948	2808.28	2508.44	2751.19	2592.6	3075.45	2577.17	4175.48	3940.35	3896.45	4611.17	4601.29	3706.78	2560.78	2425.82	2405.34	2275.21	2425.26	2282.48	2978.96	2674.62	2836.11
sp|Q13573|SNW1_HUMAN	SNW1	SNW domain-containing protein 1 OS=Homo sapiens OX=9606 GN=SNW1 PE=1 SV=1	21	19	12.829	9.87835	9.63814	8.37997	7.47628	8.94465	7.72034	6.53787	6.57728	7.58071	7.40891	7.02856	10.9027	9.74062	9.97903	9.03512	7.61952	8.66229	7.91093	7.99674	7.36852	8.01847	6.42194	6.3441	5202.36	4005.84	3908.43	3398.22	3031.76	3627.21	3130.73	2651.22	2667.2	3074.11	3004.44	2850.2	4153.38	3710.68	3801.5	3441.92	2902.65	3299.89	3013.66	3046.35	2807.03
sp|Q6P2E9|EDC4_HUMAN	EDC4	Enhancer of mRNA-decapping protein 4 OS=Homo sapiens OX=9606 GN=EDC4 PE=1 SV=1	20	19	6.7358	8.33604	8.23204	8.25071	9.06263	8.89358	7.53705	8.47161	8.75694	8.34647	8.7001	8.67702	6.69402	8.14085	7.92326	7.87928	8.02414	7.74326	8.13858	9.02992	8.90665	8.58185	9.26603	9.67217	1756.39	2173.66	2146.54	2151.41	2363.12	2319.04	1965.32	2209.01	2283.41	2176.38	2268.59	2262.57	1175.17	1429.17	1390.97	1383.25	1408.68	1359.37	1428.77	1585.25	1563.61
sp|Q10570|CPSF1_HUMAN	CPSF1	Cleavage and polyadenylation specificity factor subunit 1 OS=Homo sapiens OX=9606 GN=CPSF1 PE=1 SV=2	20	19	6.47614	5.64881	6.42928	5.64014	7.13488	5.81023	10.3736	9.76387	9.555	11.372	11.7981	9.99801	6.88524	6.30938	6.11387	6.23828	6.88813	6.56669	10.3885	8.88667	9.86191	10.788	11.2484	9.82497	1329.55	1159.7	1319.93	1157.92	1464.79	1192.84	2129.69	2004.52	1961.64	2334.67	2422.14	2052.59	2025.67	1856.25	1798.73	1835.33	2026.52	1931.95	3056.33	2614.5	2901.42
sp|P62258|1433E_HUMAN	YWHAE	14-3-3 protein epsilon OS=Homo sapiens OX=9606 GN=YWHAE PE=1 SV=1	20	19	5.70915	7.01093	7.33432	8.54477	6.46947	8.1328	10.0214	11.8898	9.9892	8.06544	7.35065	9.48205	6.49398	8.47027	10.672	10.2424	6.46929	8.85471	8.01735	8.2683	8.86909	6.60118	8.98171	8.0597	2594.24	3185.77	3332.72	3882.75	2939.73	3695.55	4553.75	5402.72	4539.1	3664.94	3340.14	4308.65	2706.6	3530.29	4447.95	4268.88	2696.31	3690.52	3341.52	3446.11	3696.51
sp|P11766|ADHX_HUMAN	ADH5	Alcohol dehydrogenase class-3 OS=Homo sapiens OX=9606 GN=ADH5 PE=1 SV=4	20	19	6.6331	8.44635	8.33435	9.16674	9.01068	8.24722	8.21506	8.48579	9.29013	7.07694	8.71346	8.38018	5.97739	9.34419	13.595	9.04375	8.37186	7.32673	7.08365	7.98991	8.91806	6.09379	8.81198	7.44366	2670.51	3400.53	3355.44	3690.56	3627.73	3320.36	3307.41	3416.41	3740.24	2849.2	3508.07	3373.89	2342.26	3661.55	5327.25	3543.82	3280.54	2871	2775.75	3130.87	3494.57
sp|P37837|TALDO_HUMAN	TALDO1	Transaldolase OS=Homo sapiens OX=9606 GN=TALDO1 PE=1 SV=2	20	19	6.17921	8.10592	8.48177	10.2276	7.18868	9.83201	8.34419	8.36317	9.4104	7.16907	7.81605	8.88199	6.34678	8.25482	6.86417	9.72466	7.12475	9.31085	8.70375	9.02619	8.85464	7.42743	9.08539	9.27658	3714.92	4873.25	5099.21	6148.77	4321.81	5910.97	5016.5	5027.91	5657.5	4310.02	4698.98	5339.82	3415.81	4442.71	3694.27	5233.77	3834.51	5011.06	4684.32	4857.86	4765.53
sp|Q92538|GBF1_HUMAN	GBF1	Golgi-specific brefeldin A-resistance guanine nucleotide exchange factor 1 OS=Homo sapiens OX=9606 GN=GBF1 PE=1 SV=2	20	19	6.60375	6.92415	7.48546	7.32068	8.87443	7.20882	8.75061	8.97054	9.69919	10.3057	8.10085	9.7558	7.16726	7.51352	7.24742	7.85592	8.7621	7.95455	8.83669	8.5225	9.42519	9.67232	7.89794	9.14458	1362.61	1428.72	1544.54	1510.54	1831.14	1487.46	1805.59	1850.97	2001.32	2126.47	1671.52	2013	755.442	791.939	763.892	828.029	923.542	838.424	931.404	898.287	993.432
sp|Q9NY33|DPP3_HUMAN	DPP3	Dipeptidyl peptidase 3 OS=Homo sapiens OX=9606 GN=DPP3 PE=1 SV=2	20	19	5.27082	7.08148	7.3599	8.58246	7.54198	8.50071	8.79141	9.68574	9.85585	8.12859	9.46592	9.73514	5.5402	7.91712	6.86509	8.57612	7.05349	8.00373	8.6232	9.02803	10.6553	7.65485	9.63927	10.4436	1686.8	2266.26	2355.36	2746.61	2413.63	2720.45	2813.48	3099.69	3154.13	2601.36	3029.34	3115.5	1244.83	1778.9	1542.52	1926.97	1584.85	1798.36	1937.55	2028.51	2394.15
sp|Q9BY77|PDIP3_HUMAN	POLDIP3	Polymerase delta-interacting protein 3 OS=Homo sapiens OX=9606 GN=POLDIP3 PE=1 SV=2	20	19	12.1755	9.65379	9.27223	8.36689	8.22494	7.39032	6.68325	7.37468	7.87923	8.17751	7.29456	7.50714	11.7158	11.4013	10.8906	10.0026	8.28827	9.03786	5.81683	7.45065	6.94428	7.15914	5.53993	5.75279	3121.4	2474.92	2377.1	2145	2108.61	1894.64	1713.37	1890.63	2019.98	2096.45	1870.09	1924.59	3761.38	3660.41	3496.46	3211.36	2660.97	2901.63	1867.51	2392.05	2229.48
sp|Q9ULU4-19|PKCB1_HUMAN	ZMYND8	Isoform 19 of Protein kinase C-binding protein 1 OS=Homo sapiens OX=9606 GN=ZMYND8	20	19	8.54544	7.10828	7.0731	6.2459	7.82564	6.72868	10.0065	9.13363	9.0268	9.24124	10.4742	8.59063	7.17882	6.01892	5.43773	6.23587	7.89102	6.0088	10.3312	9.45829	11.231	10.1023	10.4468	9.65924	1982.12	1648.77	1640.61	1448.74	1815.16	1560.72	2321.01	2118.55	2093.77	2143.51	2429.49	1992.6	1659.74	1391.57	1257.2	1441.73	1824.4	1389.23	2388.56	2186.75	2596.6
sp|Q9Y4W6|AFG32_HUMAN	AFG3L2	AFG3-like protein 2 OS=Homo sapiens OX=9606 GN=AFG3L2 PE=1 SV=2	20	19	9.84706	8.38173	8.62499	8.29119	9.63762	9.58548	8.37246	6.9853	6.94492	8.21106	8.38606	6.73213	11.8305	9.56628	8.35127	8.26001	9.56519	8.49329	7.54249	7.29051	7.00915	8.47599	7.05735	6.55795	6383.09	5433.23	5590.92	5374.54	6247.33	6213.53	5427.22	4528.03	4501.86	5322.6	5436.04	4363.92	4670.61	3776.71	3297.03	3261	3776.28	3353.1	2977.73	2878.25	2767.17
sp|O43852-4|CALU_HUMAN	CALU	Isoform 4 of Calumenin OS=Homo sapiens OX=9606 GN=CALU	20	19	7.4514	5.46479	6.55145	7.39904	5.49213	6.81697	11.6377	16.3628	10.1417	8.51776	10.247	3.91724	6.17209	5.66634	10.3226	7.2774	7.24834	7.67681	9.0532	7.98697	11.0292	9.27698	11.2981	6.99197	2529.06	1854.79	2223.61	2511.29	1864.07	2313.73	3949.93	5553.67	3442.17	2890.99	3477.9	1329.54	1784.2	1638	2984.01	2103.72	2095.32	2219.18	2617.06	2308.84	3188.26
sp|Q07955|SRSF1_HUMAN	SRSF1	Serine/arginine-rich splicing factor 1 OS=Homo sapiens OX=9606 GN=SRSF1 PE=1 SV=2	20	19	13.7039	10.4238	8.82404	8.09903	7.42696	9.68824	6.87201	6.66382	6.91128	7.05597	7.09529	7.23574	11.9866	11.5922	7.26145	10.1566	8.39212	9.84724	6.98946	7.48037	7.17228	7.34302	5.61302	6.16559	3457.85	2630.19	2226.54	2043.6	1874.02	2444.6	1733.99	1681.46	1743.9	1780.41	1790.33	1825.77	3611.99	3493.15	2188.13	3060.54	2528.84	2967.32	2106.17	2254.1	2161.26
sp|Q9NQ94|A1CF_HUMAN	A1CF	APOBEC1 complementation factor OS=Homo sapiens OX=9606 GN=A1CF PE=1 SV=1	20	19	6.15252	5.7768	6.0006	5.85881	7.8006	5.15977	11.2174	10.1479	10.1323	10.8867	11.8702	8.99637	7.34453	7.42163	6.77235	6.47588	8.3346	5.93086	8.87202	8.70954	11.7048	10.0551	9.48032	8.89837	2171.02	2038.44	2117.41	2067.38	2752.57	1820.71	3958.25	3580.86	3575.34	3841.57	4188.59	3174.52	2087.92	2109.84	1925.26	1840.98	2369.38	1686.04	2522.16	2475.97	3327.46
tr|X6RLX0|X6RLX0_HUMAN	ERC1	ELKS/Rab6-interacting/CAST family member 1 OS=Homo sapiens OX=9606 GN=ERC1 PE=1 SV=1	19	19	11.4695	10.0686	9.77392	8.44043	9.24472	9.07248	6.96546	6.58916	7.05986	6.35616	7.19311	7.76652	9.16537	9.25014	7.50831	9.71613	8.40959	7.86008	8.38501	8.63266	9.69074	7.13805	7.04406	7.19986	4410.47	3871.77	3758.44	3245.66	3554.94	3488.71	2678.48	2533.78	2714.78	2444.18	2766.02	2986.52	3364.52	3395.64	2756.23	3566.7	3087.08	2885.36	3078.06	3168.97	3557.38
sp|O75367|H2AY_HUMAN	MACROH2A1	Core histone macro-H2A.1 OS=Homo sapiens OX=9606 GN=MACROH2A1 PE=1 SV=4	19	19	10.7905	8.55438	7.74248	7.542	10.5494	8.16164	6.28119	8.10931	8.58106	9.21507	6.96324	7.5097	11.5608	8.87791	7.87181	8.30296	9.39843	12.1153	6.76642	6.13624	6.26191	9.32096	6.65021	6.73707	4526.46	3588.44	3247.86	3163.76	4425.34	3423.69	2634.87	3401.74	3599.63	3865.59	2920.98	3150.21	4691.69	3602.89	3194.59	3369.56	3814.13	4916.69	2745.99	2490.25	2541.25
sp|P49589-3|SYCC_HUMAN	CARS1	Isoform 3 of Cysteine--tRNA ligase, cytoplasmic OS=Homo sapiens OX=9606 GN=CARS1	19	19	5.91914	7.09397	7.33018	8.38182	7.12388	9.33065	7.97048	8.13892	10.006	7.97819	8.87004	11.8568	6.62755	7.24279	8.76297	8.36224	7.32719	10.6871	8.27964	8.85359	8.61264	6.95861	7.78644	10.4993	1743.31	2089.32	2158.89	2468.62	2098.13	2748.07	2347.47	2397.08	2946.96	2349.74	2612.41	3492.06	2501.95	2734.21	3308.09	3156.81	2766.07	4034.45	3125.63	3342.3	3251.34
tr|A0A499FI31|A0A499FI31_HUMAN	SART3	Squamous cell carcinoma antigen recognized by T-cells 3 OS=Homo sapiens OX=9606 GN=SART3 PE=1 SV=1	19	19	5.0329	6.03206	6.49784	7.19045	8.90949	7.6054	8.92856	9.08162	9.8476	9.43318	11.1705	10.2703	5.80173	6.71943	7.54931	7.3422	9.00884	8.82188	8.32894	9.05611	9.68173	8.98793	9.14719	9.55472	1142.67	1369.52	1475.27	1632.52	2022.81	1726.73	2027.14	2061.89	2235.8	2141.71	2536.16	2331.78	1811.59	2098.14	2357.27	2292.6	2813.01	2754.63	2600.71	2827.77	3023.12
sp|Q12849|GRSF1_HUMAN	GRSF1	G-rich sequence factor 1 OS=Homo sapiens OX=9606 GN=GRSF1 PE=1 SV=3	19	19	6.41065	9.86387	9.49819	11.1477	8.92578	13.2799	7.29674	7.31549	6.9212	9.15016	3.90323	6.28713	7.43327	7.22108	9.90306	8.56297	8.54884	9.86609	9.04443	7.69368	3.85228	10.5197	8.07476	9.27988	1997.09	3072.86	2958.94	3472.8	2780.62	4137.04	2273.13	2278.97	2156.14	2850.52	1215.96	1958.61	2030.36	1972.4	2704.97	2338.93	2335.07	2694.87	2470.44	2101.49	1052.23
sp|Q96RT1-8|ERBIN_HUMAN	ERBIN	Isoform 8 of Erbin OS=Homo sapiens OX=9606 GN=ERBIN	19	19	9.86823	8.75627	9.27216	8.39334	6.83863	8.6728	9.0153	7.85218	7.79905	8.4964	7.66803	7.36762	9.67813	8.51511	8.72447	8.06684	6.65274	7.75455	8.91939	8.70043	8.17688	8.93338	7.84047	8.03762	2100.71	1864	1973.82	1786.74	1455.78	1846.23	1919.14	1671.54	1660.23	1808.68	1632.34	1568.39	2338.61	2057.58	2108.17	1949.26	1607.56	1873.8	2155.27	2102.36	1975.85
sp|Q9UBE0|SAE1_HUMAN	SAE1	SUMO-activating enzyme subunit 1 OS=Homo sapiens OX=9606 GN=SAE1 PE=1 SV=1	19	19	4.6438	7.92096	7.08425	8.52894	6.69508	8.77024	9.5155	10.4359	9.45132	7.87758	9.03553	10.0409	5.11674	6.42304	8.00821	7.08727	5.46482	6.76615	9.46717	9.0153	11.1385	8.32947	11.3825	11.8008	1870.2	3190.01	2853.04	3434.86	2696.31	3532.04	3832.18	4202.86	3806.33	3172.54	3638.88	4043.77	1372.4	1722.77	2147.94	1900.93	1465.76	1814.8	2539.26	2418.06	2987.55
sp|Q96HE7|ERO1A_HUMAN	ERO1A	ERO1-like protein alpha OS=Homo sapiens OX=9606 GN=ERO1A PE=1 SV=2	19	19	3.91136	3.13002	3.12774	3.2921	3.81797	3.62572	12.8747	12.7763	13.712	13.8922	14.3487	11.4911	3.94053	3.24255	3.7431	3.38631	3.43596	3.51177	12.8848	11.9009	13.4339	13.465	13.656	13.3992	1375.79	1100.96	1100.16	1157.97	1342.94	1275.32	4528.58	4493.97	4823.1	4886.49	5047.04	4041.91	1169.03	961.961	1110.46	1004.61	1019.34	1041.83	3822.5	3530.62	3985.41
sp|P05026|AT1B1_HUMAN	ATP1B1	Sodium/potassium-transporting ATPase subunit beta-1 OS=Homo sapiens OX=9606 GN=ATP1B1 PE=1 SV=1	19	19	6.24524	6.04825	6.06394	5.69966	5.53244	6.79427	12.4335	10.6225	9.60499	11.253	11.7797	7.9225	6.61777	5.78594	7.78057	4.83455	5.22634	5.83049	10.103	10.4562	12.3991	11.5617	10.3515	9.05282	2196.67	2127.38	2132.9	2004.77	1945.95	2389.78	4373.29	3736.3	3378.41	3958.08	4143.33	2786.62	2482.01	2170.03	2918.12	1813.21	1960.15	2186.74	3789.15	3921.61	4650.32
sp|Q8NC51|PAIRB_HUMAN	SERBP1	Plasminogen activator inhibitor 1 RNA-binding protein OS=Homo sapiens OX=9606 GN=SERBP1 PE=1 SV=2	19	19	11.73	12.9062	12.3237	11.7825	7.31775	11.3981	5.29152	5.25649	6.05766	4.33677	5.18281	6.41656	8.98302	10.7459	12.1527	12.2432	7.61552	10.4233	6.30272	7.61085	8.03618	5.0522	4.81968	6.01472	6988.61	7689.37	7342.35	7019.9	4359.85	6790.89	3152.64	3131.77	3609.1	2583.81	3087.87	3822.93	3689.83	4413.95	4991.79	5028.96	3128.12	4281.44	2588.88	3126.2	3300.91
sp|P46781|RS9_HUMAN	RPS9	40S ribosomal protein S9 OS=Homo sapiens OX=9606 GN=RPS9 PE=1 SV=3	19	19	11.4514	11.4237	9.59362	10.6817	9.95636	10.3659	4.75136	6.33857	6.98625	5.6531	5.90819	6.88974	11.3842	11.3991	6.2918	10.9082	9.49047	14.3846	5.65646	5.94289	7.70775	5.44826	5.3002	6.08609	4613.23	4602.07	3864.8	4303.13	4010.93	4175.93	1914.09	2553.5	2814.42	2277.36	2380.12	2775.54	4941.84	4948.3	2731.25	4735.23	4119.78	6244.3	2455.45	2579.79	3345.91
sp|P98160|PGBM_HUMAN	HSPG2	Basement membrane-specific heparan sulfate proteoglycan core protein OS=Homo sapiens OX=9606 GN=HSPG2 PE=1 SV=4	18	19	5.12473	4.625	5.1455	4.26435	6.45873	4.55725	13.6869	12.8264	10.0429	11.7996	12.2439	9.22463	5.58491	5.06409	5.66666	3.8526	6.89917	4.76399	9.42964	10.3389	15.1845	12.251	10.4853	10.4793	895.878	808.517	899.509	745.471	1129.08	796.674	2392.67	2242.25	1755.64	2062.75	2140.42	1612.6	1265.88	1147.83	1284.41	873.232	1563.77	1079.81	2137.33	2343.42	3441.72
sp|Q9BUJ2|HNRL1_HUMAN	HNRNPUL1	Heterogeneous nuclear ribonucleoprotein U-like protein 1 OS=Homo sapiens OX=9606 GN=HNRNPUL1 PE=1 SV=2	18	19	4.25982	4.7847	4.92627	5.94057	7.25926	5.87926	11.8801	11.4125	10.8042	11.3535	12.6565	8.84325	5.1966	5.53233	6.15696	6.39102	6.60945	6.60993	9.90471	9.67796	11.5764	11.137	10.627	10.5807	1245.14	1398.56	1439.94	1736.42	2121.87	1718.5	3472.55	3335.85	3158.06	3318.61	3699.48	2584.87	1611.15	1715.24	1908.9	1981.47	2049.19	2049.34	3070.85	3000.55	3589.13
sp|P09110|THIK_HUMAN	ACAA1	3-ketoacyl-CoA thiolase, peroxisomal OS=Homo sapiens OX=9606 GN=ACAA1 PE=1 SV=2	18	19	6.63354	7.18497	7.57545	7.11846	9.93799	6.0851	9.20096	8.67709	9.24556	8.64163	11.0982	8.60107	7.30781	8.19618	9.09405	7.9487	11.871	6.83533	7.48945	7.97984	8.82656	7.53192	9.48585	7.43329	1954.7	2117.19	2232.25	2097.59	2928.42	1793.09	2711.24	2556.87	2724.38	2546.42	3270.29	2534.47	1994.64	2237.12	2482.19	2169.57	3240.15	1865.68	2044.22	2178.07	2409.18
sp|P05166-2|PCCB_HUMAN	PCCB	Isoform 2 of Propionyl-CoA carboxylase beta chain, mitochondrial OS=Homo sapiens OX=9606 GN=PCCB	18	19	7.27835	6.72018	6.86444	7.09245	9.00065	7.33979	10.2296	8.39212	7.69222	10.3124	11.6473	7.43046	8.44069	7.40782	6.50744	7.09295	10.4806	8.31577	9.02363	7.13781	8.912	9.34587	9.87674	7.45867	2083.77	1923.97	1965.27	2030.55	2576.86	2101.36	2928.72	2402.64	2202.26	2952.41	3334.59	2127.32	4151.33	3643.34	3200.51	3488.48	5154.61	4089.89	4438.03	3510.54	4383.13
sp|Q8IY18|SMC5_HUMAN	SMC5	Structural maintenance of chromosomes protein 5 OS=Homo sapiens OX=9606 GN=SMC5 PE=1 SV=2	18	19	5.93478	5.52721	6.51924	6.12894	7.33765	6.22933	10.0446	9.36075	10.0693	11.8506	11.062	9.93564	8.1415	7.0145	7.20059	6.90958	6.61308	7.64205	9.04036	8.41704	9.51651	10.7119	9.16006	9.63284	1690.87	1574.75	1857.39	1746.19	2090.56	1774.79	2861.79	2666.96	2868.83	3376.33	3151.67	2830.75	2753.23	2372.11	2435.04	2336.63	2236.36	2584.33	3057.2	2846.41	3218.22
sp|Q15008|PSMD6_HUMAN	PSMD6	26S proteasome non-ATPase regulatory subunit 6 OS=Homo sapiens OX=9606 GN=PSMD6 PE=1 SV=1	18	19	5.98842	6.81461	7.21281	8.19511	7.56866	7.83087	9.20082	9.86319	9.59354	8.47708	9.57296	9.68195	6.15503	7.57617	7.25042	8.35875	7.49589	8.54054	8.5983	8.45816	10.752	8.17296	9.31179	9.33001	1463.72	1665.66	1762.99	2003.09	1849.97	1914.06	2248.91	2410.81	2344.9	2072.01	2339.87	2366.51	1499.49	1845.71	1766.35	2036.36	1826.15	2080.65	2094.72	2060.58	2619.4
sp|Q9NYY8|FAKD2_HUMAN	FASTKD2	FAST kinase domain-containing protein 2, mitochondrial OS=Homo sapiens OX=9606 GN=FASTKD2 PE=1 SV=1	18	19	8.47311	8.39527	8.67303	8.64973	11.197	10.0573	6.98424	6.31216	5.64188	8.69962	9.01003	7.90662	9.19576	9.00123	7.70576	9.04948	11.1542	10.0956	6.75272	5.59067	6.51598	8.54845	8.52669	7.86341	1730.85	1714.95	1771.69	1766.93	2287.27	2054.47	1426.71	1289.42	1152.5	1777.12	1840.53	1615.13	2523.27	2469.89	2114.42	2483.13	3060.66	2770.19	1852.91	1534.05	1787.95
sp|Q9NQ66|PLCB1_HUMAN	PLCB1	1-phosphatidylinositol 4,5-bisphosphate phosphodiesterase beta-1 OS=Homo sapiens OX=9606 GN=PLCB1 PE=1 SV=1	18	19	4.08047	4.76824	4.78795	5.58959	4.98479	5.74896	12.5903	10.6405	12.292	9.98415	10.5477	13.9853	5.00473	5.10675	4.81235	5.84512	4.77973	7.04926	12.5885	11.2233	13.1157	9.18251	8.73566	12.5563	1156.75	1351.72	1357.31	1584.56	1413.11	1629.74	3569.15	3016.42	3484.59	2830.35	2990.12	3964.61	793.861	810.044	763.346	927.166	758.172	1118.17	1996.82	1780.27	2080.45
sp|P47756-2|CAPZB_HUMAN	CAPZB	Isoform 2 of F-actin-capping protein subunit beta OS=Homo sapiens OX=9606 GN=CAPZB	18	19	7.08689	7.49542	7.46796	8.22952	7.704	8.45556	9.47311	8.90022	9.11595	8.30378	8.745	9.02258	6.40456	7.16664	7.61253	7.83223	7.64552	7.3706	9.17471	9.14917	9.63563	8.59582	9.40054	10.012	2163.24	2287.94	2279.56	2512.02	2351.61	2581.02	2891.62	2716.75	2782.6	2534.69	2669.37	2754.1	2643.65	2958.22	3142.27	3232.96	3155.89	3042.41	3787.1	3776.56	3977.36
sp|Q6PGP7|TTC37_HUMAN	TTC37	Tetratricopeptide repeat protein 37 OS=Homo sapiens OX=9606 GN=TTC37 PE=1 SV=1	17	19	6.60799	8.14379	8.63894	9.16071	8.5862	8.28979	8.0193	8.03804	9.21098	7.55452	7.98955	9.7602	7.41593	8.23431	7.48221	9.77981	8.9031	9.13998	8.87168	8.06412	8.54821	6.88124	8.09742	8.58199	2005.93	2472.14	2622.45	2780.84	2606.44	2516.46	2434.35	2440.04	2796.1	2293.26	2425.32	2962.82	2015.24	2237.63	2033.25	2657.61	2419.37	2483.74	2410.83	2191.38	2322.93
sp|Q8NDI1|EHBP1_HUMAN	EHBP1	EH domain-binding protein 1 OS=Homo sapiens OX=9606 GN=EHBP1 PE=1 SV=3	17	19	6.0763	7.23881	8.18404	9.33909	6.5253	9.41944	9.56324	8.41903	9.86689	8.08307	7.97815	9.30665	6.29787	7.71449	8.2466	9.41867	6.37924	9.29576	9.59084	9.06584	9.48662	8.12576	7.32454	9.05377	2618.86	3119.9	3527.29	4025.11	2812.38	4059.74	4121.72	3628.57	4252.59	3483.77	3438.55	4011.13	2806.47	3437.75	3674.87	4197.17	2842.73	4142.4	4273.89	4039.94	4227.45
sp|Q9Y3Z3|SAMH1_HUMAN	SAMHD1	Deoxynucleoside triphosphate triphosphohydrolase SAMHD1 OS=Homo sapiens OX=9606 GN=SAMHD1 PE=1 SV=2	17	19	5.06201	6.57314	7.11159	8.30877	9.07119	7.67444	9.45245	9.16582	9.31361	7.61047	11.5381	9.11845	5.67856	7.37837	7.14512	7.99533	10.7388	8.24997	7.8687	8.19804	11.367	7.07869	9.82077	8.48061	1045.31	1357.36	1468.55	1715.77	1873.21	1584.78	1951.94	1892.75	1923.27	1571.57	2382.62	1882.97	1653.32	2148.22	2080.31	2327.85	3126.61	2401.99	2290.98	2386.87	3309.53
sp|P99999|CYC_HUMAN	CYCS	Cytochrome c OS=Homo sapiens OX=9606 GN=CYCS PE=1 SV=2	17	19	7.37929	11.5497	7.9916	8.39239	7.79631	7.69512	8.08848	7.53743	5.62867	7.77134	12.0016	8.16804	8.24981	14.0528	10.6339	9.16684	8.44466	7.08623	6.65179	9.31488	5.38434	7.33837	8.18216	5.49421	1746.51	2733.56	1891.43	1986.29	1845.21	1821.26	1914.36	1783.94	1332.18	1839.3	2840.51	1933.19	2157.21	3674.61	2780.62	2397	2208.16	1852.95	1739.35	2435.71	1407.93
sp|Q9HD20|AT131_HUMAN	ATP13A1	Endoplasmic reticulum transmembrane helix translocase OS=Homo sapiens OX=9606 GN=ATP13A1 PE=1 SV=2	17	19	12.4457	11.2081	10.4636	9.6053	9.17565	10.8252	5.79876	5.92061	6.01052	6.56242	6.22903	5.75517	13.009	11.0052	8.7499	9.6848	9.56345	10.594	6.10985	6.97917	5.70155	7.0908	5.6455	5.86668	3588.22	3231.39	3016.75	2769.3	2645.43	3121.01	1671.84	1706.97	1732.89	1892.01	1795.89	1659.27	2808.57	2375.96	1889.05	2090.89	2064.69	2287.19	1319.08	1506.76	1230.93
sp|Q15477|SKIV2_HUMAN	SKIV2L	Helicase SKI2W OS=Homo sapiens OX=9606 GN=SKIV2L PE=1 SV=3	17	19	5.98111	7.09972	7.71539	8.44763	8.35677	8.17201	8.98918	8.6319	9.38303	8.02268	9.16984	10.0307	6.31817	7.7325	6.96295	8.38413	8.82425	7.98585	9.39109	8.81671	9.8066	7.25313	9.02723	9.4974	1461.96	1735.38	1885.87	2064.85	2042.64	1997.48	2197.22	2109.89	2293.49	1960.98	2241.38	2451.81	1910.59	2338.28	2105.57	2535.33	2668.42	2414.89	2839.83	2666.14	2965.48
sp|O60218|AK1BA_HUMAN	AKR1B10	Aldo-keto reductase family 1 member B10 OS=Homo sapiens OX=9606 GN=AKR1B10 PE=1 SV=2	17	19	5.99012	8.4867	8.14403	15.2397	11.8616	12.2038	4.38699	5.93329	5.88437	5.7819	9.76263	6.32485	5.97113	8.21907	9.45504	13.8452	13.2274	11.3308	4.38179	6.4522	6.69017	5.17428	8.78506	6.46784	1788.82	2534.37	2432.04	4551.02	3542.22	3644.39	1310.08	1771.85	1757.24	1726.64	2915.4	1888.78	1446.29	1990.77	2290.14	3353.5	3203.86	2744.47	1061.33	1562.81	1620.45
sp|Q92552-2|RT27_HUMAN	MRPS27	Isoform 2 of 28S ribosomal protein S27, mitochondrial OS=Homo sapiens OX=9606 GN=MRPS27	17	19	8.54838	7.25548	7.92786	7.74814	8.65565	7.73553	8.62566	8.23893	7.48369	10.5299	9.67429	7.57652	8.88179	8.21653	7.17258	7.8707	8.7692	8.21523	8.44195	7.5661	7.49316	9.85857	9.32989	8.18428	2847.24	2416.61	2640.56	2580.7	2882.97	2576.5	2872.98	2744.17	2492.62	3507.23	3222.25	2523.54	2462.18	2277.76	1988.36	2181.89	2430.97	2277.4	2340.25	2097.45	2077.23
sp|O43264|ZW10_HUMAN	ZW10	Centromere/kinetochore protein zw10 homolog OS=Homo sapiens OX=9606 GN=ZW10 PE=1 SV=3	17	19	9.31493	8.21225	8.75135	7.78347	7.67771	7.89944	8.69088	8.16681	7.99731	8.38991	8.70421	8.41174	9.48037	8.80141	9.33814	7.86587	7.97418	8.39589	7.87758	7.79919	8.16729	7.9984	8.24858	8.0531	1369.51	1207.39	1286.65	1144.35	1128.8	1161.4	1277.76	1200.71	1175.79	1233.51	1279.72	1236.72	2161.08	2006.31	2128.66	1793.05	1817.74	1913.87	1795.72	1777.85	1861.76
sp|Q9UHD8|SEPT9_HUMAN	SEPTIN9	Septin-9 OS=Homo sapiens OX=9606 GN=SEPTIN9 PE=1 SV=2	17	19	7.75534	8.14623	8.29955	8.15678	7.64383	6.95224	9.18454	8.77084	9.49365	7.52509	8.45807	9.61386	6.9712	7.59892	10.5227	8.29513	7.77178	7.53462	8.19744	8.90198	10.5165	7.0917	7.94074	8.65722	2220.67	2332.6	2376.5	2335.62	2188.74	1990.71	2629.91	2511.45	2718.42	2154.74	2421.89	2752.84	1430.07	1558.84	2158.63	1701.66	1594.3	1545.65	1681.62	1826.15	2157.36
sp|Q9HD45|TM9S3_HUMAN	TM9SF3	Transmembrane 9 superfamily member 3 OS=Homo sapiens OX=9606 GN=TM9SF3 PE=1 SV=2	17	19	12.5187	9.96568	9.93724	9.00177	8.14896	9.72475	7.74752	6.65985	5.80658	6.98812	7.04924	6.45159	11.4695	8.31361	7.56374	7.75471	9.0165	7.52616	8.89759	8.48242	7.55618	8.98009	7.77227	6.66725	3045.8	2424.65	2417.73	2190.13	1982.64	2366.03	1884.97	1620.34	1412.74	1700.21	1715.08	1569.67	3155.99	2287.61	2081.27	2133.82	2481.02	2070.93	2448.3	2334.06	2079.19
sp|Q68E01-2|INT3_HUMAN	INTS3	Isoform 2 of Integrator complex subunit 3 OS=Homo sapiens OX=9606 GN=INTS3	17	19	6.65039	6.77197	6.64149	6.39519	8.43613	6.92663	9.00132	9.83259	9.37949	10.2851	9.75892	9.92074	6.08278	5.79184	6.05752	5.87891	7.53684	6.12165	9.73799	9.91006	10.9253	10.9161	10.2354	10.8056	1105.96	1126.18	1104.48	1063.52	1402.93	1151.9	1496.92	1635.16	1559.81	1710.42	1622.91	1649.82	2028.02	1931.02	2019.6	1960.05	2512.81	2040.98	3246.68	3304.05	3642.54
sp|Q13017|RHG05_HUMAN	ARHGAP5	Rho GTPase-activating protein 5 OS=Homo sapiens OX=9606 GN=ARHGAP5 PE=1 SV=2	17	19	6.69783	7.27051	8.56915	8.27375	7.92181	8.15376	8.06353	8.64411	9.225	7.9596	8.82897	10.392	7.10886	7.74831	9.22386	8.35312	7.45155	8.61471	8.44353	9.46176	8.36618	7.53091	8.29494	9.40225	850.701	923.437	1088.38	1050.86	1006.16	1035.62	1024.16	1097.9	1171.68	1010.96	1121.38	1319.9	2406.96	2623.47	3123.07	2828.25	2522.99	2916.82	2858.86	3203.62	2832.67
sp|P30533|AMRP_HUMAN	LRPAP1	Alpha-2-macroglobulin receptor-associated protein OS=Homo sapiens OX=9606 GN=LRPAP1 PE=1 SV=1	17	19	9.08959	11.4055	9.33231	9.09716	9.19825	8.54899	7.28661	7.25141	6.76723	7.0555	8.4541	6.51339	9.43882	11.5728	10.0701	9.70553	8.84456	7.93189	7.06945	8.17808	7.41317	6.81352	7.0526	5.90945	5824.73	7308.77	5980.27	5829.58	5894.36	5478.31	4669.36	4646.8	4336.53	4521.26	5417.5	4173.87	4112.99	5042.89	4388.07	4229.21	3854.04	3456.34	3080.53	3563.62	3230.31
sp|Q9BWF3|RBM4_HUMAN	RBM4	RNA-binding protein 4 OS=Homo sapiens OX=9606 GN=RBM4 PE=1 SV=1	16	19	10.1377	8.38037	8.45235	7.05208	8.4232	7.25929	7.55892	9.13787	8.35636	9.17947	7.38486	8.67753	8.49291	7.75029	8.25903	8.08842	8.26537	7.02363	8.06333	9.2436	6.86774	10.1584	8.48214	9.30511	3119.48	2578.73	2600.88	2170	2591.91	2233.76	2325.96	2811.82	2571.34	2824.62	2272.4	2670.17	2555.71	2332.24	2485.33	2433.99	2487.24	2113.57	2426.44	2781.61	2066.66
sp|Q9BSJ2-4|GCP2_HUMAN	TUBGCP2	Isoform 3 of Gamma-tubulin complex component 2 OS=Homo sapiens OX=9606 GN=TUBGCP2	16	19	7.9855	8.58458	9.11558	9.08247	7.77496	8.14748	8.66202	7.99169	8.56111	7.10726	8.05803	8.92932	8.49	9.33557	9.26562	9.011	7.94384	8.43243	8.3951	7.87458	8.77876	6.52993	7.54644	8.39672	1756.06	1887.8	2004.57	1997.29	1709.76	1791.68	1904.83	1757.42	1882.64	1562.93	1772.01	1963.61	1619.15	1780.41	1767.07	1718.51	1514.99	1608.17	1601.05	1501.78	1674.22
sp|Q9Y2W2|WBP11_HUMAN	WBP11	WW domain-binding protein 11 OS=Homo sapiens OX=9606 GN=WBP11 PE=1 SV=1	16	19	12.6208	7.84432	7.83822	7.87293	7.92386	8.21253	8.30144	7.45687	8.53869	8.23159	8.10792	7.05082	10.5835	10.4911	8.26558	9.61994	9.25071	8.61723	7.36627	7.98298	7.19802	7.6234	6.20702	6.79424	5315.98	3304.09	3301.52	3316.14	3337.59	3459.18	3496.63	3140.89	3596.56	3467.21	3415.12	2969.86	3136.92	3109.53	2449.89	2851.32	2741.88	2554.12	2183.34	2366.13	2133.47
sp|P52209|6PGD_HUMAN	PGD	6-phosphogluconate dehydrogenase, decarboxylating OS=Homo sapiens OX=9606 GN=PGD PE=1 SV=3	16	19	8.10855	9.96043	10.3147	10.8219	9.40646	9.32721	5.43212	6.66015	7.86438	6.50305	6.9076	8.69339	8.59962	10.5639	8.93811	11.181	9.64389	10.1194	6.78998	7.16919	7.0315	5.73257	6.85983	7.37095	1731.15	2126.52	2202.16	2310.45	2008.25	1991.33	1159.74	1421.92	1679.02	1388.38	1474.75	1856.01	2768.72	3401.15	2877.7	3599.81	3104.93	3258.03	2186.09	2308.18	2263.85
sp|Q9Y4C8|RBM19_HUMAN	RBM19	Probable RNA-binding protein 19 OS=Homo sapiens OX=9606 GN=RBM19 PE=1 SV=3	16	19	6.43546	6.09832	7.44394	6.87229	7.38961	7.32481	10.4172	8.50264	8.56536	10.4426	11.2456	9.26221	7.43301	7.78907	7.0473	7.76345	7.42871	7.21137	10.1403	8.8891	8.98118	9.8845	9.47045	7.96154	1112.27	1054	1286.57	1187.77	1277.18	1265.98	1800.45	1469.55	1480.39	1804.84	1943.63	1600.83	2143.29	2245.96	2032.07	2238.57	2142.05	2079.38	2923.94	2563.15	2589.7
sp|O60568|PLOD3_HUMAN	PLOD3	Multifunctional procollagen lysine hydroxylase and glycosyltransferase LH3 OS=Homo sapiens OX=9606 GN=PLOD3 PE=1 SV=1	16	19	7.70103	5.96178	6.14889	5.47045	6.77707	6.98303	10.2881	10.7624	9.20179	10.2384	12.4249	8.04221	6.90002	6.2973	6.72596	5.74496	6.06374	6.74178	9.33191	9.76048	11.7573	10.2132	10.203	10.2604	3559.24	2755.4	2841.88	2528.32	3132.21	3227.4	4754.91	4974.14	4252.86	4731.96	5742.49	3716.93	2343.33	2138.64	2284.22	1951.06	2059.32	2289.59	3169.23	3314.78	3992.91
sp|Q14254|FLOT2_HUMAN	FLOT2	Flotillin-2 OS=Homo sapiens OX=9606 GN=FLOT2 PE=1 SV=2	16	19	10.0686	7.96583	7.476	7.42285	7.87589	8.29801	9.83718	9.41092	7.88788	8.82161	8.35454	6.58068	8.38654	6.86094	8.60828	7.30569	7.58357	7.43321	8.66366	9.77418	9.40027	9.88604	8.43814	7.65948	5601.76	4431.85	4159.33	4129.76	4381.81	4616.66	5472.99	5235.84	4388.48	4907.97	4648.11	3661.21	2668.25	2182.87	2738.8	2324.37	2412.78	2364.94	2756.42	3109.74	2990.78
sp|P62081|RS7_HUMAN	RPS7	40S ribosomal protein S7 OS=Homo sapiens OX=9606 GN=RPS7 PE=1 SV=1	15	19	7.63344	8.25369	8.2694	9.06022	7.87875	7.83376	7.87075	9.09741	9.59896	7.83129	7.53937	9.13297	8.04016	10.1017	10.5973	9.81844	7.32395	8.89668	7.57649	8.33605	7.65723	6.79353	6.67188	8.18664	1919.04	2074.97	2078.92	2277.73	1980.71	1969.4	1978.7	2287.08	2413.17	1968.78	1895.39	2296.02	2387.11	2999.17	3146.32	2915.08	2174.47	2641.41	2249.45	2474.96	2273.42
sp|Q15717-2|ELAV1_HUMAN	ELAVL1	Isoform 2 of ELAV-like protein 1 OS=Homo sapiens OX=9606 GN=ELAVL1	15	19	7.47299	7.37211	7.90554	7.60703	6.96412	7.88485	9.86844	9.496	8.8755	9.97484	9.13269	7.44589	6.33085	5.51009	5.72696	6.12027	5.81003	6.04923	9.71188	8.84756	13.4556	11.2129	10.9015	10.323	2087.37	2059.19	2208.19	2124.81	1945.23	2202.41	2756.47	2652.44	2479.12	2786.19	2550.96	2079.8	1758.2	1530.26	1590.49	1699.72	1613.56	1679.99	2697.18	2457.14	3736.89
sp|P20585|MSH3_HUMAN	MSH3	DNA mismatch repair protein Msh3 OS=Homo sapiens OX=9606 GN=MSH3 PE=1 SV=4	15	19	7.56275	8.67665	8.40059	8.21234	9.97603	8.28186	6.56025	7.97128	8.99307	7.78729	8.12294	9.45496	8.62298	8.79572	8.59517	8.93172	9.59231	10.6761	7.36453	7.59337	7.59027	7.03563	7.01382	8.18837	1529.45	1754.72	1698.89	1660.82	2017.5	1674.88	1326.71	1612.07	1818.71	1574.86	1642.74	1912.12	1166.06	1189.42	1162.3	1207.81	1297.14	1443.7	995.884	1026.83	1026.41
sp|Q8TBA6|GOGA5_HUMAN	GOLGA5	Golgin subfamily A member 5 OS=Homo sapiens OX=9606 GN=GOLGA5 PE=1 SV=3	14	19	11.8117	9.37989	8.94262	8.62235	7.27236	8.22004	8.76765	7.54748	7.16058	8.02594	7.58322	6.66617	11.3129	8.52333	6.74717	7.70944	8.03154	6.84328	9.46449	8.53421	7.47076	9.38154	8.66675	7.31458	3939.53	3128.45	2982.61	2875.79	2425.53	2741.61	2924.25	2517.29	2388.25	2676.87	2529.21	2223.35	3599.35	2711.81	2146.7	2452.86	2555.34	2177.28	3011.25	2715.27	2376.92
sp|Q08945|SSRP1_HUMAN	SSRP1	FACT complex subunit SSRP1 OS=Homo sapiens OX=9606 GN=SSRP1 PE=1 SV=1	14	19	6.93876	7.655	8.00135	8.60821	8.58468	9.49243	8.55813	8.2416	8.57162	7.6761	8.29417	9.37796	6.72066	7.5546	8.03288	8.12276	7.91969	8.50313	8.70436	9.12923	9.6394	8.24203	8.33825	9.09301	3295.66	3635.85	3800.35	4088.59	4077.41	4508.56	4064.8	3914.46	4071.21	3645.87	3939.43	4454.19	3369.45	3787.55	4027.34	4072.4	3970.59	4263.1	4363.99	4577	4832.78
sp|P40763|STAT3_HUMAN	STAT3	Signal transducer and activator of transcription 3 OS=Homo sapiens OX=9606 GN=STAT3 PE=1 SV=2	14	19	6.15958	8.28646	8.6339	8.56364	12.2469	8.41936	6.59916	9.22839	8.65516	7.21601	7.53208	8.45939	6.55342	8.58705	9.08951	8.45794	12.0978	8.46707	7.12487	8.81916	8.66761	6.63267	7.78422	7.71871	1634.24	2198.54	2290.72	2272.08	3249.3	2233.8	1750.87	2448.45	2296.36	1914.53	1998.39	2244.42	1436.51	1882.28	1992.42	1853.98	2651.83	1855.98	1561.77	1933.16	1899.94
sp|Q13451|FKBP5_HUMAN	FKBP5	Peptidyl-prolyl cis-trans isomerase FKBP5 OS=Homo sapiens OX=9606 GN=FKBP5 PE=1 SV=2	14	19	5.95599	7.1732	7.39071	8.21662	8.27974	9.34422	8.5462	9.70408	9.59813	7.69278	8.98159	9.11673	5.22643	6.53525	6.93205	8.4412	8.54461	8.46857	8.5094	9.71886	11.2448	8.14407	8.89012	9.34463	2558.92	3081.88	3175.33	3530.17	3557.29	4014.63	3671.77	4169.24	4123.72	3305.11	3858.83	3916.89	2373.38	2967.73	3147.92	3833.24	3880.2	3845.67	3864.21	4413.44	5106.4
sp|O43776|SYNC_HUMAN	NARS1	Asparagine--tRNA ligase, cytoplasmic OS=Homo sapiens OX=9606 GN=NARS1 PE=1 SV=1	14	19	5.72583	7.37379	7.61557	8.59054	8.07848	9.26681	7.46176	7.77248	9.44885	8.16796	8.93457	11.5633	6.46643	7.84062	8.3507	9.23479	8.05464	10.2039	8.26539	8.03611	8.45435	6.95797	7.73622	10.3989	1519.19	1956.43	2020.58	2279.26	2143.4	2458.69	1979.77	2062.21	2506.99	2167.14	2370.54	3068.01	1029.4	1248.16	1329.36	1470.1	1282.23	1624.37	1315.78	1279.28	1345.86
sp|Q9P0L0-2|VAPA_HUMAN	VAPA	Isoform 2 of Vesicle-associated membrane protein-associated protein A OS=Homo sapiens OX=9606 GN=VAPA	14	19	9.46279	10.3844	8.52476	8.84391	8.92884	10.4457	6.68992	7.87568	7.32644	8.39022	6.0912	7.03614	10.1592	9.28562	9.30542	8.75141	8.32437	9.21539	7.56644	8.2516	5.31219	8.97331	7.33956	7.51544	3013.87	3307.39	2715.11	2816.76	2843.81	3326.94	2130.72	2508.38	2333.45	2672.26	1940.03	2240.99	3247.36	2968.11	2974.44	2797.35	2660.85	2945.66	2418.58	2637.59	1698.02
sp|Q8N1G4|LRC47_HUMAN	LRRC47	Leucine-rich repeat-containing protein 47 OS=Homo sapiens OX=9606 GN=LRRC47 PE=1 SV=1	13	19	7.18597	8.37546	8.96357	8.87654	9.34023	8.05434	8.40283	7.4695	8.40996	6.99506	8.70874	9.21779	7.92663	10.1558	13.0051	10.3877	9.82734	9.34652	6.50925	7.05891	7.21255	5.3158	6.54329	6.71112	1785.3	2080.82	2226.93	2205.31	2320.51	2001.04	2087.62	1855.74	2089.39	1737.87	2163.62	2290.09	2619.39	3356.02	4297.6	3432.67	3247.49	3088.6	2151.01	2332.65	2383.42
sp|Q9NYF8|BCLF1_HUMAN	BCLAF1	Bcl-2-associated transcription factor 1 OS=Homo sapiens OX=9606 GN=BCLAF1 PE=1 SV=2	13	19	11.1506	7.75482	7.76041	6.48286	7.40313	7.27334	9.21271	7.79735	7.55997	8.87815	9.93576	8.79089	7.61966	6.30455	7.55927	7.29997	6.25617	6.13254	10.4105	9.7861	10.3194	10.1464	9.58823	8.5772	5666.98	3941.17	3944.01	3294.73	3762.43	3696.47	4682.1	3962.78	3842.14	4512.07	5049.57	4467.72	3421.9	2831.3	3394.78	3278.33	2809.57	2754.05	4675.24	4394.82	4634.31
sp|Q7Z460|CLAP1_HUMAN	CLASP1	CLIP-associating protein 1 OS=Homo sapiens OX=9606 GN=CLASP1 PE=1 SV=1	13	19	7.53478	8.2429	9.57544	7.99415	8.05369	7.77803	7.63862	8.06499	9.38478	7.63521	7.56675	10.5307	7.75846	8.51074	7.81451	8.64804	8.01911	8.54706	8.73569	8.97055	8.54546	7.38854	7.7258	9.33603	2192.17	2398.19	2785.88	2325.82	2343.14	2262.94	2222.38	2346.43	2730.41	2221.39	2201.47	3063.79	2040.48	2238.33	2055.22	2274.44	2109.03	2247.88	2297.49	2359.26	2247.46
sp|P27635|RL10_HUMAN	RPL10	60S ribosomal protein L10 OS=Homo sapiens OX=9606 GN=RPL10 PE=1 SV=4	13	19	8.88667	8.8119	8.10378	9.60949	8.43249	8.69539	7.21257	8.24051	8.74327	7.44818	7.49782	8.31793	7.58732	8.80979	12.8933	9.63937	7.14344	9.9281	6.55227	7.63556	7.87051	7.06326	6.64429	8.23284	2012.23	1995.3	1834.96	2175.9	1909.39	1968.92	1633.16	1865.92	1979.76	1686.51	1697.75	1883.45	2629.65	3053.34	4468.61	3340.86	2475.81	3440.93	2270.92	2646.37	2727.8
sp|Q6ZMZ3|SYNE3_HUMAN	SYNE3	Nesprin-3 OS=Homo sapiens OX=9606 GN=SYNE3 PE=1 SV=2	13	19	14.1438	10.9481	9.6272	9.47571	12.1949	9.40069	4.90158	5.29451	5.83576	6.41255	5.91955	5.84568	15.2109	10.5651	9.07976	9.39407	11.8108	12.3507	5.1803	4.57747	4.34711	6.84039	5.0049	5.63848	2937.21	2273.56	1999.26	1967.8	2532.49	1952.22	1017.9	1099.5	1211.9	1331.68	1229.3	1213.96	4357.94	3026.91	2601.36	2691.41	3383.8	3538.5	1484.16	1311.45	1245.45
sp|P98175-5|RBM10_HUMAN	RBM10	Isoform 5 of RNA-binding protein 10 OS=Homo sapiens OX=9606 GN=RBM10	13	19	12.0432	8.83194	9.18353	8.8073	8.31639	9.13712	7.50623	7.02203	6.83913	7.40915	7.85981	7.04413	9.2267	8.30328	9.28717	8.54074	8.37207	8.01687	8.08133	8.5249	8.41335	8.29511	7.6887	7.24978	2600.21	1906.87	1982.78	1901.55	1795.56	1972.76	1620.64	1516.1	1476.61	1599.68	1696.98	1520.87	2563.32	2306.78	2580.12	2372.75	2325.89	2227.21	2245.12	2368.35	2337.36
sp|Q8NBQ5|DHB11_HUMAN	HSD17B11	Estradiol 17-beta-dehydrogenase 11 OS=Homo sapiens OX=9606 GN=HSD17B11 PE=1 SV=3	12	19	10.8632	9.85063	9.24056	8.9917	9.06282	8.44087	7.38143	7.29101	7.18675	8.09979	7.70363	5.88761	11.2453	9.46781	9.82523	9.08388	8.23589	8.31743	7.09349	7.26176	7.26513	8.1751	7.74898	6.27996	3464.64	3141.7	2947.13	2867.76	2890.44	2692.08	2354.19	2325.35	2292.1	2583.3	2456.95	1877.76	3566.62	3002.85	3116.21	2881.08	2612.13	2637.99	2249.8	2303.17	2304.24
sp|P40222|TXLNA_HUMAN	TXLNA	Alpha-taxilin OS=Homo sapiens OX=9606 GN=TXLNA PE=1 SV=3	12	19	10.4905	13.9939	12.4455	12.1978	9.55206	10.5261	4.65905	5.41722	5.02613	4.43239	4.6508	6.60857	8.97239	11.9234	13.6546	11.4969	10.5839	9.27971	5.37685	7.14222	6.6245	4.57297	4.57962	5.79303	2389.99	3188.16	2835.4	2778.97	2176.2	2398.12	1061.45	1234.18	1145.08	1009.81	1059.57	1505.6	4637.17	6162.32	7057.06	5941.89	5470.02	4796	2778.9	3691.29	3423.72
sp|Q9H078-2|CLPB_HUMAN	CLPB	Isoform 2 of Caseinolytic peptidase B protein homolog OS=Homo sapiens OX=9606 GN=CLPB	11	19	7.04659	6.5707	6.62242	8.19065	7.06779	8.20602	10.0102	9.11321	7.68687	10.7935	10.4834	8.20872	8.3822	7.11565	8.2051	8.03317	8.05508	8.50826	8.8415	7.72162	8.89597	9.4862	9.01257	7.74268	1306.57	1218.33	1227.92	1518.7	1310.5	1521.55	1856.07	1689.76	1425.29	2001.31	1943.82	1522.05	1958.96	1662.96	1917.57	1877.39	1882.51	1988.42	2066.3	1804.58	2079.03
sp|Q13409-2|DC1I2_HUMAN	DYNC1I2	Isoform 2B of Cytoplasmic dynein 1 intermediate chain 2 OS=Homo sapiens OX=9606 GN=DYNC1I2	10	19	7.63057	9.40769	9.08724	10.253	7.50055	10.0769	7.85716	7.66695	8.08264	6.3664	7.60829	8.46258	5.80471	7.37323	9.82678	8.38027	6.91898	7.22665	8.5898	9.86684	10.8721	7.17913	8.31728	9.64423	1099.17	1355.16	1309	1476.93	1080.44	1451.56	1131.81	1104.41	1164.29	917.069	1095.96	1219.02	1774.95	2254.57	3004.81	2562.5	2115.67	2209.75	2626.57	3017.06	3324.45
sp|P42858|HD_HUMAN	HTT	Huntingtin OS=Homo sapiens OX=9606 GN=HTT PE=1 SV=2	29	18	6.71585	8.01614	8.63146	9.14238	8.96294	8.31107	8.54126	8.38223	8.64251	7.3076	7.89517	9.45138	6.86981	8.47028	7.40768	8.93429	8.9578	8.41354	8.94054	7.88116	9.27962	7.30439	8.34132	9.19957	2091.31	2496.22	2687.83	2846.93	2791.05	2588.06	2659.74	2610.22	2691.27	2275.58	2458.55	2943.15	1428.72	1761.57	1540.58	1858.07	1862.96	1749.77	1859.37	1639.05	1929.89
sp|P05455|LA_HUMAN	SSB	Lupus La protein OS=Homo sapiens OX=9606 GN=SSB PE=1 SV=2	26	18	5.03024	7.64262	8.43062	9.49431	7.56821	9.5819	9.28765	8.5687	9.60302	7.14966	8.95466	8.68842	5.2809	6.25501	4.93078	7.67658	6.75356	7.0617	10.2265	9.715	13.2811	8.37162	9.88358	10.5637	3022.61	4592.36	5065.86	5705.02	4547.65	5757.65	5580.84	5148.83	5770.34	4296.15	5380.75	5220.77	2863.07	3391.19	2673.25	4161.9	3661.48	3828.54	5544.34	5267.04	7200.41
sp|O95202|LETM1_HUMAN	LETM1	Mitochondrial proton/calcium exchanger protein OS=Homo sapiens OX=9606 GN=LETM1 PE=1 SV=1	25	18	10.4883	8.8379	9.22358	8.13002	9.47982	9.77151	7.99863	6.8764	6.72048	8.14532	7.62794	6.70005	10.8847	9.54544	8.53827	7.75393	8.99444	8.86913	7.31546	7.84188	7.40229	9.17091	7.0629	6.62067	6014.54	5068.09	5289.26	4662.16	5436.2	5603.47	4586.81	3943.27	3853.86	4670.93	4374.24	3842.14	2514.73	2205.32	1972.63	1791.42	2078.02	2049.07	1690.12	1811.74	1710.18
sp|O15031|PLXB2_HUMAN	PLXNB2	Plexin-B2 OS=Homo sapiens OX=9606 GN=PLXNB2 PE=1 SV=3	25	18	8.59602	8.04743	8.02208	6.84852	8.11631	7.14498	9.54857	8.93164	8.35525	9.11299	9.98886	7.28735	8.92638	7.61922	6.57681	6.14378	7.42771	5.91675	9.03495	9.04178	10.4366	10.0389	10.0333	8.8039	2247.75	2104.3	2097.67	1790.8	2122.31	1868.32	2496.83	2335.51	2184.79	2382.93	2611.96	1905.55	1867.21	1593.78	1375.73	1285.15	1553.72	1237.66	1889.92	1891.35	2183.11
sp|P35251|RFC1_HUMAN	RFC1	Replication factor C subunit 1 OS=Homo sapiens OX=9606 GN=RFC1 PE=1 SV=4	24	18	11.378	10.7874	9.46952	9.87108	10.6491	8.72112	4.51385	6.61088	7.41234	7.32562	7.45315	5.80795	12.0188	9.84587	9.09149	11.4836	8.8333	15.4886	4.64045	4.10432	6.52095	7.50594	5.30025	5.16649	4773.46	4525.7	3972.8	4141.27	4467.69	3658.82	1893.72	2773.5	3109.74	3073.36	3126.86	2436.64	4693.11	3844.63	3550.06	4484.14	3449.24	6048	1812.01	1602.66	2546.31
sp|P62873|GBB1_HUMAN	GNB1	Guanine nucleotide-binding protein G(I)/G(S)/G(T) subunit beta-1 OS=Homo sapiens OX=9606 GN=GNB1 PE=1 SV=3	24	18	7.30517	6.09194	6.08842	4.93038	7.71539	5.89687	12.3074	10.988	8.78839	10.2976	12.0949	7.49562	6.89	6.02564	4.18326	5.20254	8.17521	5.71478	9.74968	8.76859	13.1425	10.8049	11.5163	9.82664	4593.2	3830.37	3828.16	3100.03	4851.13	3707.72	7738.42	6908.79	5525.79	6474.7	7604.78	4712.95	3593.5	3142.69	2181.79	2713.4	4263.8	2980.56	5084.97	4573.28	6854.51
sp|P31930|QCR1_HUMAN	UQCRC1	Cytochrome b-c1 complex subunit 1, mitochondrial OS=Homo sapiens OX=9606 GN=UQCRC1 PE=1 SV=3	24	18	7.4292	7.07997	7.43107	7.14321	9.44249	8.09882	8.65978	9.50764	9.33304	11.9344	4.82495	9.11539	7.12135	6.48864	12.2865	6.46234	6.6522	6.50914	10.5727	9.38811	4.27695	12.466	8.40664	9.36936	1792.68	1708.41	1793.13	1723.67	2278.49	1954.26	2089.62	2294.21	2252.08	2879.8	1164.27	2199.56	1177.77	1073.13	2032.02	1068.78	1100.18	1076.52	1748.58	1552.66	707.347
sp|P23229|ITA6_HUMAN	ITGA6	Integrin alpha-6 OS=Homo sapiens OX=9606 GN=ITGA6 PE=1 SV=5	24	18	11.2241	9.06948	9.16535	8.76924	7.30234	8.53716	8.77331	7.89528	7.38496	8.01789	7.52338	6.33755	11.9077	8.69959	7.7038	8.1323	6.56213	7.16615	8.56505	8.0457	8.97964	9.10772	7.70818	7.42203	2896.43	2340.43	2365.17	2262.95	1884.41	2203.06	2264	2037.42	1905.73	2069.06	1941.45	1635.44	2635.79	1925.67	1705.25	1800.1	1452.54	1586.24	1895.89	1780.93	1987.66
sp|Q9HAV4|XPO5_HUMAN	XPO5	Exportin-5 OS=Homo sapiens OX=9606 GN=XPO5 PE=1 SV=1	24	18	7.45885	8.49227	9.08707	9.23747	7.61043	9.1311	7.42934	8.30012	8.51733	7.18145	7.46753	10.087	8.09914	8.88469	9.29086	9.52657	7.84266	9.6573	7.86499	8.46762	8.12288	6.59557	7.1063	8.54142	2515.41	2863.92	3064.51	3115.23	2566.53	3079.36	2505.46	2799.12	2872.37	2421.86	2518.34	3401.74	2756.75	3024.13	3162.38	3242.61	2669.45	3287.11	2677.05	2882.17	2764.83
sp|Q9HC38|GLOD4_HUMAN	GLOD4	Glyoxalase domain-containing protein 4 OS=Homo sapiens OX=9606 GN=GLOD4 PE=1 SV=1	24	18	6.98507	8.91237	8.42695	9.36795	8.75207	9.45525	8.78041	8.65761	8.97286	7.54462	5.061	9.08384	6.30209	7.01494	8.41206	8.12025	8.20214	7.76193	9.65906	9.08577	4.42465	8.61303	11.4135	10.9906	4215.03	5378.03	5085.11	5652.94	5281.3	5705.62	5298.4	5224.3	5414.53	4552.68	3053.98	5481.5	2093.13	2329.89	2793.92	2697	2724.2	2577.99	3208.09	3017.68	1469.57
sp|P07954|FUMH_HUMAN	FH	Fumarate hydratase, mitochondrial OS=Homo sapiens OX=9606 GN=FH PE=1 SV=3	23	18	9.84189	7.8585	7.91509	7.58765	8.15489	7.94819	9.93495	7.75197	7.39287	8.56106	10.2704	6.78254	8.24919	9.7015	7.83494	7.99805	7.50775	6.94379	8.19433	7.35438	7.26039	9.09986	11.8241	8.03171	4614.31	3684.41	3710.94	3557.42	3823.37	3726.46	4657.94	3634.46	3466.1	4013.8	4815.21	3179.95	3448.25	4055.33	3275.09	3343.27	3138.32	2902.58	3425.32	3074.21	3034.92
sp|Q12888-2|TP53B_HUMAN	TP53BP1	Isoform 2 of TP53-binding protein 1 OS=Homo sapiens OX=9606 GN=TP53BP1	23	18	4.85259	4.12599	4.48086	4.30589	6.51801	4.73047	12.9139	12.7323	11.4646	11.7797	12.7683	9.3274	5.05908	4.57535	4.89141	5.09753	6.5555	5.8634	9.3349	9.80534	14.6657	11.1087	11.9283	11.1148	1603.29	1363.22	1480.47	1422.66	2153.54	1562.94	4266.75	4206.72	3787.88	3892	4218.63	3081.76	989.373	894.774	956.583	996.893	1282.02	1146.67	1825.57	1917.57	2868.08
sp|Q8N6C5-4|IGSF1_HUMAN	IGSF1	Isoform 4 of Immunoglobulin superfamily member 1 OS=Homo sapiens OX=9606 GN=IGSF1	23	18	12.0413	8.49188	8.42613	9.43468	9.64459	7.8047	9.27589	5.71851	6.69051	7.78722	8.38974	6.29485	11.5682	9.3729	8.21846	10.106	9.72679	8.38512	8.2669	5.36648	6.52988	7.93827	8.74808	5.77289	3719.54	2623.13	2602.82	2914.36	2979.2	2410.86	2865.31	1766.44	2066.69	2405.46	2591.58	1944.47	2271.19	1840.18	1613.53	1984.11	1909.66	1646.25	1623.04	1053.6	1282.01
tr|F5GZS6|F5GZS6_HUMAN	SLC3A2	4F2 cell-surface antigen heavy chain OS=Homo sapiens OX=9606 GN=SLC3A2 PE=1 SV=1	23	18	9.31022	11.1249	7.66418	7.82241	7.67328	8.94678	8.25311	9.54162	7.10638	8.56114	6.37161	7.62434	9.46195	8.74641	9.26938	7.48429	8.02644	8.31824	8.09768	9.39488	5.44189	9.47119	7.96324	8.32443	2958.44	3535.08	2435.39	2485.67	2438.28	2842.95	2622.53	3031.97	2258.14	2720.41	2024.66	2422.73	2200.79	2034.36	2156	1740.8	1866.9	1934.77	1883.47	2185.19	1265.75
sp|Q9BTC0|DIDO1_HUMAN	DIDO1	Death-inducer obliterator 1 OS=Homo sapiens OX=9606 GN=DIDO1 PE=1 SV=5	23	18	9.49599	7.92059	7.88649	7.14234	8.93563	6.79522	8.20452	8.18149	8.96641	8.82513	9.3147	8.33149	9.57322	8.61539	7.51205	7.99037	8.44471	7.89884	8.1939	8.5625	8.29789	8.87286	8.06697	7.97131	6358.47	5303.59	5280.76	4782.48	5983.26	4550.05	5493.71	5478.29	6003.87	5909.27	6237.08	5578.73	3967	3570.09	3112.88	3311.09	3499.36	3273.16	3395.43	3548.17	3438.52
sp|Q6ZRS2|SRCAP_HUMAN	SRCAP	Helicase SRCAP OS=Homo sapiens OX=9606 GN=SRCAP PE=1 SV=3	23	18	9.43741	7.43269	7.6684	7.16307	8.02806	7.16283	8.56226	8.26107	8.7518	9.95279	8.86111	8.71851	8.79608	7.44242	7.72881	7.06971	7.29557	8.29813	9.20918	8.34557	8.71808	9.932	8.54138	8.62306	2301.78	1812.83	1870.32	1747.07	1958.04	1747.01	2088.33	2014.87	2134.56	2427.48	2161.22	2126.44	2104.18	1780.36	1848.87	1691.2	1745.23	1985.06	2203	1996.41	2085.52
sp|Q14160-3|SCRIB_HUMAN	SCRIB	Isoform 3 of Protein scribble homolog OS=Homo sapiens OX=9606 GN=SCRIB	23	18	11.9359	10.481	9.95731	8.67743	10.1629	9.37497	6.42755	6.52451	6.6561	7.08228	6.19194	6.528	11.2741	9.99392	7.7959	8.59055	9.18051	8.06968	7.63783	8.0066	6.72674	8.17669	6.96589	7.58156	4105.43	3605.01	3424.87	2984.65	3495.6	3224.57	2210.79	2244.14	2289.4	2435.99	2129.75	2245.34	2512.75	2227.42	1737.53	1914.64	2046.13	1798.55	1702.3	1784.49	1499.24
sp|Q5JRA6|TGO1_HUMAN	MIA3	Transport and Golgi organization protein 1 homolog OS=Homo sapiens OX=9606 GN=MIA3 PE=1 SV=1	23	18	12.0882	10.5037	10.5443	9.09782	7.06249	9.20026	7.00336	6.76169	6.9228	7.38519	6.97363	6.45658	13.1205	10.1828	7.50033	9.34299	6.69099	9.1753	7.75619	7.60039	6.53284	8.46077	6.94396	6.69291	5217.03	4533.21	4550.71	3926.45	3048.04	3970.66	3022.52	2918.22	2987.75	3187.31	3009.69	2786.54	3683.53	2858.79	2105.69	2623.01	1878.47	2575.93	2177.52	2133.78	1834.07
sp|Q12797|ASPH_HUMAN	ASPH	Aspartyl/asparaginyl beta-hydroxylase OS=Homo sapiens OX=9606 GN=ASPH PE=1 SV=3	23	18	8.05158	6.82803	6.84707	6.46447	6.29037	7.59654	9.80912	9.62013	10.2035	10.1739	9.39187	8.72335	8.22294	6.63049	6.86259	6.38606	6.48721	7.41533	9.97692	10.3803	9.87342	10.8307	8.24455	8.68944	4368.19	3704.38	3714.71	3507.14	3412.69	4121.32	5321.7	5219.17	5535.68	5519.62	5095.33	4732.64	4831.08	3895.5	4031.86	3751.89	3811.32	4356.6	5861.57	6098.56	5800.76
sp|O60341|KDM1A_HUMAN	KDM1A	Lysine-specific histone demethylase 1A OS=Homo sapiens OX=9606 GN=KDM1A PE=1 SV=2	23	18	7.62447	6.81831	6.90262	7.03395	7.73376	7.5255	10.0558	9.08129	8.88355	9.37777	10.6007	8.36227	6.88859	6.64171	7.01304	6.71857	8.23037	6.93569	9.41879	8.72849	9.93062	9.83841	9.96577	9.68994	3552.33	3176.73	3216.01	3277.2	3603.25	3506.22	4685.11	4231.08	4138.95	4369.21	4938.99	3896.08	1677.77	1617.64	1708.08	1636.36	2004.57	1689.24	2294.02	2125.89	2418.68
sp|Q8TEQ6|GEMI5_HUMAN	GEMIN5	Gem-associated protein 5 OS=Homo sapiens OX=9606 GN=GEMIN5 PE=1 SV=3	23	18	6.68404	8.53073	9.11768	9.07492	7.15605	8.71708	7.59387	8.93961	9.03771	7.44908	7.39701	10.3022	7.47268	8.8544	10.0956	9.49965	6.98557	9.41214	8.21053	8.46282	8.05895	6.92525	7.16517	8.85726	2606.88	3327.12	3556.04	3539.36	2790.97	3399.8	2961.73	3486.59	3524.85	2905.26	2884.95	4018.02	2506.39	2969.83	3386.13	3186.25	2343.01	3156.9	2753.87	2838.49	2703.03
sp|O94973-2|AP2A2_HUMAN	AP2A2	Isoform 2 of AP-2 complex subunit alpha-2 OS=Homo sapiens OX=9606 GN=AP2A2	22	18	6.94443	6.23477	6.99869	7.03175	7.94585	6.99156	10.4027	8.7206	9.18528	10.5403	10.2951	8.70896	7.42396	6.89826	7.66009	6.89996	8.68126	7.48077	9.46954	8.30143	9.32143	9.77087	9.22077	8.87166	2230.92	2002.94	2248.35	2258.97	2552.63	2246.06	3341.91	2801.52	2950.8	3386.09	3307.34	2797.78	3658.14	3399.1	3774.49	3399.94	4277.67	3686.13	4666.09	4090.51	4593.11
sp|P31040|SDHA_HUMAN	SDHA	Succinate dehydrogenase [ubiquinone] flavoprotein subunit, mitochondrial OS=Homo sapiens OX=9606 GN=SDHA PE=1 SV=2	22	18	6.32694	5.11619	5.61927	4.08678	4.99488	5.94847	13.8972	10.4259	9.73253	11.2637	13.2761	9.31213	5.75897	5.02934	6.21068	3.94826	5.06148	5.1808	11.2911	9.54532	12.8725	11.6615	12.4825	10.9576	2718.75	2198.48	2414.66	1756.13	2146.35	2556.12	5971.76	4480.1	4182.17	4840.13	5704.87	4001.52	2255.48	1969.72	2432.39	1546.32	1982.31	2029.04	4422.1	3738.39	5041.47
sp|O95831|AIFM1_HUMAN	AIFM1	Apoptosis-inducing factor 1, mitochondrial OS=Homo sapiens OX=9606 GN=AIFM1 PE=1 SV=1	22	18	7.65683	6.73046	6.68082	7.05945	8.75561	7.71957	10.4273	8.74799	7.92416	10.3086	10.7376	7.25169	8.79488	7.29717	8.21251	6.64454	9.45062	7.25992	8.95581	7.81558	8.81704	9.52886	9.90253	7.32054	2745.86	2413.65	2395.85	2531.63	3139.9	2768.36	3739.38	3137.17	2841.73	3696.81	3850.68	2600.57	2634.69	2186.02	2460.23	1990.51	2831.13	2174.86	2682.9	2341.32	2641.33
sp|Q9BSJ8-2|ESYT1_HUMAN	ESYT1	Isoform 2 of Extended synaptotagmin-1 OS=Homo sapiens OX=9606 GN=ESYT1	22	18	9.10914	8.81077	7.94244	6.95553	8.21264	7.73651	8.93484	8.71249	8.32083	9.2989	8.49881	7.46709	9.55016	8.96167	7.19763	6.92736	8.18546	7.94992	8.42143	8.74921	8.6803	9.65543	7.54958	8.17185	2822.14	2729.7	2460.68	2154.92	2544.39	2396.88	2768.14	2699.25	2577.91	2880.93	2633.05	2313.41	3115.17	2923.21	2347.8	2259.64	2670.02	2593.19	2746.99	2853.91	2831.43
sp|P61158|ARP3_HUMAN	ACTR3	Actin-related protein 3 OS=Homo sapiens OX=9606 GN=ACTR3 PE=1 SV=3	22	18	6.46429	7.29855	7.3623	7.58915	8.69944	7.82719	9.32656	9.10625	8.80489	8.34133	10.5879	8.59211	6.68863	7.06048	6.84551	7.3403	8.42633	7.7415	8.55439	8.35862	10.211	8.54636	10.4033	9.82358	2301.86	2598.93	2621.63	2702.41	3097.77	2787.17	3321.08	3242.63	3135.32	2970.25	3770.24	3059.55	1633.8	1724.63	1672.12	1792.98	2058.26	1890.98	2089.54	2041.72	2494.2
sp|Q9UBU9|NXF1_HUMAN	NXF1	Nuclear RNA export factor 1 OS=Homo sapiens OX=9606 GN=NXF1 PE=1 SV=1	22	18	6.55006	5.82799	6.51435	6.21962	7.40349	6.31382	10.3895	9.66755	9.14766	11.2392	11.708	9.01878	7.6657	6.76258	7.04716	6.24999	7.07541	7.25062	8.89081	8.85475	10.0828	10.9388	9.8599	9.32146	1714.83	1525.79	1705.48	1628.32	1938.26	1652.98	2720.01	2531	2394.89	2942.46	3065.19	2361.15	2716.85	2396.77	2497.63	2215.1	2507.64	2569.74	3151.05	3138.27	3573.5
sp|P46060|RAGP1_HUMAN	RANGAP1	Ran GTPase-activating protein 1 OS=Homo sapiens OX=9606 GN=RANGAP1 PE=1 SV=1	22	18	5.8477	6.19997	6.92665	6.94781	8.38456	7.67277	9.42643	9.59013	9.43685	9.46479	11.1502	8.95217	6.17016	6.17482	5.83819	6.04857	6.05085	6.14949	8.50199	9.02175	12.2603	9.8419	12.484	11.458	3097.91	3284.53	3669.5	3680.71	4441.85	4064.77	4993.8	5080.52	4999.32	5014.12	5906.99	4742.55	3164.58	3166.97	2994.32	3102.22	3103.39	3153.98	4360.54	4627.12	6288.12
sp|P36873-2|PP1G_HUMAN	PPP1CC	Isoform 2 of Serine/threonine-protein phosphatase PP1-gamma catalytic subunit OS=Homo sapiens OX=9606 GN=PPP1CC	22	18	7.22612	7.18536	7.45494	7.17245	8.55023	7.29371	8.77736	9.37963	8.59802	9.23763	9.93825	9.1863	7.74337	7.10256	7.25475	6.78934	9.63167	7.79662	8.01054	8.02029	9.84511	8.99113	9.07212	9.74249	2044.1	2032.57	2108.83	2028.92	2418.66	2063.22	2482.91	2653.28	2432.18	2613.11	2811.3	2598.59	2869.02	2631.59	2687.98	2515.54	3568.66	2888.75	2968.01	2971.62	3647.74
sp|Q9BZJ0|CRNL1_HUMAN	CRNKL1	Crooked neck-like protein 1 OS=Homo sapiens OX=9606 GN=CRNKL1 PE=1 SV=4	22	18	6.19562	5.92758	6.77622	5.61111	7.55738	5.9884	9.89347	10.0165	10.4585	10.3001	11.4329	9.84218	7.0797	6.46958	6.82134	6.58708	7.36247	6.86239	9.48369	9.08614	10.4982	10.2572	10.1254	9.36687	2111.79	2020.43	2309.69	1912.56	2575.95	2041.16	3372.21	3414.15	3564.8	3510.81	3896.94	3354.73	2088.34	1908.37	2012.13	1943.03	2171.75	2024.24	2797.46	2680.19	3096.71
sp|Q15154|PCM1_HUMAN	PCM1	Pericentriolar material 1 protein OS=Homo sapiens OX=9606 GN=PCM1 PE=1 SV=5	22	18	8.19588	7.67144	8.09446	9.22891	6.42252	8.05368	9.43639	8.60847	8.22218	7.79772	9.09197	9.17636	6.71587	7.84474	6.25655	8.98593	5.62045	7.19986	10.1218	9.57671	10.2995	8.3274	9.16032	9.89092	3239.85	3032.54	3199.76	3648.21	2538.84	3183.64	3730.23	3402.95	3250.25	3082.46	3594.08	3627.44	2692.67	3145.28	2508.51	3602.83	2253.47	2886.72	4058.25	3839.7	4129.48
sp|P20042|IF2B_HUMAN	EIF2S2	Eukaryotic translation initiation factor 2 subunit 2 OS=Homo sapiens OX=9606 GN=EIF2S2 PE=1 SV=2	22	18	7.77407	8.71499	8.77032	9.77182	8.06207	9.1772	7.58539	8.32324	8.59797	6.88459	7.40113	8.93721	8.23296	9.30587	8.96828	10.1014	9.00627	10.2955	7.15827	7.92869	8.92936	6.30196	6.37707	7.3944	4590.46	5146.06	5178.73	5770.1	4760.52	5418.99	4479.05	4914.74	5076.96	4065.24	4370.25	5277.28	2713.67	3067.31	2956.04	3329.52	2968.56	3393.5	2359.44	2613.38	2943.21
sp|P22033|MUTA_HUMAN	MMUT	Methylmalonyl-CoA mutase, mitochondrial OS=Homo sapiens OX=9606 GN=MMUT PE=1 SV=4	21	18	10.9059	8.57065	8.91538	8.92249	13.6591	7.60855	6.60842	5.67174	5.99079	7.90722	9.84161	5.3982	11.1313	9.19292	9.37962	8.92373	14.2067	8.02535	6.17605	5.17639	6.11344	7.57464	8.40766	5.69218	6128.82	4816.48	5010.21	5014.21	7676.04	4275.81	3713.76	3187.37	3366.67	4443.65	5530.73	3033.65	5880.88	4856.8	4955.44	4714.58	7505.7	4239.95	3262.93	2734.79	3229.85
sp|Q8N766|EMC1_HUMAN	EMC1	ER membrane protein complex subunit 1 OS=Homo sapiens OX=9606 GN=EMC1 PE=1 SV=1	21	18	11.3383	10.4304	9.54273	8.94796	9.42458	9.77202	6.7858	6.68743	6.61047	7.32452	6.74522	6.39057	11.3954	10.3348	7.70411	9.29369	9.42291	9.89635	7.26819	7.70505	6.26009	7.99227	6.23508	6.49202	2922.98	2688.93	2460.09	2306.76	2429.63	2519.2	1749.36	1724	1704.16	1888.24	1738.9	1647.47	1304.31	1182.92	881.808	1063.75	1078.54	1132.73	831.912	881.915	716.526
sp|Q9UHX1-2|PUF60_HUMAN	PUF60	Isoform 2 of Poly(U)-binding-splicing factor PUF60 OS=Homo sapiens OX=9606 GN=PUF60	21	18	5.85802	8.06321	7.22297	7.24125	6.29756	8.57227	10.7027	10.6111	10.0173	9.90907	7.11619	8.38828	7.05371	6.71731	6.57107	6.15965	5.62851	6.79801	10.3034	9.24803	8.02215	10.8893	11.4996	11.1093	2528.34	3480.11	3117.46	3125.35	2718.05	3699.82	4619.34	4579.8	4323.5	4276.79	3071.37	3620.41	2315.58	2205.15	2157.14	2022.08	1847.72	2231.64	3382.37	3035.93	2633.5
sp|Q1KMD3|HNRL2_HUMAN	HNRNPUL2	Heterogeneous nuclear ribonucleoprotein U-like protein 2 OS=Homo sapiens OX=9606 GN=HNRNPUL2 PE=1 SV=1	21	18	3.89597	3.71356	4.37182	4.07738	6.32392	4.27823	12.828	11.9304	11.8043	12.8977	13.6634	10.2154	5.20642	4.97989	5.41165	4.67099	5.26269	4.79479	10.9956	10.1352	13.8773	12.369	12.2071	10.0894	1747.51	1665.69	1960.95	1828.88	2836.55	1918.97	5753.89	5351.28	5294.72	5785.17	6128.63	4582.04	2447.31	2340.83	2543.78	2195.63	2473.76	2253.82	5168.55	4764.1	6523.13
sp|Q12905|ILF2_HUMAN	ILF2	Interleukin enhancer-binding factor 2 OS=Homo sapiens OX=9606 GN=ILF2 PE=1 SV=2	21	18	7.02816	6.16921	6.50821	6.26922	7.73858	6.8923	9.07772	9.12507	9.77323	11.3648	10.3403	9.71321	7.7952	6.85695	5.85928	6.68479	7.50403	7.54118	9.62119	8.6179	9.75988	10.5388	9.83838	9.3824	2140.55	1878.94	1982.19	1909.4	2356.92	2099.17	2764.78	2779.2	2976.61	3461.35	3149.32	2958.33	3220.12	2832.54	2420.41	2761.42	3099.84	3115.19	3974.42	3559.97	4031.71
sp|P21399|ACOC_HUMAN	ACO1	Cytoplasmic aconitate hydratase OS=Homo sapiens OX=9606 GN=ACO1 PE=1 SV=3	21	18	6.44326	7.57477	7.89921	8.82708	9.06592	7.62238	8.79888	8.28765	8.70051	7.93621	9.61072	9.23341	6.09637	6.94242	11.0126	7.71109	9.51697	6.4436	8.13903	8.54663	9.5993	7.14126	9.26598	9.58474	3068.19	3607	3761.49	4203.33	4317.06	3629.67	4189.9	3946.46	4143.06	3779.11	4576.49	4396.82	1771.17	2016.97	3199.48	2240.29	2764.95	1872.05	2364.62	2483.04	2788.87
sp|O15371|EIF3D_HUMAN	EIF3D	Eukaryotic translation initiation factor 3 subunit D OS=Homo sapiens OX=9606 GN=EIF3D PE=1 SV=1	21	18	6.89496	7.51526	7.63682	8.85538	7.681	8.54595	8.4063	8.87148	9.29687	7.94702	8.47312	9.87584	7.58668	8.35419	10.8956	8.47565	7.28629	9.37408	7.16354	8.27602	9.25369	6.75968	7.5637	9.01085	2351.69	2563.26	2604.72	3020.34	2619.79	2914.8	2867.17	3025.83	3170.92	2710.52	2889.96	3368.39	1994.46	2196.23	2864.35	2228.16	1915.49	2464.35	1883.22	2175.68	2432.7
sp|Q9P2I0|CPSF2_HUMAN	CPSF2	Cleavage and polyadenylation specificity factor subunit 2 OS=Homo sapiens OX=9606 GN=CPSF2 PE=1 SV=2	21	18	6.00083	6.09432	6.66429	6.01626	6.51734	6.61602	11.5956	10.4294	9.10991	10.5972	12.1353	8.22353	6.31633	5.69898	5.82184	5.84942	4.86884	5.42367	10.7284	8.71322	11.5037	11.5565	13.0072	10.512	2668.21	2709.78	2963.21	2675.07	2897.87	2941.75	5155.87	4637.32	4050.63	4711.96	5395.84	3656.51	949.949	857.102	875.579	879.727	732.252	815.697	1613.5	1310.43	1730.11
sp|Q00325-2|MPCP_HUMAN	SLC25A3	Isoform B of Phosphate carrier protein, mitochondrial OS=Homo sapiens OX=9606 GN=SLC25A3	21	18	10.0026	8.50884	8.70288	7.98771	9.72077	9.39781	8.31691	7.50461	7.15583	8.41095	7.65014	6.64094	10.8756	9.53889	9.50994	7.57604	9.33166	8.17449	7.62393	7.91061	6.77706	9.05382	7.45916	6.16876	5470.48	4653.54	4759.66	4368.53	5316.35	5139.72	4548.57	4104.32	3913.57	4600	4183.91	3631.97	4373.36	3835.82	3824.18	3046.51	3752.49	3287.16	3065.77	3181.05	2725.22
sp|Q9H2M9|RBGPR_HUMAN	RAB3GAP2	Rab3 GTPase-activating protein non-catalytic subunit OS=Homo sapiens OX=9606 GN=RAB3GAP2 PE=1 SV=1	20	18	7.35391	8.5563	9.15583	9.17851	8.68214	9.09221	7.94886	8.39339	8.27921	6.98811	8.2738	8.09773	7.81155	8.5344	8.1162	9.0754	8.64659	8.45975	8.42039	7.90786	9.13734	7.1063	8.20803	8.5762	2513.91	2924.94	3129.89	3137.64	2967.96	3108.14	2717.29	2869.25	2830.22	2388.86	2828.37	2768.18	3324.55	3632.19	3454.21	3862.44	3679.94	3600.42	3583.67	3365.54	3888.8
sp|P10412|H14_HUMAN	H1-4	Histone H1.4 OS=Homo sapiens OX=9606 GN=H1-4 PE=1 SV=2	20	18	16.8707	11.6058	9.14427	9.33637	8.15066	9.17944	3.88812	6.0696	6.45775	6.54333	6.65152	6.10244	15.4744	9.57569	9.88863	10.5549	6.19098	16.6536	3.77413	3.10257	6.48468	8.39774	4.56713	5.33557	11009.9	7574.04	5967.61	6092.97	5319.17	5990.56	2537.41	3961.06	4214.37	4270.22	4340.82	3982.49	11391.9	7049.41	7279.79	7770.3	4557.66	12260	2778.43	2284.04	4773.88
sp|O00151|PDLI1_HUMAN	PDLIM1	PDZ and LIM domain protein 1 OS=Homo sapiens OX=9606 GN=PDLIM1 PE=1 SV=4	20	18	11.7984	13.4014	13.346	11.3831	11.978	11.8508	3.96466	4.81048	5.6863	4.3571	1.19089	6.23302	7.98995	11.8438	12.9917	13.0852	12.7874	9.38047	6.22873	7.97501	1.39005	5.32387	4.61536	6.38851	5468.26	6211.22	6185.52	5275.78	5551.49	5492.53	1837.52	2229.54	2635.46	2019.41	551.946	2888.85	2571.75	3812.19	4181.67	4211.77	4115.92	3019.32	2004.86	2566.94	447.421
sp|O00186|STXB3_HUMAN	STXBP3	Syntaxin-binding protein 3 OS=Homo sapiens OX=9606 GN=STXBP3 PE=1 SV=2	20	18	6.34384	5.61905	5.64988	5.67937	7.70719	6.25799	11.0296	10.1948	9.53732	11.3572	11.0956	9.52813	7.54082	6.07712	6.55033	6.05029	8.64088	7.05456	9.65439	9.25735	9.91	10.3657	9.79484	9.10373	1987.73	1760.63	1770.29	1779.53	2414.91	1960.83	3455.93	3194.35	2988.35	3558.58	3476.62	2985.47	3749.3	3021.55	3256.83	3008.21	4296.25	3507.53	4800.17	4602.76	4927.26
sp|P61247|RS3A_HUMAN	RPS3A	40S ribosomal protein S3a OS=Homo sapiens OX=9606 GN=RPS3A PE=1 SV=2	20	18	10.3302	10.028	8.99486	9.90953	9.35485	9.42899	5.7906	7.82504	8.45409	6.07966	6.38828	7.41594	9.05034	9.653	10.2048	10.4547	8.13182	12.4464	5.98782	7.13746	7.74319	6.06164	5.64908	7.47975	5352.93	5196.36	4661	5134.97	4847.54	4885.96	3000.6	4054.82	4380.78	3150.39	3310.31	3842.83	2654.15	2830.89	2992.71	3066	2384.78	3650.1	1756.02	2093.17	2270.81
sp|Q8IY37|DHX37_HUMAN	DHX37	Probable ATP-dependent RNA helicase DHX37 OS=Homo sapiens OX=9606 GN=DHX37 PE=1 SV=1	20	18	7.15532	6.41408	6.37929	6.39943	8.00899	6.53961	8.98043	10.0958	9.67879	10.6384	9.97964	9.7302	8.18542	7.258	6.23868	7.27266	7.41446	9.14998	8.64119	8.68751	9.37726	10.1553	8.31025	9.30929	1670.09	1497.08	1488.96	1493.66	1869.34	1526.38	2096.08	2356.41	2259.08	2483.06	2329.3	2271.08	2150.82	1907.13	1639.29	1910.98	1948.24	2404.27	2270.58	2282.75	2463.99
sp|P60900|PSA6_HUMAN	PSMA6	Proteasome subunit alpha type-6 OS=Homo sapiens OX=9606 GN=PSMA6 PE=1 SV=1	20	18	6.26642	7.07289	7.80169	8.36634	7.50238	8.1133	9.86907	9.71667	9.73881	8.02957	8.63998	8.88288	6.41916	7.65125	7.09977	8.69117	8.53954	7.89371	8.54472	8.89429	11.2605	7.70565	8.47499	8.8252	3700.61	4176.87	4607.26	4940.71	4430.5	4791.28	5828.14	5738.14	5751.22	4741.83	5102.31	5245.75	3520.22	4195.89	3893.46	4766.17	4683.02	4328.85	4685.86	4877.56	6175.2
sp|Q9UBC2-2|EP15R_HUMAN	EPS15L1	Isoform 2 of Epidermal growth factor receptor substrate 15-like 1 OS=Homo sapiens OX=9606 GN=EPS15L1	20	18	7.98511	10.726	11.2568	11.0581	9.28712	11.4356	4.93573	7.84516	8.72215	6.62709	3.16994	6.95133	8.65774	8.3333	9.51822	9.89739	8.1855	8.42886	9.50437	9.99915	5.25775	8.32609	6.05591	7.83571	1834.96	2464.8	2586.78	2541.12	2134.16	2627.87	1134.22	1802.8	2004.33	1522.89	728.445	1597.4	2463.26	2370.95	2708.08	2815.96	2328.9	2398.14	2704.14	2844.91	1495.91
sp|Q92786|PROX1_HUMAN	PROX1	Prospero homeobox protein 1 OS=Homo sapiens OX=9606 GN=PROX1 PE=1 SV=2	20	18	9.7436	7.97424	8.15942	6.69342	7.62441	7.17061	9.22195	8.66183	8.13646	9.36901	9.25169	7.99336	9.80576	7.2902	6.71572	6.45661	7.7314	7.30081	10.2359	8.69314	8.25728	10.0532	9.28318	8.17677	2487.22	2035.56	2082.83	1708.61	1946.26	1830.42	2354.06	2211.08	2076.97	2391.6	2361.65	2040.44	2495.45	1855.27	1709.07	1643.13	1967.55	1857.97	2604.92	2212.3	2101.38
sp|Q15637-5|SF01_HUMAN	SF1	Isoform 5 of Splicing factor 1 OS=Homo sapiens OX=9606 GN=SF1	20	18	11.9078	10.7858	9.44	9.77324	7.68667	9.36578	6.76258	6.59492	6.5585	6.79299	6.85329	7.47836	8.75256	9.70483	9.02367	9.986	8.63009	8.6291	7.29052	8.27286	9.24395	7.05953	6.24949	7.15741	2533.52	2294.8	2008.46	2079.36	1635.42	1992.67	1438.81	1403.14	1395.39	1445.28	1458.11	1591.1	2650.59	2938.97	2732.69	3024.12	2613.5	2613.2	2207.83	2505.32	2799.4
sp|P39656|OST48_HUMAN	DDOST	Dolichyl-diphosphooligosaccharide--protein glycosyltransferase 48 kDa subunit OS=Homo sapiens OX=9606 GN=DDOST PE=1 SV=4	20	18	12.4574	10.5628	9.94876	8.19638	8.56056	10.1994	6.57925	6.50235	6.8486	7.1441	6.66085	6.33962	12.4933	10.5068	8.24809	7.91527	8.51766	9.67503	7.35696	7.73419	6.74988	8.06022	6.45501	6.28749	4138.96	3509.49	3305.48	2723.25	2844.25	3388.75	2185.96	2160.41	2275.45	2373.63	2213.07	2106.34	4450.1	3742.51	2937.95	2819.4	3033.97	3446.22	2620.53	2754.9	2404.29
sp|Q6P179|ERAP2_HUMAN	ERAP2	Endoplasmic reticulum aminopeptidase 2 OS=Homo sapiens OX=9606 GN=ERAP2 PE=1 SV=2	19	18	7.50006	6.61605	7.35516	6.93576	8.35753	7.37484	9.34237	8.98023	9.27585	9.51117	10.3803	8.37068	7.79659	6.83364	6.04954	6.72983	8.53921	7.16931	9.03654	8.37592	10.4073	9.78715	10.4996	8.77536	2023.82	1785.28	1984.72	1871.55	2255.2	1990.03	2520.95	2423.23	2503	2566.5	2801.03	2258.75	2675.27	2344.85	2075.8	2309.23	2930.09	2460.03	3100.74	2874.06	3571.1
sp|Q13123|RED_HUMAN	IK	Protein Red OS=Homo sapiens OX=9606 GN=IK PE=1 SV=3	19	18	10.5448	8.69048	8.31526	7.7822	7.64744	8.07494	7.9721	7.73635	7.6015	9.10224	8.2802	8.25251	9.69835	8.87119	7.69696	8.41049	8.11879	8.34054	8.32707	8.85431	8.29469	8.80183	7.39868	7.18711	2559.37	2109.3	2018.23	1888.85	1856.14	1959.9	1934.94	1877.72	1844.99	2209.24	2009.72	2003	2504.22	2290.64	1987.44	2171.68	2096.36	2153.62	2150.14	2286.28	2141.78
sp|P42765|THIM_HUMAN	ACAA2	3-ketoacyl-CoA thiolase, mitochondrial OS=Homo sapiens OX=9606 GN=ACAA2 PE=1 SV=2	19	18	7.30265	6.1275	6.6022	5.94855	9.90537	6.123	10.729	8.37235	8.37432	10.1892	12.177	8.14884	8.4368	9.04375	8.40374	7.14029	11.5663	7.20853	7.7245	6.99339	7.54039	8.66741	10.123	7.15192	2810.13	2357.92	2540.59	2289.06	3811.68	2356.19	4128.64	3221.76	3222.52	3920.91	4685.81	3135.75	1669	1789.07	1662.46	1412.52	2288.09	1426.02	1528.09	1383.46	1491.67
sp|Q96QK1|VPS35_HUMAN	VPS35	Vacuolar protein sorting-associated protein 35 OS=Homo sapiens OX=9606 GN=VPS35 PE=1 SV=2	19	18	7.56132	8.74406	9.06985	9.52722	8.62567	9.60849	7.4173	8.08063	8.58864	6.95015	7.0812	8.74547	7.36374	9.06038	7.76779	9.1063	8.53876	9.19442	8.16975	8.11574	9.04815	6.8856	8.08784	8.66153	2366.89	2737.12	2839.1	2982.27	2700.06	3007.71	2321.81	2529.45	2688.47	2175.58	2216.6	2737.56	2504.63	3081.71	2642.06	3097.33	2904.29	3127.3	2778.78	2760.41	3077.55
sp|P30740|ILEU_HUMAN	SERPINB1	Leukocyte elastase inhibitor OS=Homo sapiens OX=9606 GN=SERPINB1 PE=1 SV=1	19	18	4.47863	6.07621	6.41655	6.21157	10.3225	6.58128	8.73509	9.17357	10.1966	8.75744	12.0328	11.0178	4.83299	6.18351	6.07324	6.41881	10.6059	7.05515	8.80397	9.20113	10.7705	7.65036	10.632	11.7724	2162.2	2933.48	3097.79	2998.83	4983.5	3177.32	4217.14	4428.83	4922.72	4227.93	5809.23	5319.17	1671.29	2138.31	2100.18	2219.68	3667.62	2439.73	3044.49	3181.83	3724.54
sp|Q16513|PKN2_HUMAN	PKN2	Serine/threonine-protein kinase N2 OS=Homo sapiens OX=9606 GN=PKN2 PE=1 SV=1	19	18	8.39642	8.79715	8.78957	8.30689	8.42472	7.8109	7.65317	8.23281	8.78947	7.49549	8.32359	8.97983	9.53132	9.7946	8.15138	8.84078	8.26014	8.75231	8.25756	8.22362	8.15535	6.76765	7.44832	7.81695	1628.89	1706.63	1705.16	1611.52	1634.38	1515.3	1484.7	1597.15	1705.14	1454.11	1614.76	1742.07	2184.84	2245.19	1868.52	2026.55	1893.45	2006.27	1892.86	1885.08	1869.43
sp|Q9UBB4|ATX10_HUMAN	ATXN10	Ataxin-10 OS=Homo sapiens OX=9606 GN=ATXN10 PE=1 SV=1	19	18	8.5768	9.52161	9.80791	9.79604	8.94208	8.14264	7.28303	7.57775	8.41325	7.17837	6.5616	8.19892	9.03853	9.33535	10.6902	9.23413	9.27384	7.77937	8.3536	7.96529	6.35344	6.8009	7.35937	7.81599	2688.04	2984.15	3073.88	3070.16	2802.52	2551.97	2282.56	2374.93	2636.78	2249.76	2056.46	2569.61	2287.83	2362.96	2705.9	2337.34	2347.39	1969.11	2114.46	2016.17	1608.18
sp|P14735|IDE_HUMAN	IDE	Insulin-degrading enzyme OS=Homo sapiens OX=9606 GN=IDE PE=1 SV=4	19	18	7.83802	9.0313	10.0052	10.7064	7.17123	8.97972	7.73065	7.89003	7.80043	6.7947	7.70283	8.34941	7.33045	8.83192	7.85378	10.5587	7.19012	8.50881	8.51298	8.35776	9.10616	7.23881	8.13543	8.37507	2589.35	2983.56	3305.31	3536.95	2369.07	2966.52	2553.88	2606.53	2576.93	2244.68	2544.69	2758.29	3358.34	4046.22	3598.1	4837.32	3294.05	3898.19	3900.1	3828.99	4171.86
sp|P48147|PPCE_HUMAN	PREP	Prolyl endopeptidase OS=Homo sapiens OX=9606 GN=PREP PE=1 SV=2	19	18	5.93758	7.67986	7.96414	9.5294	7.17328	9.01526	8.21512	8.624	9.30406	7.68413	8.49473	10.3785	5.79051	7.49215	9.72398	9.00474	6.76339	7.88897	8.5763	8.6021	9.94907	7.14182	8.89587	10.1711	1208.9	1563.63	1621.51	1940.2	1460.49	1835.52	1672.61	1755.86	1894.32	1564.5	1729.54	2113.07	1203.13	1556.69	2020.41	1870.97	1405.27	1639.14	1781.95	1787.31	2067.18
sp|P26358-2|DNMT1_HUMAN	DNMT1	Isoform 2 of DNA (cytosine-5)-methyltransferase 1 OS=Homo sapiens OX=9606 GN=DNMT1	19	18	10.4558	11.7063	11.7953	10.9707	8.87509	9.32812	4.24613	6.66835	7.38051	5.77886	4.88862	7.90615	10.6549	10.6257	15.0848	10.7533	7.40759	13.1533	4.58206	5.34664	5.86333	5.79755	3.91201	6.81883	3304.77	3700	3728.12	3467.51	2805.14	2948.33	1342.07	2107.66	2332.75	1826.52	1545.14	2498.89	2913.8	2905.83	4125.25	2940.71	2025.76	3597.03	1253.06	1462.15	1603.45
sp|O43592|XPOT_HUMAN	XPOT	Exportin-T OS=Homo sapiens OX=9606 GN=XPOT PE=1 SV=2	19	18	6.45898	7.47662	8.21482	9.69586	6.20703	9.36517	8.52635	8.64058	9.69929	7.65554	7.78717	10.2726	6.81742	8.02564	7.27751	10.0173	6.20936	9.68824	9.00535	8.59507	9.56583	6.83025	8.22905	9.739	1803.2	2087.3	2293.39	2706.86	1732.86	2614.54	2380.36	2412.25	2707.82	2137.25	2174	2867.87	2916.07	3432.87	3112.87	4284.77	2655.98	4144.03	3851.93	3676.44	4091.67
sp|Q6NUQ4|TM214_HUMAN	TMEM214	Transmembrane protein 214 OS=Homo sapiens OX=9606 GN=TMEM214 PE=1 SV=2	19	18	14.995	12.1653	10.9507	10.2074	7.70878	9.87135	5.68561	5.94281	6.07007	6.0394	5.21365	5.14991	14.9137	11.1793	12.4346	10.0308	7.24678	10.0339	5.93403	6.22033	5.2261	6.66446	4.85904	5.257	6099.94	4948.81	4454.7	4152.35	3135.91	4015.64	2312.89	2417.52	2469.29	2456.81	2120.9	2094.97	6476.48	4854.78	5399.89	4356.04	3147.02	4357.35	2576.94	2701.27	2269.51
sp|P42166|LAP2A_HUMAN	TMPO	Lamina-associated polypeptide 2, isoform alpha OS=Homo sapiens OX=9606 GN=TMPO PE=1 SV=2	19	18	14.0693	10.9182	10.8109	8.44702	7.08772	8.11379	6.74918	6.73534	6.50662	6.96077	6.47537	7.12576	13.1301	11.0339	10.1566	9.47245	8.0062	8.87617	6.89533	7.03064	6.88702	6.93293	5.56574	6.01294	5173.31	4014.66	3975.19	3105.99	2606.17	2983.46	2481.69	2476.6	2392.5	2559.49	2381.01	2620.16	4567.59	3838.39	3533.22	3295.21	2785.14	3087.78	2398.7	2445.77	2395.81
sp|P43246|MSH2_HUMAN	MSH2	DNA mismatch repair protein Msh2 OS=Homo sapiens OX=9606 GN=MSH2 PE=1 SV=1	19	18	6.56794	7.72842	8.48326	8.52864	6.86772	7.73806	9.33549	9.58244	9.30176	7.49234	9.10721	9.26671	6.48848	8.37092	9.3638	8.83852	6.21906	7.78985	8.65248	8.68075	10.5706	7.39201	8.44384	9.18969	2186.95	2573.36	2824.7	2839.81	2286.77	2576.57	3108.47	3190.7	3097.24	2494.75	3032.46	3085.57	1315.18	1696.74	1897.99	1791.52	1260.57	1578.96	1753.81	1759.54	2142.6
sp|P49756|RBM25_HUMAN	RBM25	RNA-binding protein 25 OS=Homo sapiens OX=9606 GN=RBM25 PE=1 SV=3	19	18	10.8817	8.57642	8.70771	6.84666	8.28045	8.22813	8.03484	7.7613	7.68418	8.34105	8.97051	7.68708	9.43295	8.13453	6.55418	7.30485	9.33922	8.26055	8.38264	9.04533	8.58032	8.76625	8.34047	7.85871	4248.71	3348.63	3399.89	2673.25	3233.07	3212.64	3137.17	3030.37	3000.26	3256.73	3502.5	3001.39	2798.59	2413.37	1944.51	2167.22	2770.78	2450.76	2486.98	2683.59	2545.63
sp|P31689|DNJA1_HUMAN	DNAJA1	DnaJ homolog subfamily A member 1 OS=Homo sapiens OX=9606 GN=DNAJA1 PE=1 SV=2	19	18	8.49549	10.5639	10.9502	9.54636	9.4627	8.65842	6.59028	7.50177	6.93547	6.14353	8.02365	7.1282	9.04212	10.8121	11.9368	9.79486	10.1173	9.14957	5.99184	7.51397	7.61477	5.53406	6.64485	5.84786	2996.59	3726.18	3862.44	3367.26	3337.75	3054.06	2324.57	2646.08	2446.33	2166.99	2830.16	2514.31	3716.36	4443.82	4906.07	4025.74	4158.25	3760.52	2462.68	3088.28	3129.71
sp|Q96PY5-3|FMNL2_HUMAN	FMNL2	Isoform 2 of Formin-like protein 2 OS=Homo sapiens OX=9606 GN=FMNL2	18	18	8.56698	8.6165	8.03917	9.44541	5.2466	12.3323	7.85275	8.16818	8.0175	8.52141	6.88903	8.30416	9.04763	8.45429	7.47331	9.06721	5.38008	11.9135	8.57611	8.41326	8.19999	8.61494	6.87129	7.98838	2692.1	2707.66	2526.24	2968.14	1648.7	3875.32	2467.66	2566.78	2519.43	2677.78	2164.82	2609.51	3197.35	2987.67	2641	3204.27	1901.27	4210.12	3030.72	2973.17	2897.8
sp|P50416|CPT1A_HUMAN	CPT1A	Carnitine O-palmitoyltransferase 1, liver isoform OS=Homo sapiens OX=9606 GN=CPT1A PE=1 SV=2	18	18	3.2758	3.32111	3.83523	3.65466	8.20334	3.99675	10.8808	11.1184	11.4012	14.1381	14.9003	11.2743	3.32574	3.70065	3.385	3.47931	8.29694	3.61029	10.6354	11.9203	11.4146	15.2836	14.359	10.5892	1070	1084.8	1252.73	1193.75	2679.52	1305.49	3554.09	3631.68	3724.05	4618.02	4867.01	3682.62	673.855	749.82	685.862	704.972	1681.11	731.51	2154.93	2415.26	2312.8
sp|Q9Y4C1|KDM3A_HUMAN	KDM3A	Lysine-specific demethylase 3A OS=Homo sapiens OX=9606 GN=KDM3A PE=1 SV=4	18	18	3.99054	3.48414	3.86986	4.35556	3.83677	4.68601	12.5833	12.6126	13.6165	10.5811	13.3454	13.0382	4.01127	4.17539	4.28836	4.68726	3.95592	4.8524	11.5192	13.1086	14.0037	10.2539	12.2061	12.9379	745.321	650.74	722.782	813.496	716.601	875.216	2350.21	2355.68	2543.18	1976.26	2492.54	2435.17	1071.95	1115.81	1146	1252.6	1057.16	1296.73	3078.32	3503.07	3742.28
sp|Q96BP3|PPWD1_HUMAN	PPWD1	Peptidylprolyl isomerase domain and WD repeat-containing protein 1 OS=Homo sapiens OX=9606 GN=PPWD1 PE=1 SV=1	18	18	5.49684	5.62804	6.43203	6.32475	7.80749	6.88191	9.87492	9.35184	9.99407	9.71501	12.1493	10.3438	6.19882	6.30652	6.14601	6.72644	8.14987	7.11553	9.49278	8.65119	11.3265	9.48104	10.2424	10.1628	1309.69	1340.95	1532.51	1506.95	1860.23	1639.7	2352.82	2228.19	2381.21	2314.72	2894.72	2464.54	1874.63	1907.2	1858.66	2034.19	2464.66	2151.86	2870.78	2616.27	3425.33
sp|P51649-2|SSDH_HUMAN	ALDH5A1	Isoform 2 of Succinate-semialdehyde dehydrogenase, mitochondrial OS=Homo sapiens OX=9606 GN=ALDH5A1	18	18	8.15106	7.02265	7.26974	6.76315	9.88152	7.08145	9.58424	7.94982	7.63428	9.6994	11.8602	7.10247	8.53513	7.75733	6.91619	6.47359	11.7099	7.48094	8.31409	7.27687	8.68016	9.17865	10.2454	7.4317	4144.92	3571.11	3696.76	3439.15	5024.88	3601.01	4873.71	4042.59	3882.13	4932.27	6031.08	3611.7	3038.98	2762.04	2462.55	2304.96	4169.38	2663.63	2960.28	2590.97	3090.62
sp|P33527|MRP1_HUMAN	ABCC1	Multidrug resistance-associated protein 1 OS=Homo sapiens OX=9606 GN=ABCC1 PE=1 SV=3	18	18	6.6218	6.12979	6.59402	6.19885	6.76385	8.50208	10.2869	10.6852	9.45376	10.2294	9.11196	9.42246	7.01901	6.39057	5.69631	6.21373	6.82631	7.16241	9.7561	11.7251	10.0972	11.1953	8.56285	9.35515	1451.65	1343.79	1445.56	1358.93	1482.79	1863.85	2255.13	2342.43	2072.48	2242.51	1997.55	2065.62	2319.56	2111.88	1882.45	2053.44	2255.88	2366.95	3224.08	3874.77	3336.79
sp|Q96RL7|VP13A_HUMAN	VPS13A	Vacuolar protein sorting-associated protein 13A OS=Homo sapiens OX=9606 GN=VPS13A PE=1 SV=2	18	18	6.04501	5.8822	6.5287	6.69402	6.99737	6.97932	8.88709	9.21361	9.87722	12.3988	10.0196	10.477	7.13778	6.92234	5.6052	7.93907	7.0836	8.55606	9.53105	8.90542	8.30333	11.2056	8.83842	9.97216	1423.86	1385.51	1537.79	1576.73	1648.18	1643.93	2093.29	2170.2	2326.51	2920.45	2360.05	2467.79	891.607	864.695	700.167	991.699	884.839	1068.77	1190.56	1112.41	1037.2
tr|A0A140TA36|A0A140TA36_HUMAN	VARS2	Valyl-tRNA synthetase OS=Homo sapiens OX=9606 GN=VARS2 PE=1 SV=1	18	18	7.98569	6.84263	7.2846	6.95502	8.76515	7.13636	8.71369	8.68089	8.33824	10.5562	10.4892	8.25234	7.91627	7.12533	9.07414	6.90654	8.9017	7.96343	8.11761	7.90813	8.291	9.86594	9.75	8.17993	1356.37	1162.22	1237.29	1181.31	1488.76	1212.11	1480.02	1474.45	1416.25	1792.97	1781.59	1401.66	2032.67	1829.58	2329.98	1773.4	2285.7	2044.78	2084.37	2030.58	2128.89
sp|Q9BVJ6|UT14A_HUMAN	UTP14A	U3 small nucleolar RNA-associated protein 14 homolog A OS=Homo sapiens OX=9606 GN=UTP14A PE=1 SV=1	18	18	8.22321	6.94816	7.27158	7.38861	9.38571	7.78059	7.49313	9.11635	8.91441	9.9702	8.45159	9.05646	8.73561	8.41315	8.05081	8.75431	7.35796	9.62686	8.3757	8.56483	7.98921	9.48318	6.89921	7.74918	2734.77	2310.73	2418.29	2457.21	3121.38	2587.57	2491.97	3031.8	2964.64	3315.76	2810.72	3011.88	3157.97	3041.4	2910.41	3164.73	2659.94	3480.16	3027.86	3096.23	2888.14
sp|Q14247|SRC8_HUMAN	CTTN	Src substrate cortactin OS=Homo sapiens OX=9606 GN=CTTN PE=1 SV=2	18	18	12.3167	10.4808	9.38487	9.02629	8.4944	9.92921	7.08371	6.58318	6.47361	6.25059	7.01908	6.95753	7.48114	7.67535	8.09609	9.8927	7.84066	7.40361	8.39945	9.28564	10.6737	7.7666	7.72597	7.75907	3047.38	2593.15	2321.99	2233.27	2101.67	2456.67	1752.64	1628.8	1601.69	1546.51	1736.65	1721.42	3740.35	3837.45	4047.81	4946.06	3920.1	3701.59	4199.48	4642.55	5336.54
sp|Q70UQ0|IKIP_HUMAN	IKBIP	Inhibitor of nuclear factor kappa-B kinase-interacting protein OS=Homo sapiens OX=9606 GN=IKBIP PE=1 SV=1	18	18	7.42762	6.55181	6.37561	5.75922	7.89405	6.7434	9.92952	9.58991	9.71192	10.6676	11.2049	8.14444	7.89374	6.91603	6.04271	6.26618	8.86935	7.32489	9.17265	8.44487	10.8721	10.11	9.70428	8.38321	1993.09	1758.08	1710.8	1545.4	2118.25	1809.49	2664.44	2573.31	2606.05	2862.49	3006.67	2185.44	2845.66	2493.2	2178.37	2258.93	3197.36	2640.59	3306.7	3044.34	3919.33
sp|Q14498|RBM39_HUMAN	RBM39	RNA-binding protein 39 OS=Homo sapiens OX=9606 GN=RBM39 PE=1 SV=2	17	18	8.03821	6.96771	7.93875	7.51949	7.65225	7.5587	9.22604	8.71151	9.04399	9.33958	9.52158	8.48219	8.57396	8.11416	12.7902	8.038	7.84494	8.3323	7.86949	8.12235	7.5803	7.7885	7.62172	7.3241	3159.17	2738.44	3120.08	2955.3	3007.48	2970.71	3626.01	3423.79	3554.46	3670.63	3742.16	3333.66	2846.86	2694.19	4246.79	2668.9	2604.8	2766.62	2612.95	2696.91	2516.93
sp|Q9UPN4|CP131_HUMAN	CEP131	Centrosomal protein of 131 kDa OS=Homo sapiens OX=9606 GN=CEP131 PE=1 SV=3	17	18	11.2836	11.8572	10.1793	11.0805	9.44916	9.18005	6.50807	5.66416	5.6088	5.49847	6.76828	6.92242	10.0785	10.6623	9.36353	11.2071	10.0254	9.31645	7.03512	6.98846	6.72973	5.80868	6.24038	6.5443	2625.2	2758.64	2368.27	2577.94	2198.4	2135.79	1514.14	1317.8	1304.92	1279.25	1574.68	1610.54	2410.5	2550.13	2239.49	2680.42	2397.78	2228.23	1682.6	1671.44	1609.56
sp|P08865|RSSA_HUMAN	RPSA	40S ribosomal protein SA OS=Homo sapiens OX=9606 GN=RPSA PE=1 SV=4	17	18	8.85892	8.53457	9.37787	9.67494	9.3536	9.95783	6.14679	8.17467	10.0359	7.61489	2.57039	9.69967	9.24012	9.75859	9.39653	9.96319	8.31259	10.0096	8.50796	9.38837	3.65691	7.18314	6.16022	8.42274	2844.03	2739.9	3010.63	3106	3002.84	3196.82	1973.34	2624.36	3221.87	2444.65	825.186	3113.94	3914.22	4133.85	3980.48	4220.52	3521.31	4240.2	3604.07	3977.02	1549.11
sp|Q9ULI0|ATD2B_HUMAN	ATAD2B	ATPase family AAA domain-containing protein 2B OS=Homo sapiens OX=9606 GN=ATAD2B PE=1 SV=3	17	18	10.6903	9.1536	9.92861	8.35294	6.48558	7.76635	8.43082	7.09765	7.07189	9.08067	8.481	7.46059	11.748	9.87747	10.6743	8.56326	6.26048	8.30658	8.322	6.74604	6.61902	8.35737	6.98491	7.54052	3839.35	3287.45	3565.79	2999.9	2329.25	2789.23	3027.87	2549.07	2539.82	3261.26	3045.89	2679.42	3245.47	2728.72	2948.86	2365.66	1729.5	2294.75	2299.01	1863.64	1828.55
sp|Q9BVI4|NOC4L_HUMAN	NOC4L	Nucleolar complex protein 4 homolog OS=Homo sapiens OX=9606 GN=NOC4L PE=1 SV=1	17	18	8.19485	7.00353	7.07314	7.35528	8.10464	8.12257	8.60627	9.75771	8.46111	10.2133	8.96114	8.14643	8.41164	7.57184	6.74009	7.3889	7.69267	8.99473	8.64743	8.10755	8.85318	10.0535	8.6117	8.92679	1631.51	1394.33	1408.19	1464.36	1613.55	1617.12	1713.42	1942.66	1684.52	2033.37	1784.07	1621.87	2495.84	2246.66	1999.87	2192.38	2282.51	2668.85	2565.8	2405.61	2626.85
sp|Q96EY7|PTCD3_HUMAN	PTCD3	Pentatricopeptide repeat domain-containing protein 3, mitochondrial OS=Homo sapiens OX=9606 GN=PTCD3 PE=1 SV=3	17	18	9.38831	7.53073	8.07653	7.44523	8.71235	8.31019	8.55141	7.47895	7.23844	10.1029	9.3328	7.83215	10.0142	8.28729	7.86834	7.43752	8.76541	8.4357	7.85733	6.99479	7.61025	9.69963	9.0483	7.98126	2137.91	1714.9	1839.19	1695.43	1983.98	1892.4	1947.33	1703.11	1648.34	2300.64	2125.27	1783.54	3154.49	2610.52	2478.55	2342.84	2761.13	2657.27	2475.08	2203.38	2397.25
sp|P15559|NQO1_HUMAN	NQO1	NAD(P)H dehydrogenase [quinone] 1 OS=Homo sapiens OX=9606 GN=NQO1 PE=1 SV=1	17	18	9.36904	10.3809	10.731	13.1837	8.98411	12.7301	4.22578	5.36835	5.8979	5.22514	7.00137	6.90275	9.1277	11.019	8.62739	14.178	9.21149	12.7973	5.38219	5.91734	5.83287	4.92641	6.25393	6.7264	3397.31	3764.21	3891.16	4780.53	3257.73	4616.06	1532.31	1946.62	2138.64	1894.69	2538.77	2503.01	3400.89	4105.57	3214.48	5282.58	3432.11	4768.13	2005.35	2204.74	2173.27
sp|Q9NXF1|TEX10_HUMAN	TEX10	Testis-expressed protein 10 OS=Homo sapiens OX=9606 GN=TEX10 PE=1 SV=2	17	18	7.75199	6.76784	6.89806	6.51991	8.0389	7.04061	8.58554	9.45958	9.73209	11.2254	9.29836	8.68167	8.13719	7.13677	6.07588	7.02702	7.82442	9.37657	8.30908	8.35251	8.62951	10.7902	9.19141	9.14942	1001.6	874.442	891.268	842.409	1038.67	909.686	1109.3	1222.23	1257.44	1450.39	1201.4	1121.72	2145.03	1881.31	1601.65	1852.38	2062.58	2471.74	2190.34	2201.79	2274.81
sp|O75150|BRE1B_HUMAN	RNF40	E3 ubiquitin-protein ligase BRE1B OS=Homo sapiens OX=9606 GN=RNF40 PE=1 SV=5	16	18	7.90128	9.08616	9.08381	8.39077	7.24781	7.84874	8.46639	8.61138	8.85163	7.52256	8.73519	8.25427	7.40423	8.4477	8.60454	8.77401	8.07221	8.12068	8.03685	9.40054	10.0422	7.47005	7.84459	7.78242	2893.55	3327.47	3326.61	3072.81	2654.24	2874.31	3100.5	3153.6	3241.58	2754.86	3198.94	3022.82	2820.22	3217.67	3277.41	3341.96	3074.65	3093.11	3061.18	3580.6	3825.01
sp|P49916|DNLI3_HUMAN	LIG3	DNA ligase 3 OS=Homo sapiens OX=9606 GN=LIG3 PE=1 SV=2	16	18	8.3955	6.74741	6.71462	7.48361	7.67828	7.92979	9.18284	8.93989	9.09149	9.09297	9.77803	8.96555	9.06048	8.842	6.64754	8.74318	7.13664	9.84048	8.53928	7.98379	8.14064	8.56687	8.09632	8.40279	1822.56	1464.78	1457.66	1624.6	1666.86	1721.46	1993.48	1940.74	1973.65	1973.97	2122.69	1946.31	2491.98	2431.89	1828.33	2404.71	1962.85	2706.51	2348.63	2195.85	2238.99
sp|P06213|INSR_HUMAN	INSR	Insulin receptor OS=Homo sapiens OX=9606 GN=INSR PE=1 SV=4	16	18	9.05442	7.44705	7.66737	7.65114	5.4617	8.00555	10.6857	8.44046	9.19431	9.69105	8.95457	7.74665	9.50057	7.43474	5.47565	7.47914	5.22903	7.05307	10.3321	9.18018	10.5138	10.5959	9.13478	8.07105	1421.96	1169.53	1204.13	1201.58	857.738	1257.24	1678.15	1325.54	1443.93	1521.94	1406.28	1216.58	2261.7	1769.91	1303.53	1780.48	1244.82	1679.05	2459.65	2185.43	2502.92
sp|P82933|RT09_HUMAN	MRPS9	28S ribosomal protein S9, mitochondrial OS=Homo sapiens OX=9606 GN=MRPS9 PE=1 SV=2	16	18	7.92866	7.52979	7.21751	7.89442	8.80591	7.66016	9.79904	7.68369	6.96061	10.0435	10.7285	7.74819	10.0593	8.64788	10.2015	8.57263	9.11864	9.5038	7.37931	5.74809	7.17206	8.02021	8.47627	7.10025	1694.99	1609.72	1542.96	1687.67	1882.53	1637.59	2094.84	1642.62	1488.04	2147.11	2293.54	1656.41	3883.4	3338.51	3938.3	3309.46	3520.25	3668.94	2848.78	2219.05	2768.77
sp|P49189|AL9A1_HUMAN	ALDH9A1	4-trimethylaminobutyraldehyde dehydrogenase OS=Homo sapiens OX=9606 GN=ALDH9A1 PE=1 SV=3	16	18	7.47939	7.89646	8.54074	8.4728	9.64813	8.37046	9.45173	8.26745	8.33424	8.17775	7.25804	8.1028	7.2875	7.82453	8.82902	8.43152	8.46328	7.70918	8.69613	7.97113	5.93131	8.58439	11.0851	9.18689	2348.13	2479.07	2681.34	2660.01	3029	2627.88	2967.34	2595.54	2616.51	2567.38	2278.64	2543.85	2630.13	2823.95	3186.48	3043.02	3054.48	2782.32	3138.52	2876.86	2140.67
sp|Q9Y5S2|MRCKB_HUMAN	CDC42BPB	Serine/threonine-protein kinase MRCK beta OS=Homo sapiens OX=9606 GN=CDC42BPB PE=1 SV=2	16	18	7.9666	8.22809	8.48736	8.41118	11.1409	8.56669	6.95565	7.7632	8.0924	8.04846	7.8452	8.49423	7.99555	8.30688	7.20449	8.88518	11.0135	8.88181	6.87936	8.08402	8.59015	8.02612	7.48915	8.64377	1611.67	1664.57	1717.02	1701.61	2253.85	1733.07	1407.15	1570.52	1637.12	1628.23	1587.11	1718.41	1495.69	1553.93	1347.71	1662.11	2060.25	1661.48	1286.89	1512.24	1606.92
sp|A0MZ66-3|SHOT1_HUMAN	SHTN1	Isoform 3 of Shootin-1 OS=Homo sapiens OX=9606 GN=SHTN1	16	18	7.73728	10.1585	10.1547	10.5474	9.45874	11.0961	6.59727	6.77753	7.12322	5.78249	6.44586	8.12088	5.51465	7.62652	6.64645	10.0471	9.85821	8.71285	8.8634	10.1467	9.77222	6.91611	7.23589	8.65991	2306.23	3027.93	3026.78	3143.84	2819.34	3307.38	1966.43	2020.16	2123.2	1723.57	1921.3	2420.57	1918.68	2653.45	2312.46	3495.63	3429.91	3031.41	3083.79	3530.28	3399.99
sp|Q5QJE6|TDIF2_HUMAN	DNTTIP2	Deoxynucleotidyltransferase terminal-interacting protein 2 OS=Homo sapiens OX=9606 GN=DNTTIP2 PE=1 SV=2	16	18	10.8886	8.10278	7.74333	7.31695	7.57009	8.06883	9.15362	7.92701	7.98251	8.66468	8.51295	8.06867	9.42981	8.37285	9.70056	8.80594	6.92591	8.68362	8.76835	8.28139	7.86142	8.2997	7.55608	7.31438	2713.33	2019.13	1929.56	1823.31	1886.39	2010.67	2280.99	1975.33	1989.16	2159.15	2121.34	2010.63	3233.12	2870.73	3325.95	3019.22	2374.63	2977.28	3006.33	2839.37	2695.38
sp|Q14444|CAPR1_HUMAN	CAPRIN1	Caprin-1 OS=Homo sapiens OX=9606 GN=CAPRIN1 PE=1 SV=2	16	18	11.2378	13.5425	12.622	11.1479	8.67937	10.459	5.11642	5.64816	5.88541	4.63555	4.79225	6.23363	8.13663	9.87563	14.011	10.1357	8.67124	8.23096	6.25153	8.79102	8.05417	5.67526	5.25281	6.91403	5943.58	7162.5	6675.68	5896.04	4590.44	5531.66	2706.03	2987.26	3112.74	2451.7	2534.58	3296.91	3376.77	4098.47	5814.69	4206.4	3598.64	3415.92	2594.44	3648.35	3342.55
sp|Q86WA8|LONP2_HUMAN	LONP2	Lon protease homolog 2, peroxisomal OS=Homo sapiens OX=9606 GN=LONP2 PE=1 SV=1	16	18	6.51875	6.24844	6.97651	7.8696	9.18496	6.80382	8.90828	8.77594	8.25016	10.9826	10.4159	9.06512	7.988	7.78291	7.08825	8.38857	9.53004	8.33762	8.25441	8.14805	7.05241	9.47477	8.60237	9.3526	1250.62	1198.76	1338.44	1509.78	1762.13	1305.31	1709.05	1683.66	1582.79	2107	1998.28	1739.14	2126.2	2071.61	1886.71	2232.82	2536.65	2219.26	2197.11	2168.8	1877.17
sp|P62277|RS13_HUMAN	RPS13	40S ribosomal protein S13 OS=Homo sapiens OX=9606 GN=RPS13 PE=1 SV=2	16	18	10.4047	10.0236	8.7813	10.3103	8.72177	9.50032	5.81679	6.62129	8.07788	7.04776	5.59445	9.09985	9.09788	10.803	10.325	11.0702	8.44755	12.2803	6.98938	7.19067	4.32505	6.70846	5.15363	7.60893	4290.27	4133.15	3620.89	4251.35	3596.34	3917.37	2398.5	2730.23	3330.84	2906.08	2306.82	3752.24	2314.58	2748.37	2626.76	2816.36	2149.13	3124.22	1778.16	1829.37	1100.33
sp|Q9NQW6|ANLN_HUMAN	ANLN	Anillin OS=Homo sapiens OX=9606 GN=ANLN PE=1 SV=2	15	18	8.18611	9.04684	10.286	8.45568	10.2289	7.13741	7.80312	8.07265	7.82238	6.21953	7.43484	9.30653	7.8956	9.23238	10.932	8.69227	9.99196	7.62605	7.66569	9.19223	7.90022	6.20152	6.93146	7.7386	2103.86	2325.07	2643.54	2173.14	2628.86	1834.34	2005.43	2074.7	2010.38	1598.44	1910.78	2391.81	2344.51	2741.45	3246.14	2581.07	2967	2264.47	2276.24	2729.53	2345.88
sp|P11310-2|ACADM_HUMAN	ACADM	Isoform 2 of Medium-chain specific acyl-CoA dehydrogenase, mitochondrial OS=Homo sapiens OX=9606 GN=ACADM	15	18	7.42599	6.40292	7.0665	6.22719	11.3325	7.05933	10.8853	9.12392	8.54908	10.9465	7.55223	7.42852	7.64628	6.57614	6.34256	6.49233	12.3719	6.8739	9.3452	8.06047	4.3419	11.2058	12.3551	8.38846	1968.37	1697.19	1873.08	1650.61	3003.86	1871.18	2885.31	2418.43	2266.06	2901.53	2001.83	1969.04	2923.86	2514.65	2425.33	2482.6	4730.89	2628.51	3573.51	3082.24	1660.3
sp|Q9UPU5|UBP24_HUMAN	USP24	Ubiquitin carboxyl-terminal hydrolase 24 OS=Homo sapiens OX=9606 GN=USP24 PE=1 SV=3	15	18	5.77227	7.32652	7.66683	8.3185	7.12364	7.21923	9.60292	9.83808	10.48	7.93937	8.57317	10.1395	6.58462	8.11489	7.14773	8.65113	7.1913	8.00702	9.47244	8.44126	10.7481	7.27384	9.01697	9.35075	772.215	980.143	1025.67	1112.85	953.002	965.79	1284.68	1316.14	1402.01	1062.13	1146.92	1356.47	1190.96	1467.74	1292.81	1564.73	1300.69	1448.23	1713.28	1526.77	1944
sp|P30876|RPB2_HUMAN	POLR2B	DNA-directed RNA polymerase II subunit RPB2 OS=Homo sapiens OX=9606 GN=POLR2B PE=1 SV=1	15	18	7.42309	7.17984	7.54958	7.31352	7.777	6.67799	9.32299	9.22753	9.19216	10.2117	9.19769	8.92693	7.87274	7.46745	7.37304	7.2176	7.88892	7.45026	9.03878	8.51	9.50172	9.60591	8.87296	9.20062	2104.99	2036.01	2140.86	2073.92	2205.35	1893.7	2643.75	2616.68	2606.65	2895.76	2608.22	2531.44	2019.78	1915.8	1891.58	1851.7	2023.93	1911.39	2318.93	2183.27	2437.7
sp|O76094|SRP72_HUMAN	SRP72	Signal recognition particle subunit SRP72 OS=Homo sapiens OX=9606 GN=SRP72 PE=1 SV=3	15	18	6.14285	7.54447	7.5606	8.27609	8.11194	7.51953	9.06499	9.18362	9.5498	7.993	9.37389	9.67922	7.23501	8.6119	8.2169	8.65594	7.54734	7.63811	8.55181	8.47704	10.3141	7.36297	8.72646	8.66241	2387.13	2931.8	2938.07	3216.11	3152.32	2922.11	3522.68	3568.78	3711.08	3106.1	3642.72	3761.37	2025.28	2410.71	2300.14	2423.04	2112.71	2138.12	2393.89	2372.96	2887.21
sp|O75976|CBPD_HUMAN	CPD	Carboxypeptidase D OS=Homo sapiens OX=9606 GN=CPD PE=1 SV=2	15	18	5.2998	5.2588	5.39752	6.96398	4.23323	7.1798	14.8396	12.3142	9.8908	10.6837	10.6839	7.25477	5.88909	5.76536	5.46562	7.01208	4.55687	7.22366	11.2765	9.48406	12.1397	11.4086	10.877	8.90136	1167.17	1158.14	1188.69	1533.67	932.279	1581.2	3268.1	2711.94	2178.24	2352.85	2352.91	1597.71	1144.26	1120.22	1061.98	1362.46	885.407	1403.57	2191.05	1842.77	2358.76
sp|Q08752|PPID_HUMAN	PPID	Peptidyl-prolyl cis-trans isomerase D OS=Homo sapiens OX=9606 GN=PPID PE=1 SV=3	15	18	7.82002	9.05477	9.43517	10.7935	7.16331	8.48372	7.20655	8.29427	8.27779	6.68232	7.81791	8.97063	8.34892	10.5232	10.5841	12.1131	8.65274	8.88223	6.24058	7.96561	8.0786	5.50659	6.39569	6.70869	2296.65	2659.28	2771	3169.94	2103.78	2491.57	2116.48	2435.93	2431.09	1962.52	2296.03	2634.57	3891.64	4905.11	4933.53	5646.2	4033.26	4140.23	2908.89	3712.97	3765.64
sp|O95479-2|G6PE_HUMAN	H6PD	Isoform 2 of GDH/6PGL endoplasmic bifunctional protein OS=Homo sapiens OX=9606 GN=H6PD	15	18	5.22203	4.34084	5.13726	5.37424	7.91237	5.18701	10.5894	8.98565	10.4705	11.9069	14.6899	10.1839	5.20106	4.20537	4.88187	4.61923	8.28425	4.52459	11.2868	8.76645	11.3338	11.7569	13.2309	11.9088	596.64	495.96	586.954	614.03	904.023	592.638	1209.89	1026.65	1196.3	1360.42	1678.38	1163.55	1765.67	1427.65	1657.31	1568.15	2812.36	1536.02	3831.66	2976.06	3847.64
sp|O15144|ARPC2_HUMAN	ARPC2	Actin-related protein 2/3 complex subunit 2 OS=Homo sapiens OX=9606 GN=ARPC2 PE=1 SV=1	15	18	6.79703	7.65259	7.84568	7.78705	9.00711	7.69432	8.24564	8.4929	8.88283	8.55991	9.6623	9.37265	7.15174	7.77632	6.44685	7.91536	10.7572	7.86903	8.39357	8.73144	9.37716	8.17227	8.43944	8.96965	2677.78	3014.84	3090.91	3067.81	3548.47	3031.28	3248.48	3345.89	3499.51	3372.29	3806.59	3692.48	3518.39	3825.66	3171.61	3894.06	5292.12	3871.27	4129.32	4295.54	4613.21
sp|Q9BSC4|NOL10_HUMAN	NOL10	Nucleolar protein 10 OS=Homo sapiens OX=9606 GN=NOL10 PE=1 SV=1	15	18	5.93209	5.43981	5.77884	5.69683	7.23133	6.10131	11.4626	10.6833	9.56411	10.7726	12.1985	9.13879	7.10874	6.60138	6.81392	6.53748	6.72433	8.48815	9.0129	8.06051	10.2036	10.3488	10.4092	9.69099	1155.84	1059.92	1125.98	1110	1408.99	1188.81	2233.43	2081.58	1863.52	2098.99	2376.81	1780.65	2269.38	2107.41	2175.26	2087.01	2146.66	2709.74	2877.26	2573.22	3257.38
sp|Q9BZF9|UACA_HUMAN	UACA	Uveal autoantigen with coiled-coil domains and ankyrin repeats OS=Homo sapiens OX=9606 GN=UACA PE=1 SV=2	15	18	9.39902	8.34398	8.32309	7.73273	8.32374	6.33711	8.84202	7.97769	8.41903	7.76971	8.8784	9.65348	8.48738	8.69549	9.17007	8.16371	8.52248	6.48747	8.05005	9.06809	10.0002	7.82129	7.26466	8.26907	2335.58	2073.41	2068.22	1921.52	2068.38	1574.72	2197.17	1982.39	2092.06	1930.71	2206.21	2398.81	1656.22	1696.83	1789.44	1593.06	1663.07	1265.96	1570.88	1769.54	1951.44
sp|Q9P1Y5|CAMP3_HUMAN	CAMSAP3	Calmodulin-regulated spectrin-associated protein 3 OS=Homo sapiens OX=9606 GN=CAMSAP3 PE=1 SV=2	14	18	10.8826	9.22145	9.7883	8.7645	8.0271	8.11442	7.35649	7.01017	8.29056	6.66271	7.51533	8.36637	9.47048	9.46465	9.60265	9.31703	7.49277	8.83063	8.43783	7.95755	7.63594	6.55151	7.3478	7.89116	2390.37	2025.5	2150.01	1925.13	1763.16	1782.34	1615.86	1539.79	1821.03	1463.47	1650.75	1837.68	1576.32	1575.35	1598.32	1550.78	1247.14	1469.82	1404.44	1324.5	1270.97
sp|P46063|RECQ1_HUMAN	RECQL	ATP-dependent DNA helicase Q1 OS=Homo sapiens OX=9606 GN=RECQL PE=1 SV=3	14	18	5.157	6.23421	6.64043	7.14151	7.77299	7.14706	9.51162	10.1045	10.1262	9.09857	10.3904	10.6755	5.85217	6.51939	6.01093	7.55096	7.64908	7.4132	9.58058	9.97356	11.0517	8.68001	9.67204	10.0464	771.076	932.14	992.878	1067.8	1162.22	1068.63	1422.18	1510.83	1514.07	1360.42	1553.57	1596.21	1203.55	1340.77	1236.2	1552.92	1573.1	1524.59	1970.33	2051.15	2272.88
sp|Q9Y3F4-2|STRAP_HUMAN	STRAP	Isoform 2 of Serine-threonine kinase receptor-associated protein OS=Homo sapiens OX=9606 GN=STRAP	14	18	5.72441	8.22939	9.15837	9.4431	7.36871	8.63628	8.97001	9.8626	9.40994	7.32434	6.50392	9.36895	7.00243	8.49286	8.17619	9.19527	6.34913	7.83554	8.57691	9.26699	8.09977	7.82005	9.40062	9.78424	1507.05	2166.53	2411.1	2486.06	1939.94	2273.65	2361.51	2596.5	2477.33	1928.26	1712.27	2466.54	1220.42	1480.18	1424.99	1602.6	1106.56	1365.62	1494.83	1615.1	1411.67
sp|Q99797|MIPEP_HUMAN	MIPEP	Mitochondrial intermediate peptidase OS=Homo sapiens OX=9606 GN=MIPEP PE=1 SV=2	14	18	7.57845	6.64788	7.35736	7.44296	8.20697	8.46899	9.10317	8.604	8.08943	10.1104	9.85431	8.53611	8.10933	7.28073	6.88614	7.80519	7.68028	8.30678	9.13741	8.14347	7.71992	10.1367	9.30828	9.48576	1566.16	1373.85	1520.47	1538.16	1696.05	1750.2	1881.26	1778.1	1671.76	2089.41	2036.49	1764.07	2078.13	1865.79	1764.67	2000.19	1968.18	2128.73	2341.59	2086.88	1978.34
sp|O15228|GNPAT_HUMAN	GNPAT	Dihydroxyacetone phosphate acyltransferase OS=Homo sapiens OX=9606 GN=GNPAT PE=1 SV=1	14	18	10.6107	9.57803	9.49147	7.86817	8.40423	8.16153	7.39805	7.71529	7.12203	8.44595	8.38586	6.81869	11.0036	9.8118	8.03329	8.32405	8.33098	8.2058	7.63427	7.45995	7.2313	8.71821	8.47538	6.77134	2540.94	2293.65	2272.92	1884.19	2012.56	1954.44	1771.61	1847.58	1705.51	2022.55	2008.16	1632.87	1699.26	1515.21	1240.56	1285.46	1286.53	1267.2	1178.94	1152.02	1116.71
sp|P35249|RFC4_HUMAN	RFC4	Replication factor C subunit 4 OS=Homo sapiens OX=9606 GN=RFC4 PE=1 SV=2	14	18	5.72285	5.977	6.15303	6.82811	6.69113	5.50669	11.5994	10.3058	10.1109	10.5054	11.995	8.60472	6.68586	6.52788	6.64743	7.10611	8.04529	6.9203	9.53467	9.67999	11.0256	9.64745	10.1766	8.00277	946.232	988.255	1017.36	1128.98	1106.33	910.492	1917.88	1703.99	1671.77	1736.99	1983.28	1422.73	2667.02	2604	2651.69	2834.66	3209.3	2760.54	3803.42	3861.39	4398.17
sp|Q9NY61|AATF_HUMAN	AATF	Protein AATF OS=Homo sapiens OX=9606 GN=AATF PE=1 SV=1	14	18	4.17795	4.65552	5.55211	5.58595	7.5852	6.35859	11.7656	10.3094	9.61473	11.8007	12.2266	10.3678	5.9867	6.09079	5.38508	6.05653	7.75687	7.19466	10.866	9.45089	9.50666	11.2711	10.3269	10.1078	636.205	708.927	845.458	850.61	1155.05	968.265	1791.62	1569.88	1464.1	1796.97	1861.82	1578.77	1544.79	1571.65	1389.55	1562.81	2001.56	1856.49	2803.83	2438.68	2453.07
sp|Q9NXE4-2|NSMA3_HUMAN	SMPD4	Isoform 2 of Sphingomyelin phosphodiesterase 4 OS=Homo sapiens OX=9606 GN=SMPD4	14	18	12.194	10.528	9.57387	8.89858	9.20244	9.74	5.74211	6.7499	7.00288	7.50864	6.19788	6.66173	12.1868	10.2821	9.87527	9.10772	8.80563	11.4287	6.25382	6.29429	5.55622	8.17992	5.59938	6.43011	3695.62	3190.72	2901.55	2696.89	2788.98	2951.9	1740.26	2045.69	2122.36	2275.64	1878.39	2018.97	2020.72	1704.9	1637.44	1510.17	1460.08	1895.02	1036.96	1043.67	921.289
sp|Q06520|ST2A1_HUMAN	SULT2A1	Sulfotransferase 2A1 OS=Homo sapiens OX=9606 GN=SULT2A1 PE=1 SV=3	14	18	8.02127	9.36616	9.76475	10.6546	11.578	9.02996	6.56106	5.50971	6.36923	5.94281	10.6902	6.51228	7.09577	8.71233	17.1626	8.26513	11.5415	7.62552	5.81187	5.63503	6.44287	5.45136	9.45386	6.80221	1585.18	1850.96	1929.73	2105.59	2288.07	1784.52	1296.61	1088.84	1258.7	1174.43	2112.61	1286.97	2119.83	2602.77	5127.24	2469.17	3447.97	2278.09	1736.27	1683.44	1924.78
sp|Q9UKM9|RALY_HUMAN	RALY	RNA-binding protein Raly OS=Homo sapiens OX=9606 GN=RALY PE=1 SV=1	14	18	7.12449	5.9569	6.16334	5.30797	8.13807	5.7494	11.3677	10.5246	9.55257	10.7653	11.116	8.23353	8.44282	7.25794	6.32502	6.03506	8.42057	7.37398	9.30711	8.60771	10.3429	9.81127	9.70141	8.37425	3483.22	2912.38	3013.31	2595.11	3978.77	2810.93	5557.78	5145.58	4670.33	5263.26	5434.72	4025.44	4338.35	3729.5	3250.12	3101.12	4326.92	3789.13	4782.47	4423.08	5314.69
sp|O75717|WDHD1_HUMAN	WDHD1	WD repeat and HMG-box DNA-binding protein 1 OS=Homo sapiens OX=9606 GN=WDHD1 PE=1 SV=1	13	18	9.37927	10.4711	11.1084	9.75046	7.85382	8.77784	7.20219	7.85053	7.6819	5.91873	6.27855	7.72721	8.00274	8.70703	12.4105	9.35831	7.84197	7.85519	7.66819	8.83	8.50707	6.24851	6.39486	8.17566	1153.72	1288.02	1366.42	1199.38	966.079	1079.74	885.923	965.674	944.931	728.048	772.308	950.505	1858.63	2022.2	2882.32	2173.46	1821.29	1824.36	1780.93	2050.76	1975.76
[truncated: 8,195 more rows]
[truncated: 3 more columns]

## Sheet: filtered_sn_sum
	ATP1A1	ATP2A2	HSP90AA1	FLNA	TUBA1B	RPS6KA3	FLNB	HSD17B4	A2M	MTHFD1	PRKDC	PLEC	SNRNP200	LRPPRC	HNRNPR	HYOU1	SEC31A	AFDN	NPEPPS	TCP1	CHD4	HSPA5	ACTC1	P4HB	EEF1A2	KIF5B	XRCC5	GLUD1	ACO2	KTN1	NUMA1	DYNC1H1	DARS1	LRP1	LMNB1	EEF2	NNT	ALDH1B1	LMO7	GAPDH	EFTUD2	CS	PDCD11	TUFM	MDH2	FASN	APOB	IDH2	ATP5F1A
[truncated: 24 more rows]
[truncated: 5,000 more columns]
